# Supplementary material for: Immune‐related interaction perturbation networks unravel biological peculiars and clinical significance of glioblastoma
Source: Imeta. 2023 Jul 16;2(3):e127. doi: 10.1002/imt2.127 (PMC10989959; doi:10.1002/imt2.127)
Supplement: Supplementary file 2 — Supporting information. [file IMT2-2-e127-s002.xlsx]

## Sheet: Table S1
Table S1: The 1264 nodes in the background network.
	Gene
1	A2M
2	ACKR1
3	ACKR2
4	ACKR3
5	ACKR4
6	ACO1
7	ACTA1
8	ACTG1
9	ACVR1B
10	ACVR1C
11	ACVR2A
12	ACVR2B
13	ACVRL1
14	ADAR
15	ADCYAP1R1
16	ADIPOQ
17	ADIPOR1
18	ADIPOR2
19	ADM
20	ADM2
21	ADRB1
22	ADRB2
23	ADRBK1
24	ADRM1
25	AGER
26	AGRP
27	AGT
28	AGTR1
29	AGTR2
30	AHNAK
31	AKT1
32	AKT2
33	AKT3
34	ALB
35	AMBN
36	AMELX
37	AMH
38	AMHR2
39	ANGPT1
40	ANGPT4
41	ANGPTL1
42	ANGPTL2
43	ANGPTL3
44	ANGPTL4
45	ANXA6
46	AP3B1
47	APLN
48	APLNR
49	APOBEC3A
50	APOBEC3C
51	APOBEC3F
52	APOBEC3G
53	APOD
54	APOH
55	APOM
56	AQP9
57	AR
58	ARAF
59	AREG
60	ARG2
61	ARRB1
62	ARTN
63	AVP
64	AVPR1A
65	AVPR1B
66	AVPR2
67	AZU1
68	B2M
69	BCL10
70	BCL3
71	BDNF
72	BECN1
73	BID
74	BIRC5
75	BLNK
76	BMP1
77	BMP10
78	BMP15
79	BMP2
80	BMP4
81	BMP5
82	BMP6
83	BMP7
84	BMP8A
85	BMP8B
86	BMPR1A
87	BMPR1B
88	BMPR2
89	BPHL
90	BPI
91	BPIFA1
92	BPIFA2
93	BPIFA3
94	BPIFB1
95	BPIFB4
96	BRAF
97	BST2
98	BTC
99	BTK
100	C3
101	C3AR1
102	C5
103	C5AR1
104	C8G
105	CACYBP
106	CALCA
107	CALCB
108	CALCR
109	CALCRL
110	CALR
111	CAMP
112	CANX
113	CARD11
114	CASP3
115	CAT
116	CBL
117	CBLB
118	CBLC
119	CCK
120	CCL1
121	CCL11
122	CCL13
123	CCL14
124	CCL15
125	CCL16
126	CCL17
127	CCL18
128	CCL19
129	CCL2
130	CCL20
131	CCL21
132	CCL22
133	CCL23
134	CCL24
135	CCL25
136	CCL26
137	CCL27
138	CCL28
139	CCL3
140	CCL3L3
141	CCL4
142	CCL4L1
143	CCL5
144	CCL7
145	CCL8
146	CCNA2
147	CCR1
148	CCR10
149	CCR3
150	CCR4
151	CCR5
152	CCR7
153	CCR8
154	CCR9
155	CCRL2
156	CD14
157	CD19
158	CD1A
159	CD1B
160	CD1C
161	CD1D
162	CD1E
163	CD209
164	CD22
165	CD244
166	CD247
167	CD28
168	CD3D
169	CD3E
170	CD3G
171	CD4
172	CD40
173	CD40LG
174	CD48
175	CD70
176	CD72
177	CD74
178	CD79A
179	CD79B
180	CD81
181	CD86
182	CD8A
183	CD8B
184	CDC42
185	CDH1
186	CDK4
187	CDNF
188	CECR1
189	CER1
190	CETP
191	CGA
192	CGB5
193	CGB7
194	CGB8
195	CHGA
196	CHGB
197	CHIT1
198	CHUK
199	CIITA
200	CKLF
201	CLCF1
202	CLEC4M
203	CMA1
204	CMTM1
205	CMTM2
206	CMTM3
207	CMTM5
208	CMTM6
209	CMTM7
210	CNTF
211	CNTFR
212	COLEC10
213	CORT
214	CR2
215	CRABP2
216	CREB1
217	CRH
218	CRHR1
219	CRHR2
220	CRLF1
221	CRLF2
222	CRLF3
223	CRP
224	CSF1
225	CSF1R
226	CSF2
227	CSF2RA
228	CSF2RB
229	CSF3
230	CSF3R
231	CSH1
232	CSH2
233	CSK
234	CSPG5
235	CSRP1
236	CST4
237	CTF1
238	CTGF
239	CTLA4
240	CTSB
241	CTSE
242	CTSG
243	CTSL
244	CTSS
245	CX3CL1
246	CX3CR1
247	CXCL1
248	CXCL10
249	CXCL11
250	CXCL12
251	CXCL13
252	CXCL14
253	CXCL16
254	CXCL2
255	CXCL3
256	CXCL5
257	CXCL6
258	CXCL8
259	CXCL9
260	CXCR1
261	CXCR2
262	CXCR3
263	CXCR4
264	CXCR5
265	CXCR6
266	CYBB
267	CYLD
268	CYSLTR1
269	CYSLTR2
270	DAK
271	DAXX
272	DDX17
273	DDX58
274	DEFA1
275	DEFA1B
276	DEFA3
277	DEFA4
278	DEFA5
279	DEFA6
280	DEFB1
281	DEFB103A
282	DEFB103B
283	DEFB104A
284	DEFB104B
285	DEFB105A
286	DEFB105B
287	DEFB106A
288	DEFB106B
289	DEFB107A
290	DEFB107B
291	DEFB108B
292	DEFB110
293	DEFB112
294	DEFB113
295	DEFB114
296	DEFB115
297	DEFB116
298	DEFB118
299	DEFB119
300	DEFB121
301	DEFB123
302	DEFB124
303	DEFB125
304	DEFB126
305	DEFB127
306	DEFB128
307	DEFB129
308	DEFB131
309	DEFB132
310	DEFB133
311	DEFB134
312	DEFB135
313	DEFB4A
314	DEFB4B
315	DES
316	DHX58
317	DKK1
318	DLL4
319	DMBT1
320	DUOX1
321	DUOX2
322	EBI3
323	ECD
324	EDN1
325	EDN2
326	EDN3
327	EDNRA
328	EDNRB
329	EED
330	EGF
331	EGFR
332	EIF2AK2
333	ELANE
334	ELAVL1
335	ELN
336	ENG
337	EPGN
338	EPO
339	EPOR
340	EPPIN
341	ERAP1
342	EREG
343	ESM1
344	ESR1
345	ESR2
346	ESRRA
347	ESRRB
348	ESRRG
349	F2R
350	F2RL1
351	FABP2
352	FABP3
353	FABP4
354	FABP5
355	FABP6
356	FABP7
357	FAS
358	FASLG
359	FCER1G
360	FCGR2B
361	FCGR3A
362	FCGR3B
363	FCGRT
364	FCN2
365	FGA
366	FGF1
367	FGF10
368	FGF11
369	FGF12
370	FGF13
371	FGF14
372	FGF16
373	FGF17
374	FGF18
375	FGF19
376	FGF2
377	FGF20
378	FGF21
379	FGF22
380	FGF23
381	FGF3
382	FGF4
383	FGF5
384	FGF6
385	FGF7
386	FGF8
387	FGF9
388	FGFR1
389	FGFR2
390	FGFR3
391	FGFR4
392	FGR
393	FIGF
394	FLT1
395	FLT3
396	FLT3LG
397	FLT4
398	FOS
399	FPR1
400	FPR2
401	FSHB
402	FSHR
403	FURIN
404	FYN
405	GAL
406	GALP
407	GALR2
408	GAST
409	GBP2
410	GCG
411	GCGR
412	GDF11
413	GDF15
414	GDF2
415	GDF3
416	GDF5
417	GDF6
418	GDF7
419	GDF9
420	GDNF
421	GFAP
422	GH1
423	GH2
424	GHR
425	GHRH
426	GHRHR
427	GHRL
428	GHSR
429	GIP
430	GIPR
431	GLP1R
432	GLP2R
433	GNAI1
434	GNLY
435	GNRH1
436	GNRH2
437	GNRHR
438	GPER1
439	GPHA2
440	GPHB5
441	GPR29
442	GRAP2
443	GRB2
444	GREM1
445	GRN
446	GRP
447	GSK3B
448	GUCA2A
449	GZMB
450	HAMP
451	HBEGF
452	HCK
453	HCST
454	HDAC1
455	HDGF
456	HFE
457	HFE2
458	HGF
459	HLA-A
460	HLA-B
461	HLA-C
462	HLA-DMA
463	HLA-DMB
464	HLA-DOA
465	HLA-DOB
466	HLA-DPA1
467	HLA-DPB1
468	HLA-DQA1
469	HLA-DQA2
470	HLA-DQB1
471	HLA-DRA
472	HLA-DRB1
473	HLA-DRB5
474	HLA-E
475	HLA-F
476	HLA-G
477	HMGB1
478	HMOX1
479	HNF4A
480	HRAS
481	HRG
482	HSP90AA1
483	HSP90AB1
484	HSPA1A
485	HSPA1B
486	HSPA1L
487	HSPA2
488	HSPA4
489	HSPA5
490	HSPA6
491	HSPA8
492	HTN1
493	HTR1A
494	HTR3A
495	HTR3B
496	HTR3C
497	IAPP
498	ICAM1
499	ICAM2
500	ICOS
501	IDO1
502	IFI30
503	IFIH1
504	IFITM1
505	IFNA1
506	IFNA10
507	IFNA13
508	IFNA14
509	IFNA16
510	IFNA17
511	IFNA2
512	IFNA21
513	IFNA4
514	IFNA5
515	IFNA6
516	IFNA7
517	IFNA8
518	IFNAR1
519	IFNAR2
520	IFNB1
521	IFNE
522	IFNG
523	IFNGR1
524	IFNGR2
525	IFNK
526	IFNL1
527	IFNL2
528	IFNL3
529	IFNLR1
530	IFNW1
531	IGF1
532	IGF1R
533	IGF2
534	IGF2R
535	IGHV3-11
536	IGHV4-38-2
537	IGLL5
538	IKBKB
539	IKBKE
540	IKBKG
541	IL10
542	IL10RA
543	IL10RB
544	IL11
545	IL11RA
546	IL12A
547	IL12B
548	IL12RB1
549	IL12RB2
550	IL13
551	IL13RA1
552	IL13RA2
553	IL15
554	IL15RA
555	IL17A
556	IL17B
557	IL17C
558	IL17D
559	IL17F
560	IL17RA
561	IL17RB
562	IL17RC
563	IL17RD
564	IL17RE
565	IL18
566	IL18R1
567	IL18RAP
568	IL19
569	IL1A
570	IL1B
571	IL1F10
572	IL1R1
573	IL1R2
574	IL1RAP
575	IL1RL1
576	IL1RL2
577	IL1RN
578	IL2
579	IL20
580	IL20RA
581	IL20RB
582	IL21
583	IL21R
584	IL22
585	IL22RA1
586	IL22RA2
587	IL23A
588	IL23R
589	IL24
590	IL26
591	IL27
592	IL27RA
593	IL2RA
594	IL2RB
595	IL2RG
596	IL3
597	IL31
598	IL31RA
599	IL32
600	IL33
601	IL34
602	IL36A
603	IL36B
604	IL36G
605	IL36RN
606	IL37
607	IL3RA
608	IL4
609	IL4R
610	IL5
611	IL5RA
612	IL6
613	IL6R
614	IL6ST
615	IL7
616	IL7R
617	IL9
618	IL9R
619	ILK
620	INHA
621	INHBA
622	INHBB
623	INHBC
624	INHBE
625	INPP5D
626	INS
627	INS-IGF2
628	INSL3
629	INSL4
630	INSL5
631	INSL6
632	INSR
633	IREB2
634	IRF1
635	IRF3
636	IRF5
637	IRF7
638	IRF9
639	ISG15
640	ISG20
641	ITGAL
642	ITGAV
643	ITGB2
644	ITK
645	JAG1
646	JAK1
647	JAK2
648	JUN
649	JUND
650	KAL1
651	KDR
652	KIAA0368
653	KIR2DL1
654	KIR2DL3
655	KIR2DL4
656	KIR3DL1
657	KIR3DL2
658	KIR3DL3
659	KITLG
660	KL
661	KLKB1
662	KLRC1
663	KLRC2
664	KLRC4
665	KLRD1
666	KLRK1
667	KNG1
668	KRAS
669	LACRT
670	LAT
671	LBP
672	LCK
673	LCN1
674	LCN10
675	LCN12
676	LCN15
677	LCN2
678	LCN6
679	LCN8
680	LCN9
681	LCP2
682	LEFTY1
683	LEFTY2
684	LEP
685	LEPR
686	LGMN
687	LGR4
688	LGR5
689	LGR6
690	LHB
691	LHCGR
692	LIF
693	LIFR
694	LILRB3
695	LIMS1
696	LPA
697	LRP1
698	LTA
699	LTB
700	LTB4R
701	LTB4R2
702	LTBP1
703	LTBP2
704	LTBP3
705	LTBP4
706	LTBR
707	LTF
708	LYN
709	LYZ
710	MALT1
711	MANF
712	MAP2K1
713	MAP2K2
714	MAP3K14
715	MAP3K8
716	MAPK1
717	MAPK14
718	MAPK3
719	MAPK8
720	MAPT
721	MASP1
722	MASP2
723	MAVS
724	MBL2
725	MC1R
726	MC2R
727	MC3R
728	MC4R
729	MCHR1
730	MCHR2
731	MDK
732	MET
733	MICA
734	MICB
735	MLN
736	MMP12
737	MMP9
738	MPL
739	MPO
740	MSTN
741	MTNR1A
742	MTNR1B
743	MUC4
744	MUC5AC
745	MX1
746	MX2
747	NAMPT
748	NCK1
749	NCK2
750	NCOR2
751	NCR1
752	NCR2
753	NCR3
754	NEDD4
755	NEO1
756	NFAT5
757	NFATC1
758	NFATC2
759	NFATC3
760	NFATC4
761	NFKB1
762	NFKBIA
763	NFKBIB
764	NFKBIE
765	NFKBIZ
766	NFYA
767	NFYB
768	NFYC
769	NGF
770	NGFR
771	NLRX1
772	NMB
773	NOD1
774	NOD2
775	NODAL
776	NOS1
777	NOS2
778	NOX1
779	NOX3
780	NOX4
781	NPFF
782	NPPA
783	NPPB
784	NPPC
785	NPR1
786	NPR3
787	NPY
788	NR0B1
789	NR0B2
790	NR1D1
791	NR1H2
792	NR1H3
793	NR1H4
794	NR1I2
795	NR1I3
796	NR2C2
797	NR2F1
798	NR2F2
799	NR3C1
800	NR3C2
801	NR4A1
802	NR4A2
803	NR5A1
804	NR6A1
805	NRAS
806	NRG1
807	NRG2
808	NRG3
809	NRG4
810	NRP1
811	NRP2
812	NRTN
813	NTF3
814	NTF4
815	NTS
816	OAS1
817	OASL
818	OGFR
819	OLR1
820	OPRD1
821	OPRK1
822	OPRL1
823	OPRM1
824	ORM1
825	OSM
826	OSMR
827	OXT
828	OXTR
829	PAEP
830	PAK1
831	PAK2
832	PAK3
833	PAK4
834	PAK6
835	PAK7
836	PCSK1
837	PDCD1
838	PDGFA
839	PDGFB
840	PDGFC
841	PDGFD
842	PDGFRA
843	PDGFRB
844	PDIA3
845	PDYN
846	PENK
847	PF4
848	PF4V1
849	PGF
850	PGLYRP1
851	PGLYRP3
852	PGR
853	PI3
854	PIK3CA
855	PIK3CB
856	PIK3CD
857	PIK3CG
858	PIK3R1
859	PIK3R2
860	PIK3R3
861	PIK3R5
862	PLA2G2A
863	PLAU
864	PLAUR
865	PLCG1
866	PLCG2
867	PLSCR1
868	PLTP
869	PLXNA1
870	PLXNA2
871	PLXNA3
872	PLXNA4
873	PLXNB1
874	PLXNB2
875	PLXNB3
876	PLXNC1
877	PLXND1
878	PMCH
879	PML
880	PNOC
881	POMC
882	PPARA
883	PPARD
884	PPARG
885	PPIA
886	PPP3CA
887	PPP3CB
888	PPP3CC
889	PPP3R1
890	PPP3R2
891	PPY
892	PRDX1
893	PRDX2
894	PRF1
895	PRKCA
896	PRKCB
897	PRKCG
898	PRKCQ
899	PRL
900	PRLH
901	PRLHR
902	PRLR
903	PROC
904	PROCR
905	PSMB8
906	PSMC1
907	PSMC2
908	PSMC3
909	PSMC4
910	PSMC5
911	PSMC6
912	PSMD1
913	PSMD10
914	PSMD11
915	PSMD13
916	PSMD14
917	PSMD2
918	PSMD3
919	PSMD4
920	PSMD5
921	PSMD6
922	PSMD7
923	PSMD8
924	PSME1
925	PSME2
926	PSME3
927	PTAFR
928	PTGDR
929	PTGDR2
930	PTGDS
931	PTGER1
932	PTGER2
933	PTGER3
934	PTGER4
935	PTGS2
936	PTH
937	PTH1R
938	PTH2
939	PTH2R
940	PTHLH
941	PTK2
942	PTK2B
943	PTN
944	PTPN11
945	PTPN6
946	PTPRC
947	PYY
948	RAC1
949	RAC2
950	RAC3
951	RAET1E
952	RAET1G
953	RAF1
954	RARA
955	RARB
956	RARG
957	RASGRP1
958	RASGRP3
959	RBP1
960	RBP2
961	RBP4
962	RELA
963	RELB
964	RETN
965	RFX5
966	RFXANK
967	RHOA
968	RLN1
969	RLN2
970	RLN3
971	RNASE2
972	RNASE7
973	RNASEL
974	ROBO1
975	ROBO2
976	ROBO3
977	RORA
978	RORB
979	RORC
980	RSAD2
981	RXFP1
982	RXFP2
983	RXRA
984	RXRB
985	RXRG
986	S100A1
987	S100A10
988	S100A11
989	S100A12
990	S100A13
991	S100A14
992	S100A2
993	S100A3
994	S100A6
995	S100A7
996	S100A7L2
997	S100A8
998	S100A9
999	S100B
1000	S1PR1
1001	SAA1
1002	SCG2
1003	SCT
1004	SCTR
1005	SDC1
1006	SDC2
1007	SDC3
1008	SDC4
1009	SEMA3A
1010	SEMA3B
1011	SEMA3F
1012	SEMA4A
1013	SEMA4D
1014	SEMA5A
1015	SEMA5B
1016	SEMA6D
1017	SERPIND1
1018	SFTPA1
1019	SFTPA2
1020	SFTPD
1021	SH3BP2
1022	SHC1
1023	SHC2
1024	SHC3
1025	SHC4
1026	SLC11A1
1027	SLC40A1
1028	SOCS1
1029	SOCS3
1030	SORT1
1031	SOS1
1032	SP1
1033	SPP1
1034	SRC
1035	SST
1036	STAT1
1037	STAT3
1038	SYK
1039	TAC1
1040	TANK
1041	TAP1
1042	TAP2
1043	TBK1
1044	TEC
1045	TEK
1046	TFR2
1047	TFRC
1048	TG
1049	TGFB1
1050	TGFB2
1051	TGFB3
1052	TGFBR1
1053	TGFBR2
1054	THBS1
1055	THRA
1056	THRB
1057	TK2
1058	TLR1
1059	TLR2
1060	TLR3
1061	TLR4
1062	TLR7
1063	TLR8
1064	TMEM173
1065	TNF
1066	TNFAIP3
1067	TNFRSF10A
1068	TNFRSF10B
1069	TNFRSF10C
1070	TNFRSF10D
1071	TNFRSF11A
1072	TNFRSF11B
1073	TNFRSF12A
1074	TNFRSF13B
1075	TNFRSF13C
1076	TNFRSF14
1077	TNFRSF17
1078	TNFRSF18
1079	TNFRSF19
1080	TNFRSF1A
1081	TNFRSF1B
1082	TNFRSF21
1083	TNFRSF25
1084	TNFRSF4
1085	TNFRSF6B
1086	TNFRSF8
1087	TNFRSF9
1088	TNFSF11
1089	TNFSF12
1090	TNFSF13
1091	TNFSF13B
1092	TNFSF14
1093	TNFSF4
1094	TPM2
1095	TRH
1096	TRHR
1097	TSHB
1098	TXK
1099	TYK2
1100	TYROBP
1101	UCN
1102	UCN2
1103	ULBP1
1104	ULBP2
1105	UTS2
1106	VAV1
1107	VAV2
1108	VAV3
1109	VCAM1
1110	VEGFA
1111	VIP
1112	VIPR1
1113	XCL1
1114	XCL2
1115	GIG25
1116	ZYX
1117	TMSB4X
1118	TDGF1
1119	GDF1
1120	TGFBR3
1121	BMP3
1122	GDF10
1123	SHFM1
1124	S100P
1125	WNT5A
1126	SOD1
1127	PDK1
1128	VIM
1129	VTN
1130	PRTN3
1131	AZGP1
1132	DCD
1133	LALBA
1134	ORM2
1135	TIE1
1136	APOBEC3H
1137	TRIM5
1138	OBP2A
1139	OBP2B
1140	TCF7L2
1141	NDRG1
1142	ZC3HAV1
1143	TGFA
1144	TACR1
1145	RXFP3
1146	ZAP70
1147	TAPBPL
1148	TAPBP
1149	MR1
1150	TNFSF10
1151	NOV
1152	GREM2
1153	WFIKKN1
1154	TMPRSS6
1155	BPIFB2
1156	BPIFB6
1157	TRAF3
1158	PTX3
1159	C5AR2
1160	PDIA2
1161	TSHR
1162	IL16
1163	STC1
1164	XCR1
1165	RNASE3
1166	TSLP
1167	MIF
1168	PPBP
1169	NOX5
1170	SH2D1B
1171	SH2D1A
1172	TNFSF9
1173	TNFSF8
1174	SLIT2
1175	CLDN4
1176	DCK
1177	CGB1
1178	VGF
1179	TRIM27
1180	RFXAP
1181	CMTM8
1182	CMTM4
1183	THPO
1184	SSTR1
1185	SSTR5
1186	SSTR2
1187	RARRES3
1188	UCN3
1189	VEGFB
1190	VEGFC
1191	DEFB136
1192	DEFB30
1193	SPAG11B
1194	SPAG11A
1195	JAG2
1196	SOS2
1197	SLPI
1198	SEMG1
1199	NR5A2
1200	SLC10A2
1201	FGFRL1
1202	VDR
1203	KCNH2
1204	GALR3
1205	VIPR2
1206	TUBB3
1207	MLNR
1208	S1PR2
1209	QRFP
1210	PROK2
1211	GPI
1212	NMBR
1213	LEAP2
1214	ULBP3
1215	NR1D2
1216	NR2E1
1217	NUDT6
1218	SEMA6A
1219	KLRC3
1220	STC2
1221	TPT1
1222	HTN3
1223	HTR3E
1224	HTR3D
1225	IL25
1226	PCSK2
1227	TNC
1228	RAET1L
1229	RABEP2
1230	LMBR1L
1231	SLC22A17
1232	NDP
1233	UBXN1
1234	TRIM22
1235	44811
1236	SLIT1
1237	OSTN
1238	SULT2A1
1239	NR2F6
1240	SEMA4G
1241	SEMA3G
1242	SEMA7A
1243	SEMA3C
1244	SEMA6B
1245	SEMA6C
1246	SEMA4C
1247	SEMA4B
1248	SEMA4F
1249	SEMA3E
1250	SEMA3D
1251	PGLYRP4
1252	PGRMC2
1253	RBP5
1254	TCHHL1
1255	S100A16
1256	TMSB10
1257	S100A7A
1258	TXLNA
1259	TYMP
1260	UNC93B1
1261	TNFSF18
1262	TRPC4AP
1263	TNFSF15
1264	UTS2B

## Sheet: Table S2
Table S2: The 15,347 edges in the background network.
	SYMBOL1	SYMBOL2
1	A2M	CTSG
2	A2M	TGFB1
3	A2M	PROC
4	A2M	LRP1
5	A2M	CMA1
6	A2M	IL1B
7	A2M	KLKB1
8	A2M	KNG1
9	A2M	ALB
10	A2M	CXCL8
11	A2M	MMP12
12	A2M	B2M
13	A2M	GIG25
14	A2M	TGFB2
15	A2M	MMP9
16	A2M	IL6
17	A2M	CTSB
18	A2M	NGF
19	A2M	IL10
20	A2M	ELANE
21	A2M	HAMP
22	A2M	HSPA5
23	ACKR1	NGFR
24	ACKR1	CCL2
25	ACKR1	ACKR4
26	ACKR1	CCR5
27	ACKR1	CXCL5
28	ACKR1	CXCL8
29	ACKR1	TNFRSF14
30	ACKR1	RAC1
31	ACKR1	CXCL1
32	ACKR1	NGF
33	ACKR2	CD4
34	ACKR2	CCL22
35	ACKR2	CCL17
36	ACKR2	CCL2
37	ACKR2	CCL21
38	ACKR2	CCL27
39	ACKR2	CCL11
40	ACKR2	CCL19
41	ACKR2	CCL28
42	ACKR2	CCL7
43	ACKR2	CCL25
44	ACKR2	CCL3L3
45	ACKR2	CCL4
46	ACKR2	CCL3
47	ACKR2	CCL5
48	ACKR3	EGFR
49	ACKR3	ARRB1
50	ACKR3	CXCR4
51	ACKR3	CXCL11
52	ACKR3	CXCL12
53	ACKR4	CCL1
54	ACKR4	CCL13
55	ACKR4	CCR7
56	ACKR4	CCR9
57	ACKR4	CCL8
58	ACKR4	CCL25
59	ACKR4	CCL21
60	ACKR4	CCL19
61	ACKR4	CCL27
62	ACO1	SLC40A1
63	ACO1	HAMP
64	ACO1	TFRC
65	ACTA1	CSK
66	ACTA1	CDH1
67	ACTA1	FLT4
68	ACTA1	KDR
69	ACTA1	PIK3CA
70	ACTA1	PAK1
71	ACTA1	FLT1
72	ACTA1	CASP3
73	ACTA1	PAK2
74	ACTA1	ZYX
75	ACTA1	PTPN11
76	ACTA1	PTK2
77	ACTA1	RAC1
78	ACTA1	PAK3
79	ACTA1	TPM2
80	ACTA1	NFATC1
81	ACTA1	PAK7
82	ACTA1	PAK4
83	ACTA1	PIK3R1
84	ACTA1	VEGFA
85	ACTA1	SRC
86	ACTA1	RHOA
87	ACTA1	CDC42
88	ACTG1	ITGAV
89	ACTG1	THRA
90	ACTG1	PPARG
91	ACTG1	ALB
92	ACTG1	CASP3
93	ACTG1	ZYX
94	ACTG1	RAC1
95	ACTG1	HSP90AB1
96	ACTG1	TMSB4X
97	ACTG1	GRB2
98	ACTG1	ILK
99	ACTG1	CDC42
100	ACTG1	RHOA
101	ACTG1	PRKCA
102	ACTG1	B2M
103	ACVR1B	ACVR2A
104	ACVR1B	INHBA
105	ACVR1B	ACVR1C
106	ACVR1B	BMP4
107	ACVR1B	GDF11
108	ACVR1B	MSTN
109	ACVR1B	EGF
110	ACVR1B	LEFTY1
111	ACVR1B	NODAL
112	ACVR1B	INHBB
113	ACVR1B	TDGF1
114	ACVR1B	ACVR2B
115	ACVR1B	LEFTY2
116	ACVR1B	BMP2
117	ACVR1B	CER1
118	ACVR1C	ACVR2A
119	ACVR1C	INHBA
120	ACVR1C	BMP4
121	ACVR1C	INHBE
122	ACVR1C	INHBC
123	ACVR1C	LEFTY1
124	ACVR1C	GDF11
125	ACVR1C	LEFTY2
126	ACVR1C	ACVR2B
127	ACVR1C	NODAL
128	ACVR1C	CER1
129	ACVR1C	GDF1
130	ACVR1C	INHBB
131	ACVR1C	GDF3
132	ACVR1C	TDGF1
133	ACVR2A	TGFBR3
134	ACVR2A	LEFTY1
135	ACVR2A	LEFTY2
136	ACVR2A	BMP3
137	ACVR2A	GDF3
138	ACVR2A	INHBE
139	ACVR2A	GDF7
140	ACVR2A	BMPR2
141	ACVR2A	GDF6
142	ACVR2A	BMP8B
143	ACVR2A	GDF1
144	ACVR2A	BMP8A
145	ACVR2A	INHBC
146	ACVR2A	GDF10
147	ACVR2A	TGFBR1
148	ACVR2A	BMPR1B
149	ACVR2A	CER1
150	ACVR2A	BMP5
151	ACVR2A	NODAL
152	ACVR2A	INHA
153	ACVR2A	ACVR2B
154	ACVR2A	BMP10
155	ACVR2A	BMP4
156	ACVR2A	ENG
157	ACVR2A	GDF11
158	ACVR2A	ACVRL1
159	ACVR2A	GDF5
160	ACVR2A	BMP6
161	ACVR2A	INHBB
162	ACVR2A	BMPR1A
163	ACVR2A	GDF2
164	ACVR2A	TDGF1
165	ACVR2A	MSTN
166	ACVR2A	INHBA
167	ACVR2A	BMP2
168	ACVR2A	BMP7
169	ACVR2B	INHBA
170	ACVR2B	INHA
171	ACVR2B	BMP4
172	ACVR2B	GDF1
173	ACVR2B	GDF11
174	ACVR2B	MSTN
175	ACVR2B	INHBE
176	ACVR2B	LEFTY1
177	ACVR2B	GDF7
178	ACVR2B	BMP3
179	ACVR2B	BMP6
180	ACVR2B	GDF6
181	ACVR2B	NODAL
182	ACVR2B	INHBB
183	ACVR2B	BMP10
184	ACVR2B	TDGF1
185	ACVR2B	INHBC
186	ACVR2B	BMP8A
187	ACVR2B	GDF3
188	ACVR2B	BMP8B
189	ACVR2B	BMPR1B
190	ACVR2B	CER1
191	ACVR2B	LEFTY2
192	ACVR2B	BMP5
193	ACVR2B	GDF5
194	ACVR2B	ENG
195	ACVR2B	ACVRL1
196	ACVR2B	TGFBR1
197	ACVR2B	BMPR1A
198	ACVR2B	BMP7
199	ACVR2B	GDF2
200	ACVR2B	BMP2
201	ACVRL1	TGFB1
202	ACVRL1	TGFB3
203	ACVRL1	INHBA
204	ACVRL1	BMP10
205	ACVRL1	TGFBR2
206	ACVRL1	ENG
207	ACVRL1	BMPR2
208	ACVRL1	TGFBR1
209	ACVRL1	BMP2
210	ACVRL1	GDF2
211	ADAR	IRF1
212	ADAR	BST2
213	ADAR	OASL
214	ADAR	HLA-F
215	ADAR	IFIH1
216	ADAR	ISG20
217	ADAR	MX2
218	ADAR	IRF5
219	ADAR	STAT1
220	ADAR	RNASEL
221	ADAR	DDX58
222	ADAR	HLA-G
223	ADAR	HLA-C
224	ADAR	HLA-A
225	ADAR	HLA-B
226	ADAR	HLA-E
227	ADAR	GBP2
228	ADAR	PSMB8
229	ADAR	IFITM1
230	ADAR	IRF3
231	ADAR	IRF9
232	ADAR	OAS1
233	ADAR	RSAD2
234	ADAR	ISG15
235	ADAR	MX1
236	ADAR	IRF7
237	ADAR	ELAVL1
238	ADCYAP1R1	SCT
239	ADCYAP1R1	VIP
240	ADCYAP1R1	GHRH
241	ADCYAP1R1	GCG
242	ADIPOQ	RETN
243	ADIPOQ	NAMPT
244	ADIPOQ	CCL2
245	ADIPOQ	NR3C1
246	ADIPOQ	LRP1
247	ADIPOQ	CRP
248	ADIPOQ	FABP4
249	ADIPOQ	IL1B
250	ADIPOQ	FGF2
251	ADIPOQ	PPARG
252	ADIPOQ	ALB
253	ADIPOQ	IGF1
254	ADIPOQ	LEP
255	ADIPOQ	CALR
256	ADIPOQ	LEPR
257	ADIPOQ	GHRL
258	ADIPOQ	ADIPOR1
259	ADIPOQ	ADIPOR2
260	ADIPOQ	CD40LG
261	ADIPOQ	RBP4
262	ADIPOQ	INS
263	ADIPOQ	PPARA
264	ADIPOQ	IL6
265	ADIPOQ	GCG
266	ADIPOQ	FGF21
267	ADIPOQ	TNF
268	ADIPOQ	RXRA
269	ADIPOR1	LEP
270	ADIPOR1	PPARA
271	ADIPOR1	ADIPOR2
272	ADIPOR1	INS
273	ADIPOR2	LEP
274	ADIPOR2	INS
275	ADIPOR2	PPARA
276	ADM	IAPP
277	ADM	CALCA
278	ADM	CALCR
279	ADM	VIP
280	ADM	EDN1
281	ADM	AVP
282	ADM	ADM2
283	ADM	POMC
284	ADM	CALCRL
285	ADM	CALCB
286	ADM2	IAPP
287	ADM2	CALCA
288	ADM2	CALCR
289	ADM2	CALCB
290	ADM2	POMC
291	ADM2	CALCRL
292	ADRB1	EGFR
293	ADRB1	ADRB2
294	ADRB1	ADRBK1
295	ADRB1	GNAI1
296	ADRB1	GIP
297	ADRB1	NPPA
298	ADRB1	IGHV4-38-2
299	ADRB1	ARRB1
300	ADRB2	OXT
301	ADRB2	SST
302	ADRB2	CCR5
303	ADRB2	PTGER1
304	ADRB2	CCL11
305	ADRB2	INSR
306	ADRB2	INS
307	ADRB2	GHRL
308	ADRB2	NPY
309	ADRB2	GNAI1
310	ADRB2	CCR3
311	ADRB2	CCL4
312	ADRB2	FPR1
313	ADRB2	AGTR2
314	ADRB2	CXCL12
315	ADRB2	EDN1
316	ADRB2	AGT
317	ADRB2	CXCR4
318	ADRB2	GRB2
319	ADRB2	NEDD4
320	ADRB2	SRC
321	ADRB2	ADRBK1
322	ADRB2	ARRB1
323	ADRBK1	CCR7
324	ADRBK1	PRKCG
325	ADRBK1	EGFR
326	ADRBK1	CCR5
327	ADRBK1	PTGER1
328	ADRBK1	CXCR1
329	ADRBK1	CCL11
330	ADRBK1	PRKCB
331	ADRBK1	CXCL8
332	ADRBK1	CCR4
333	ADRBK1	AGTR1
334	ADRBK1	GLP1R
335	ADRBK1	PIK3CG
336	ADRBK1	CXCR2
337	ADRBK1	AVP
338	ADRBK1	CCL4
339	ADRBK1	CCR3
340	ADRBK1	OPRM1
341	ADRBK1	AGTR2
342	ADRBK1	HSP90AA1
343	ADRBK1	AGT
344	ADRBK1	CXCL12
345	ADRBK1	PRKCA
346	ADRBK1	EDN1
347	ADRBK1	CXCR4
348	ADRBK1	AVPR2
349	ADRBK1	FPR1
350	ADRBK1	ARRB1
351	ADRM1	PSMC4
352	ADRM1	PSMD5
353	ADRM1	PSMD8
354	ADRM1	PSME2
355	ADRM1	PSMD10
356	ADRM1	PSMD7
357	ADRM1	KIAA0368
358	ADRM1	PSMC1
359	ADRM1	PSMD11
360	ADRM1	PSMD3
361	ADRM1	PSME3
362	ADRM1	PSMD1
363	ADRM1	PSMD2
364	ADRM1	PSMC5
365	ADRM1	PSMD4
366	ADRM1	PSMB8
367	ADRM1	PSME1
368	ADRM1	PSMD14
369	ADRM1	PSMC2
370	ADRM1	PSMD13
371	ADRM1	PSMC6
372	ADRM1	PSMD6
373	ADRM1	SHFM1
374	ADRM1	PSMC3
375	AGER	NFKB1
376	AGER	KRAS
377	AGER	TLR2
378	AGER	MAPK3
379	AGER	NOX4
380	AGER	S100A11
381	AGER	S100B
382	AGER	S100A1
383	AGER	ALB
384	AGER	S100P
385	AGER	HMGB1
386	AGER	S100A13
387	AGER	S100A6
388	AGER	S100A7
389	AGER	S100A12
390	AGER	NRAS
391	AGER	SFTPD
392	AGER	NOX1
393	AGER	TLR4
394	AGER	LTB4R
395	AGER	JAK2
396	AGER	HRAS
397	AGER	CYBB
398	AGER	RELA
399	AGER	ITGB2
400	AGRP	GHSR
401	AGRP	MC3R
402	AGRP	CRH
403	AGRP	FOS
404	AGRP	CCK
405	AGRP	PMCH
406	AGRP	PYY
407	AGRP	INS
408	AGRP	TRH
409	AGRP	LEPR
410	AGRP	LEP
411	AGRP	GHRL
412	AGRP	NPY
413	AGRP	SDC3
414	AGRP	POMC
415	AGRP	MC4R
416	AGT	MAPK1
417	AGT	CTSG
418	AGT	PLCG1
419	AGT	CMA1
420	AGT	RAF1
421	AGT	MAP2K2
422	AGT	MAPK3
423	AGT	PIK3CA
424	AGT	KNG1
425	AGT	CCR5
426	AGT	PTGER1
427	AGT	ALB
428	AGT	CCL11
429	AGT	MAP2K1
430	AGT	EDNRA
431	AGT	F2R
432	AGT	GNAI1
433	AGT	EDNRB
434	AGT	HCK
435	AGT	SOS1
436	AGT	FGR
437	AGT	FPR1
438	AGT	CCL4
439	AGT	CCR3
440	AGT	CXCL12
441	AGT	RXRA
442	AGT	PIK3R1
443	AGT	CXCR4
444	AGT	GRB2
445	AGT	SHC1
446	AGT	ARRB1
447	AGT	HRAS
448	AGT	PPARA
449	AGT	SRC
450	AGT	EDN1
451	AGT	AGTR1
452	AGT	AGTR2
453	AGTR1	SCTR
454	AGTR1	PLCG1
455	AGTR1	CMA1
456	AGTR1	ARG2
457	AGTR1	KNG1
458	AGTR1	PPARG
459	AGTR1	CXCL8
460	AGTR1	AVPR2
461	AGTR1	AGTR2
462	AGTR1	AVP
463	AGTR1	JAK2
464	AGTR1	ARRB1
465	AGTR1	APLNR
466	AGTR2	PLCG1
467	AGTR2	PIK3CA
468	AGTR2	KNG1
469	AGTR2	CCR5
470	AGTR2	PTGER1
471	AGTR2	CCL11
472	AGTR2	GNAI1
473	AGTR2	GRB2
474	AGTR2	CCR3
475	AGTR2	SHC1
476	AGTR2	FPR1
477	AGTR2	SOS1
478	AGTR2	CXCR4
479	AGTR2	CCL4
480	AGTR2	PIK3R1
481	AGTR2	CXCL12
482	AGTR2	ARRB1
483	AGTR2	EDN1
484	AHNAK	S100B
485	AHNAK	S100A10
486	AHNAK	PRKCA
487	AHNAK	RELA
488	AKT1	MAPK1
489	AKT1	HMOX1
490	AKT1	IL2RB
491	AKT1	NFKBIA
492	AKT1	TNFRSF10A
493	AKT1	PIK3R2
494	AKT1	HGF
495	AKT1	NFKB1
496	AKT1	IL2
497	AKT1	MAPK14
498	AKT1	RBP1
499	AKT1	CAT
500	AKT1	FLT3
501	AKT1	PI3
502	AKT1	PLCG1
503	AKT1	GNRH2
504	AKT1	RAC2
505	AKT1	RAF1
506	AKT1	RARA
507	AKT1	KRAS
508	AKT1	TLR2
509	AKT1	MSTN
510	AKT1	CDH1
511	AKT1	PDGFRB
512	AKT1	PIK3R3
513	AKT1	MAPK3
514	AKT1	MAP3K8
515	AKT1	NOX4
516	AKT1	IL1B
517	AKT1	CD81
518	AKT1	AKT3
519	AKT1	PIK3CA
520	AKT1	CBLB
521	AKT1	FGF2
522	AKT1	WNT5A
523	AKT1	STAT3
524	AKT1	EGF
525	AKT1	PML
526	AKT1	SOD1
527	AKT1	CCNA2
528	AKT1	EGFR
529	AKT1	GNRH1
530	AKT1	PAK1
531	AKT1	PPARG
532	AKT1	BRAF
533	AKT1	PIK3CB
534	AKT1	ALB
535	AKT1	IGF1
536	AKT1	HSPA4
537	AKT1	INSR
538	AKT1	CTLA4
539	AKT1	S1PR1
540	AKT1	FOS
541	AKT1	CXCL8
542	AKT1	CASP3
543	AKT1	LEP
544	AKT1	EDNRA
545	AKT1	HSPA5
546	AKT1	GSK3B
547	AKT1	CD28
548	AKT1	NOS2
549	AKT1	SOCS3
550	AKT1	PDGFB
551	AKT1	CD86
552	AKT1	RARB
553	AKT1	HSP90AA1
554	AKT1	LCK
555	AKT1	MAPT
556	AKT1	PTPN11
557	AKT1	GNAI1
558	AKT1	JAK1
559	AKT1	ESR2
560	AKT1	FYN
561	AKT1	RAC1
562	AKT1	PIK3CG
563	AKT1	RXRG
564	AKT1	STAT1
565	AKT1	BECN1
566	AKT1	PTGS2
567	AKT1	NGF
568	AKT1	NRAS
569	AKT1	CHUK
570	AKT1	BCL10
571	AKT1	CD40LG
572	AKT1	JUN
573	AKT1	HSP90AB1
574	AKT1	VAV2
575	AKT1	CD40
576	AKT1	MMP9
577	AKT1	NOX1
578	AKT1	SRC
579	AKT1	TLR4
580	AKT1	IL2RG
581	AKT1	RXRB
582	AKT1	AR
583	AKT1	PIK3CD
584	AKT1	CYBB
585	AKT1	EDN1
586	AKT1	IL2RA
587	AKT1	AKT2
588	AKT1	GRB2
589	AKT1	PDK1
590	AKT1	CXCL12
591	AKT1	ILK
592	AKT1	CARD11
593	AKT1	INS
594	AKT1	TNFSF11
595	AKT1	CDC42
596	AKT1	NCOR2
597	AKT1	RELA
598	AKT1	MDK
599	AKT1	IL6
600	AKT1	CXCR4
601	AKT1	CREB1
602	AKT1	SOS1
603	AKT1	RARG
604	AKT1	PIK3R5
605	AKT1	TNF
606	AKT1	RHOA
607	AKT1	SHC1
608	AKT1	ESR1
609	AKT1	HRAS
610	AKT1	ARRB1
611	AKT1	BDNF
612	AKT1	NCK1
613	AKT1	RXRA
614	AKT1	PIK3R1
615	AKT1	LYN
616	AKT1	IKBKB
617	AKT1	HSPA8
618	AKT1	CD19
619	AKT1	NR4A1
620	AKT1	VIM
621	AKT1	LIMS1
622	AKT1	PLCG2
623	AKT1	VEGFA
624	AKT1	MAP3K14
625	AKT1	NOS1
626	AKT1	VAV1
627	AKT1	IKBKG
628	AKT2	MAPK1
629	AKT2	PIK3R2
630	AKT2	MAPK14
631	AKT2	GNRH2
632	AKT2	RAC2
633	AKT2	RAF1
634	AKT2	PIK3R3
635	AKT2	MAPK3
636	AKT2	MAP3K8
637	AKT2	AKT3
638	AKT2	PIK3CA
639	AKT2	PML
640	AKT2	GNRH1
641	AKT2	PIK3CB
642	AKT2	INSR
643	AKT2	CTLA4
644	AKT2	GSK3B
645	AKT2	NOS2
646	AKT2	HSP90AA1
647	AKT2	LCK
648	AKT2	FYN
649	AKT2	RAC1
650	AKT2	PIK3CG
651	AKT2	CHUK
652	AKT2	JUN
653	AKT2	HSP90AB1
654	AKT2	SRC
655	AKT2	PIK3CD
656	AKT2	ESR1
657	AKT2	LYN
658	AKT2	NOS1
659	AKT2	IKBKG
660	AKT2	IKBKB
661	AKT2	PIK3R5
662	AKT2	ILK
663	AKT2	PIK3R1
664	AKT2	NR4A1
665	AKT2	CREB1
666	AKT2	INS
667	AKT3	MAPK1
668	AKT3	PIK3R2
669	AKT3	MAPK14
670	AKT3	GNRH2
671	AKT3	RAC2
672	AKT3	RAF1
673	AKT3	PIK3R3
674	AKT3	MAPK3
675	AKT3	MAP3K8
676	AKT3	CTLA4
677	AKT3	LCK
678	AKT3	LYN
679	AKT3	RAC1
680	AKT3	FYN
681	AKT3	SRC
682	AKT3	CASP3
683	AKT3	NOS1
684	AKT3	NOS2
685	AKT3	GNRH1
686	AKT3	IKBKB
687	AKT3	IKBKG
688	AKT3	PIK3CD
689	AKT3	PIK3R5
690	AKT3	HSP90AB1
691	AKT3	JUN
692	AKT3	ILK
693	AKT3	PIK3CB
694	AKT3	PIK3R1
695	AKT3	NR4A1
696	AKT3	PML
697	AKT3	CHUK
698	AKT3	HSP90AA1
699	AKT3	PIK3CG
700	AKT3	PIK3CA
701	AKT3	CREB1
702	AKT3	GSK3B
703	ALB	CD4
704	ALB	APOH
705	ALB	OXT
706	ALB	TG
707	ALB	FCGRT
708	ALB	HGF
709	ALB	MPO
710	ALB	CCL2
711	ALB	VTN
712	ALB	IL2
713	ALB	IFNG
714	ALB	IL4
715	ALB	PRTN3
716	ALB	CAT
717	ALB	LRP1
718	ALB	C3
719	ALB	CANX
720	ALB	EPO
721	ALB	CRP
722	ALB	ORM1
723	ALB	TLR2
724	ALB	CDH1
725	ALB	MAPK3
726	ALB	IL1B
727	ALB	LCN1
728	ALB	FGF2
729	ALB	STAT3
730	ALB	ICAM1
731	ALB	KNG1
732	ALB	EGF
733	ALB	EGFR
734	ALB	PTH
735	ALB	PPARG
736	ALB	AZGP1
737	ALB	HNF4A
738	ALB	PTGS2
739	ALB	IGF2
740	ALB	MBL2
741	ALB	ELANE
742	ALB	SPP1
743	ALB	PRL
744	ALB	LCN2
745	ALB	RHOA
746	ALB	SAA1
747	ALB	LPA
748	ALB	CSF2
749	ALB	BDNF
750	ALB	RXRA
751	ALB	CD19
752	ALB	CD8A
753	ALB	CXCL8
754	ALB	LEP
755	ALB	HRAS
756	ALB	APOM
757	ALB	IGF1
758	ALB	MMP9
759	ALB	EDN1
760	ALB	VEGFA
761	ALB	PAEP
762	ALB	TLR4
763	ALB	TFRC
764	ALB	IL10
765	ALB	DCD
766	ALB	LALBA
767	ALB	PTPRC
768	ALB	GLP1R
769	ALB	RBP4
770	ALB	GFAP
771	ALB	NGF
772	ALB	NR1H4
773	ALB	ORM2
774	ALB	CASP3
775	ALB	FGA
776	ALB	IL6
777	ALB	TNF
778	ALB	GH1
779	ALB	GHRH
780	ALB	FABP6
781	ALB	B2M
782	ALB	POMC
783	ALB	GCG
784	ALB	INS
785	AMBN	BMP3
786	AMBN	AMELX
787	AMELX	FGA
788	AMH	GREM1
789	AMH	INHA
790	AMH	LHCGR
791	AMH	INSL3
792	AMH	BMP15
793	AMH	BMPR1B
794	AMH	NR0B1
795	AMH	GNRH1
796	AMH	BMPR2
797	AMH	FSHR
798	AMH	GDF9
799	AMH	BMPR1A
800	AMH	NR5A1
801	AMH	AMHR2
802	AMHR2	BMP4
803	AMHR2	BMP7
804	AMHR2	BMP2
805	AMHR2	GDF6
806	AMHR2	BMP6
807	AMHR2	BMPR2
808	AMHR2	BMPR1A
809	ANGPT1	HGF
810	ANGPT1	NFKB1
811	ANGPT1	MAPK14
812	ANGPT1	FLT3
813	ANGPT1	KRAS
814	ANGPT1	PDGFRA
815	ANGPT1	PDGFRB
816	ANGPT1	FLT4
817	ANGPT1	KDR
818	ANGPT1	PIK3CA
819	ANGPT1	FGF2
820	ANGPT1	EGFR
821	ANGPT1	FLT1
822	ANGPT1	CSF1R
823	ANGPT1	MET
824	ANGPT1	PTPN11
825	ANGPT1	NRAS
826	ANGPT1	TIE1
827	ANGPT1	TEK
828	ANGPT1	ANGPT4
829	ANGPT1	GRB2
830	ANGPT1	MAPK8
831	ANGPT1	RELA
832	ANGPT1	FGFR1
833	ANGPT1	SHC1
834	ANGPT1	HRAS
835	ANGPT1	FGFR2
836	ANGPT1	NCK1
837	ANGPT1	PIK3R1
838	ANGPT1	PGF
839	ANGPT1	VEGFA
840	ANGPT4	FLT4
841	ANGPT4	KDR
842	ANGPT4	FLT1
843	ANGPT4	TIE1
844	ANGPT4	TEK
845	ANGPTL1	TEK
846	ANGPTL2	TIE1
847	ANGPTL2	TEK
848	ANGPTL3	NR1H2
849	ANGPTL3	ITGAV
850	ANGPTL3	ANGPTL4
851	ANGPTL3	TEK
852	ANGPTL3	RXRB
853	ANGPTL3	RXRA
854	ANGPTL3	NR1H3
855	ANGPTL4	PPARG
856	ANGPTL4	TIE1
857	ANGPTL4	VEGFA
858	ANGPTL4	TEK
859	ANGPTL4	RXRA
860	ANGPTL4	PPARA
861	ANXA6	LRP1
862	ANXA6	S100A11
863	ANXA6	S100B
864	ANXA6	MAPT
865	ANXA6	PRKCA
866	AP3B1	RAF1
867	AP3B1	CD1D
868	AP3B1	JAK2
869	AP3B1	HSPA8
870	AP3B1	ARAF
871	AP3B1	IGF2R
872	AP3B1	SORT1
873	AP3B1	TFRC
874	APLN	RETN
875	APLN	NAMPT
876	APLN	LEP
877	APLN	APLNR
878	APLNR	JAK1
879	APOBEC3A	APOBEC3C
880	APOBEC3A	APOBEC3H
881	APOBEC3C	APOBEC3H
882	APOBEC3F	TRIM5
883	APOBEC3F	APOBEC3G
884	APOBEC3G	CD4
885	APOBEC3G	BST2
886	APOBEC3G	TRIM5
887	APOBEC3G	ELAVL1
888	APOD	C8G
889	APOD	NR1H2
890	APOD	LCN1
891	APOD	LCN15
892	APOD	OBP2A
893	APOD	OBP2B
894	APOD	LCN12
895	APOD	RXRB
896	APOD	RXRA
897	APOD	NR1H3
898	APOH	CETP
899	APOH	TLR4
900	APOH	ORM1
901	APOH	ORM2
902	APOH	PLTP
903	APOH	SERPIND1
904	APOH	FGA
905	APOH	APOM
906	APOH	LPA
907	APOM	CETP
908	APOM	S1PR1
909	APOM	LPA
910	APOM	SAA1
911	APOM	PLTP
912	AQP9	FPR1
913	AR	MAPK14
914	AR	NR3C1
915	AR	JUND
916	AR	NR0B2
917	AR	PRDX1
918	AR	EED
919	AR	PIK3CA
920	AR	STAT3
921	AR	EGF
922	AR	IGF1R
923	AR	EGFR
924	AR	GNRH1
925	AR	ARAF
926	AR	DEFB1
927	AR	IGF1
928	AR	HSPA4
929	AR	GSK3B
930	AR	SP1
931	AR	HSP90AA1
932	AR	GNAI1
933	AR	NR3C2
934	AR	BECN1
935	AR	RNASEL
936	AR	TCF7L2
937	AR	VAV3
938	AR	JUN
939	AR	HSP90AB1
940	AR	HDAC1
941	AR	SRC
942	AR	DAXX
943	AR	RELA
944	AR	HSPA1L
945	AR	NDRG1
946	AR	HSPA1B
947	AR	CREB1
948	AR	PAK6
949	AR	HSPA8
950	AR	HSPA1A
951	AR	MAPK8
952	AR	HRAS
953	AR	NR0B1
954	AR	PIK3R1
955	AR	NCOR2
956	ARAF	MAPK1
957	ARAF	ZC3HAV1
958	ARAF	RAF1
959	ARAF	KRAS
960	ARAF	MAP2K2
961	ARAF	MAPK3
962	ARAF	PRKCG
963	ARAF	BRAF
964	ARAF	GRB2
965	ARAF	PRKCB
966	ARAF	PRKCA
967	ARAF	GSK3B
968	ARAF	ARRB1
969	ARAF	NRAS
970	ARAF	MAP2K1
971	ARAF	HRAS
972	AREG	CSK
973	AREG	EREG
974	AREG	KRAS
975	AREG	KDR
976	AREG	CBL
977	AREG	EGF
978	AREG	IGF1R
979	AREG	EGFR
980	AREG	TGFA
981	AREG	FOS
982	AREG	MET
983	AREG	NRAS
984	AREG	SRC
985	AREG	BTC
986	AREG	EPGN
987	AREG	HRAS
988	ARG2	IL10
989	ARG2	NOS1
990	ARG2	NOS2
991	ARRB1	MAPK1
992	ARRB1	NFKBIA
993	ARRB1	CSK
994	ARRB1	RAF1
995	ARRB1	MAP2K2
996	ARRB1	MAPK3
997	ARRB1	WNT5A
998	ARRB1	IGF1R
999	ARRB1	EGFR
1000	ARRB1	BRAF
1001	ARRB1	CCR5
1002	ARRB1	PTGER1
1003	ARRB1	CXCR1
1004	ARRB1	CCL11
1005	ARRB1	MAP2K1
1006	ARRB1	PTGER4
1007	ARRB1	TACR1
1008	ARRB1	CXCL10
1009	ARRB1	CXCL8
1010	ARRB1	EDNRA
1011	ARRB1	CXCR2
1012	ARRB1	F2R
1013	ARRB1	PTH1R
1014	ARRB1	RXFP3
1015	ARRB1	CCR10
1016	ARRB1	AVPR2
1017	ARRB1	BECN1
1018	ARRB1	GLP1R
1019	ARRB1	SRC
1020	ARRB1	CXCR3
1021	ARRB1	PTAFR
1022	ARRB1	FGR
1023	ARRB1	EDN1
1024	ARRB1	CXCL12
1025	ARRB1	CRHR1
1026	ARRB1	CXCR4
1027	ARRB1	CREB1
1028	ARRB1	OPRM1
1029	ARRB1	ESR1
1030	ARRB1	HRAS
1031	ARRB1	CCL4
1032	ARRB1	CCR3
1033	ARRB1	LYN
1034	ARRB1	FPR1
1035	ARRB1	HCK
1036	ARTN	NGF
1037	ARTN	SRC
1038	AVP	OXT
1039	AVP	GRP
1040	AVP	CRH
1041	AVP	PTH
1042	AVP	AVPR1A
1043	AVP	OXTR
1044	AVP	AVPR2
1045	AVP	AVPR1B
1046	AVP	EDN1
1047	AVP	POMC
1048	AVPR1A	OXT
1049	AVPR1A	AVPR1B
1050	AVPR1A	AVPR2
1051	AVPR1B	OXT
1052	AVPR1B	CRH
1053	AVPR1B	AVPR2
1054	AVPR1B	POMC
1055	AVPR1B	CRHR1
1056	AVPR2	OXT
1057	AVPR2	CANX
1058	AZU1	MPO
1059	AZU1	DEFA4
1060	AZU1	ELANE
1061	AZU1	BPI
1062	B2M	CD74
1063	B2M	CD4
1064	B2M	LCP2
1065	B2M	IL2RB
1066	B2M	CSK
1067	B2M	FCGRT
1068	B2M	IL2
1069	B2M	HLA-DOA
1070	B2M	IAPP
1071	B2M	CANX
1072	B2M	MICB
1073	B2M	HLA-F
1074	B2M	TYROBP
1075	B2M	PRKCQ
1076	B2M	IL1B
1077	B2M	GNLY
1078	B2M	PIK3CA
1079	B2M	CBL
1080	B2M	ZAP70
1081	B2M	TAPBPL
1082	B2M	CD1A
1083	B2M	PDIA3
1084	B2M	CD3D
1085	B2M	KLRC4
1086	B2M	GH1
1087	B2M	CALR
1088	B2M	HSPA5
1089	B2M	CD28
1090	B2M	KIR3DL2
1091	B2M	CD8B
1092	B2M	CD86
1093	B2M	KIR2DL1
1094	B2M	HFE2
1095	B2M	LCK
1096	B2M	GRAP2
1097	B2M	HLA-DQA1
1098	B2M	KIR2DL4
1099	B2M	KIR2DL3
1100	B2M	TAP1
1101	B2M	FYN
1102	B2M	HLA-DRB1
1103	B2M	TFRC
1104	B2M	CD3E
1105	B2M	CD247
1106	B2M	CD1E
1107	B2M	CD1B
1108	B2M	CD1C
1109	B2M	CD1D
1110	B2M	JUN
1111	B2M	IL2RG
1112	B2M	HLA-DMA
1113	B2M	TAP2
1114	B2M	HLA-DQB1
1115	B2M	HLA-DRB5
1116	B2M	HLA-C
1117	B2M	HLA-E
1118	B2M	IL2RA
1119	B2M	KLRC2
1120	B2M	KLRD1
1121	B2M	KIR3DL1
1122	B2M	GRB2
1123	B2M	HLA-DRA
1124	B2M	LAT
1125	B2M	HLA-A
1126	B2M	INS
1127	B2M	CD8A
1128	B2M	CXCR4
1129	B2M	HLA-DOB
1130	B2M	PTPN6
1131	B2M	HLA-DPA1
1132	B2M	HLA-DMB
1133	B2M	HLA-B
1134	B2M	SHC1
1135	B2M	TAPBP
1136	B2M	HLA-DPB1
1137	B2M	HLA-G
1138	B2M	MICA
1139	B2M	HFE
1140	B2M	TFR2
1141	B2M	CD3G
1142	B2M	KLRC1
1143	B2M	BTK
1144	B2M	VAV1
1145	B2M	MR1
1146	BCL10	MAPK1
1147	BCL10	NFKBIA
1148	BCL10	NFKB1
1149	BCL10	MAPK3
1150	BCL10	PRKCQ
1151	BCL10	NFKBIE
1152	BCL10	PRKCB
1153	BCL10	NFKBIB
1154	BCL10	MALT1
1155	BCL10	CHUK
1156	BCL10	SYK
1157	BCL10	MAVS
1158	BCL10	TLR4
1159	BCL10	MAPK8
1160	BCL10	RELA
1161	BCL10	IKBKB
1162	BCL10	IKBKG
1163	BCL10	CARD11
1164	BCL3	NFKBIA
1165	BCL3	FYN
1166	BCL3	HDAC1
1167	BCL3	RELB
1168	BCL3	RELA
1169	BCL3	CYLD
1170	BCL3	NFKB1
1171	BDNF	NGFR
1172	BDNF	PLCG1
1173	BDNF	KRAS
1174	BDNF	SORT1
1175	BDNF	PDGFRB
1176	BDNF	IL1B
1177	BDNF	KDR
1178	BDNF	PIK3CA
1179	BDNF	FGF2
1180	BDNF	SHC2
1181	BDNF	STAT3
1182	BDNF	EGF
1183	BDNF	SEMA3A
1184	BDNF	IGF1R
1185	BDNF	EGFR
1186	BDNF	CRH
1187	BDNF	FLT1
1188	BDNF	S100B
1189	BDNF	IGF1
1190	BDNF	FOS
1191	BDNF	CASP3
1192	BDNF	LEP
1193	BDNF	HTR1A
1194	BDNF	MET
1195	BDNF	TAC1
1196	BDNF	FGF13
1197	BDNF	PTPN11
1198	BDNF	FYN
1199	BDNF	RAC1
1200	BDNF	CNTF
1201	BDNF	NGF
1202	BDNF	NRAS
1203	BDNF	HDAC1
1204	BDNF	SHC3
1205	BDNF	GRB2
1206	BDNF	MAPK8
1207	BDNF	INS
1208	BDNF	CDC42
1209	BDNF	POMC
1210	BDNF	NPY
1211	BDNF	IL6
1212	BDNF	CREB1
1213	BDNF	SOS1
1214	BDNF	FGFR1
1215	BDNF	NTF3
1216	BDNF	TNF
1217	BDNF	SHC1
1218	BDNF	ECD
1219	BDNF	HRAS
1220	BDNF	GDNF
1221	BDNF	VEGFA
1222	BDNF	GFAP
1223	BDNF	PIK3R1
1224	BDNF	NTF4
1225	BECN1	MAPK3
1226	BECN1	PIK3CA
1227	BECN1	STAT3
1228	BECN1	SOD1
1229	BECN1	EGFR
1230	BECN1	PIK3CB
1231	BECN1	HSPA4
1232	BECN1	CASP3
1233	BECN1	HSPA5
1234	BECN1	HSP90AA1
1235	BECN1	HMGB1
1236	BECN1	PIK3CG
1237	BECN1	NLRX1
1238	BECN1	PIK3CD
1239	BECN1	PIK3R5
1240	BECN1	TLR4
1241	BECN1	PIK3R1
1242	BECN1	NEDD4
1243	BECN1	MAVS
1244	BECN1	MAPK8
1245	BID	TNFRSF1A
1246	BID	GZMB
1247	BID	TNFRSF10A
1248	BID	TNFSF10
1249	BID	TNFRSF10B
1250	BID	TNFSF12
1251	BID	CASP3
1252	BID	RHOA
1253	BID	MAPK8
1254	BID	DAXX
1255	BID	TNFRSF25
1256	BID	TNF
1257	BID	FASLG
1258	BID	FAS
1259	BIRC5	RORA
1260	BIRC5	STAT3
1261	BIRC5	CCNA2
1262	BIRC5	HFE
1263	BIRC5	CASP3
1264	BIRC5	RORC
1265	BIRC5	FOS
1266	BLNK	LCP2
1267	BLNK	CD79A
1268	BLNK	PIK3CA
1269	BLNK	PIK3CD
1270	BLNK	PIK3R1
1271	BLNK	IGLL5
1272	BLNK	GRAP2
1273	BLNK	TEC
1274	BLNK	VAV3
1275	BLNK	SOS1
1276	BLNK	SHC1
1277	BLNK	VAV2
1278	BLNK	FGR
1279	BLNK	FYN
1280	BLNK	HCK
1281	BLNK	CBL
1282	BLNK	NCK1
1283	BLNK	LCK
1284	BLNK	LAT
1285	BLNK	ITK
1286	BLNK	PTPN6
1287	BLNK	ZAP70
1288	BLNK	SRC
1289	BLNK	CD72
1290	BLNK	CD79B
1291	BLNK	PLCG1
1292	BLNK	LYN
1293	BLNK	VAV1
1294	BLNK	GRB2
1295	BLNK	SYK
1296	BLNK	BTK
1297	BLNK	PLCG2
1298	BMP1	BMP4
1299	BMP1	MSTN
1300	BMP1	BMP2
1301	BMP10	BMP4
1302	BMP10	BMP2
1303	BMP10	BMP7
1304	BMP10	BMP5
1305	BMP10	BMPR1A
1306	BMP10	BMPR2
1307	BMP15	INHA
1308	BMP15	LHCGR
1309	BMP15	FSHR
1310	BMP15	BMPR2
1311	BMP15	BMPR1B
1312	BMP2	BMP4
1313	BMP2	NOV
1314	BMP2	FGF2
1315	BMP2	WNT5A
1316	BMP2	EGF
1317	BMP2	BMP6
1318	BMP2	TNFRSF11B
1319	BMP2	IGF1
1320	BMP2	GREM2
1321	BMP2	FGF13
1322	BMP2	HFE2
1323	BMP2	NEO1
1324	BMP2	CTGF
1325	BMP2	BMP5
1326	BMP2	BMPR1A
1327	BMP2	ENG
1328	BMP2	BMPR2
1329	BMP2	TGFBR1
1330	BMP2	TNFSF11
1331	BMP2	SPP1
1332	BMP2	VEGFA
1333	BMP2	CER1
1334	BMP2	BMP7
1335	BMP2	GREM1
1336	BMP2	BMPR1B
1337	BMP4	FGF4
1338	BMP4	FGF5
1339	BMP4	WFIKKN1
1340	BMP4	FGF7
1341	BMP4	KDR
1342	BMP4	WNT5A
1343	BMP4	DKK1
1344	BMP4	FGF13
1345	BMP4	TGFBR1
1346	BMP4	FGF10
1347	BMP4	FGF8
1348	BMP4	FGF2
1349	BMP4	BMP6
1350	BMP4	GREM2
1351	BMP4	HFE2
1352	BMP4	CER1
1353	BMP4	BMP5
1354	BMP4	BMP7
1355	BMP4	VEGFA
1356	BMP4	CTGF
1357	BMP4	GREM1
1358	BMP4	BMPR2
1359	BMP4	BMPR1A
1360	BMP4	BMPR1B
1361	BMP5	GREM2
1362	BMP5	HFE2
1363	BMP5	GREM1
1364	BMP5	BMP7
1365	BMP5	BMPR1B
1366	BMP5	BMPR2
1367	BMP5	BMPR1A
1368	BMP6	TMPRSS6
1369	BMP6	HAMP
1370	BMP6	GREM1
1371	BMP6	GREM2
1372	BMP6	TFR2
1373	BMP6	HFE2
1374	BMP6	BMPR1B
1375	BMP6	BMPR2
1376	BMP6	BMPR1A
1377	BMP7	GDF7
1378	BMP7	MAP2K1
1379	BMP7	IGF1
1380	BMP7	GREM2
1381	BMP7	HFE2
1382	BMP7	BMPR1A
1383	BMP7	BMPR2
1384	BMP7	TGFBR1
1385	BMP7	GREM1
1386	BMP7	BMPR1B
1387	BMP8A	BMP8B
1388	BMP8A	BMPR1A
1389	BMP8A	BMPR2
1390	BMP8A	BMPR1B
1391	BMP8B	BMPR1A
1392	BMP8B	GREM1
1393	BMP8B	BMPR2
1394	BMP8B	BMPR1B
1395	BMPR1A	GDF7
1396	BMPR1A	GDF6
1397	BMPR1A	INHBB
1398	BMPR1A	HFE2
1399	BMPR1A	NEO1
1400	BMPR1A	TFR2
1401	BMPR1A	GDF2
1402	BMPR1A	HFE
1403	BMPR1A	CER1
1404	BMPR1A	BMPR1B
1405	BMPR1A	BMPR2
1406	BMPR1A	GREM1
1407	BMPR1A	GDF5
1408	BMPR1B	GDF7
1409	BMPR1B	GDF6
1410	BMPR1B	INHBB
1411	BMPR1B	HFE2
1412	BMPR1B	NEO1
1413	BMPR1B	GDF5
1414	BMPR1B	BMPR2
1415	BMPR1B	GDF9
1416	BMPR1B	CER1
1417	BMPR1B	PAEP
1418	BMPR1B	GREM1
1419	BMPR2	GDF7
1420	BMPR2	GDF6
1421	BMPR2	PRKCB
1422	BMPR2	HFE2
1423	BMPR2	ENG
1424	BMPR2	GDF5
1425	BMPR2	CER1
1426	BMPR2	GREM1
1427	BMPR2	GDF9
1428	BMPR2	GDF2
1429	BPHL	CAT
1430	BPI	CTSG
1431	BPI	LBP
1432	BPI	MPO
1433	BPI	PRTN3
1434	BPI	BPIFA2
1435	BPI	CAMP
1436	BPI	BPIFA1
1437	BPI	ELANE
1438	BPI	DEFA4
1439	BPIFA1	BPIFB2
1440	BPIFA1	BPIFB6
1441	BPIFA1	PLTP
1442	BPIFA1	BPIFB4
1443	BPIFA2	BPIFB1
1444	BPIFA2	BPIFB6
1445	BPIFA2	BPIFB4
1446	BPIFA3	BPIFB6
1447	BPIFB1	BPIFB2
1448	BPIFB1	BPIFB6
1449	BPIFB4	HSP90AA1
1450	BRAF	MAPK1
1451	BRAF	RAF1
1452	BRAF	KRAS
1453	BRAF	MAP2K2
1454	BRAF	MAPK3
1455	BRAF	PRKCG
1456	BRAF	PIK3CA
1457	BRAF	HSPA4
1458	BRAF	HSP90AB1
1459	BRAF	GSK3B
1460	BRAF	HSP90AA1
1461	BRAF	PRKCB
1462	BRAF	PAK4
1463	BRAF	PAK2
1464	BRAF	PRKCA
1465	BRAF	NRAS
1466	BRAF	HRAS
1467	BRAF	MAP2K1
1468	BST2	CD4
1469	BST2	IRF1
1470	BST2	TRIM5
1471	BST2	HLA-G
1472	BST2	HLA-F
1473	BST2	HLA-E
1474	BST2	IRF5
1475	BST2	HLA-B
1476	BST2	GBP2
1477	BST2	HLA-A
1478	BST2	HLA-C
1479	BST2	PSMB8
1480	BST2	ISG20
1481	BST2	IRF3
1482	BST2	RNASEL
1483	BST2	OASL
1484	BST2	IRF9
1485	BST2	STAT1
1486	BST2	IFITM1
1487	BST2	IRF7
1488	BST2	OAS1
1489	BST2	MX2
1490	BST2	RSAD2
1491	BST2	MX1
1492	BST2	ISG15
1493	BTC	CSK
1494	BTC	HBEGF
1495	BTC	KRAS
1496	BTC	CBL
1497	BTC	EGF
1498	BTC	EGFR
1499	BTC	LHCGR
1500	BTC	FOS
1501	BTC	HSP90AA1
1502	BTC	NRG2
1503	BTC	NRAS
1504	BTC	NRG3
1505	BTC	NRG4
1506	BTC	NRG1
1507	BTC	EPGN
1508	BTC	HRAS
1509	BTK	LCP2
1510	BTK	CD79A
1511	BTK	EPOR
1512	BTK	PIK3R2
1513	BTK	PLCG1
1514	BTK	EPO
1515	BTK	TYROBP
1516	BTK	PIK3R3
1517	BTK	PIK3CA
1518	BTK	CBL
1519	BTK	ZAP70
1520	BTK	PIK3CB
1521	BTK	FCER1G
1522	BTK	PRKCB
1523	BTK	FOS
1524	BTK	TLR8
1525	BTK	LCK
1526	BTK	GRAP2
1527	BTK	FYN
1528	BTK	FAS
1529	BTK	RAC1
1530	BTK	FASLG
1531	BTK	CHUK
1532	BTK	JUN
1533	BTK	CD40
1534	BTK	SRC
1535	BTK	TLR4
1536	BTK	FGR
1537	BTK	SYK
1538	BTK	PIK3CD
1539	BTK	TEC
1540	BTK	JAK2
1541	BTK	GRB2
1542	BTK	CD79B
1543	BTK	LAT
1544	BTK	MAPK8
1545	BTK	CD72
1546	BTK	CARD11
1547	BTK	CDC42
1548	BTK	SOS1
1549	BTK	PTPN6
1550	BTK	ITK
1551	BTK	SHC1
1552	BTK	INPP5D
1553	BTK	HRAS
1554	BTK	PTPRC
1555	BTK	PIK3R1
1556	BTK	LYN
1557	BTK	IKBKB
1558	BTK	IGLL5
1559	BTK	CD19
1560	BTK	HCK
1561	BTK	TRAF3
1562	BTK	VAV1
1563	BTK	PLCG2
1564	BTK	IKBKG
1565	C3	C5
1566	C3	CD81
1567	C3	CD19
1568	C3	MASP2
1569	C3	PTX3
1570	C3	MBL2
1571	C3	C5AR2
1572	C3	MASP1
1573	C3	C5AR1
1574	C3	CRP
1575	C3	ITGB2
1576	C3	C3AR1
1577	C3	CR2
1578	C3AR1	C5
1579	C3AR1	CSF1R
1580	C3AR1	FCER1G
1581	C3AR1	C5AR1
1582	C3AR1	TLR4
1583	C3AR1	ITGB2
1584	C5	VTN
1585	C5	C5AR2
1586	C5	ELANE
1587	C5	C8G
1588	C5	C5AR1
1589	C5AR1	TLR2
1590	C5AR1	TLR4
1591	C8G	LCN1
1592	CACYBP	S100B
1593	CACYBP	S100P
1594	CACYBP	GSK3B
1595	CACYBP	HSP90AA1
1596	CACYBP	S100A6
1597	CALCA	SCT
1598	CALCA	CHGA
1599	CALCA	TG
1600	CALCA	IAPP
1601	CALCA	NTS
1602	CALCA	GRP
1603	CALCA	KNG1
1604	CALCA	GAL
1605	CALCA	CRH
1606	CALCA	PTH
1607	CALCA	SST
1608	CALCA	PRL
1609	CALCA	TAC1
1610	CALCA	GAST
1611	CALCA	GHRH
1612	CALCA	CCK
1613	CALCA	NGF
1614	CALCA	POMC
1615	CALCA	GCG
1616	CALCA	CALCB
1617	CALCA	PTHLH
1618	CALCA	INS
1619	CALCA	NPY
1620	CALCA	VIP
1621	CALCA	CALCR
1622	CALCA	CALCRL
1623	CALCB	IAPP
1624	CALCB	CALCR
1625	CALCB	CALCRL
1626	CALCR	IAPP
1627	CALCR	NFATC1
1628	CALCR	TNFSF11
1629	CALCR	CALCRL
1630	CALCRL	IAPP
1631	CALR	PDIA2
1632	CALR	NR3C1
1633	CALR	LRP1
1634	CALR	CANX
1635	CALR	THBS1
1636	CALR	FCN2
1637	CALR	MASP1
1638	CALR	PDIA3
1639	CALR	HSPA4
1640	CALR	MBL2
1641	CALR	HMGB1
1642	CALR	HSP90AB1
1643	CALR	TLR4
1644	CALR	JAK2
1645	CALR	HLA-C
1646	CALR	HLA-E
1647	CALR	PRF1
1648	CALR	MANF
1649	CALR	HLA-B
1650	CALR	MMP9
1651	CALR	CD8A
1652	CALR	HSP90AA1
1653	CALR	TAP2
1654	CALR	SFTPD
1655	CALR	TAP1
1656	CALR	CREB1
1657	CALR	MPL
1658	CALR	HLA-A
1659	CALR	HSPA5
1660	CALR	TAPBP
1661	CAMP	CTSG
1662	CAMP	NFKB1
1663	CAMP	PRTN3
1664	CAMP	IL1B
1665	CAMP	IGF1R
1666	CAMP	S100A7
1667	CAMP	TLR8
1668	CAMP	RNASE7
1669	CAMP	DEFB4B
1670	CAMP	TLR4
1671	CAMP	ELANE
1672	CAMP	FPR1
1673	CAMP	DEFB1
1674	CAMP	HLA-DRA
1675	CAMP	DEFA4
1676	CAMP	RELA
1677	CAMP	JUN
1678	CAMP	DEFB103A
1679	CAMP	DEFB103B
1680	CAMP	DEFB4A
1681	CAMP	FPR2
1682	CANX	CD74
1683	CANX	PDIA2
1684	CANX	FCGRT
1685	CANX	EBI3
1686	CANX	FLT3
1687	CANX	HLA-E
1688	CANX	HLA-G
1689	CANX	TAP2
1690	CANX	HLA-C
1691	CANX	HLA-B
1692	CANX	HSPA8
1693	CANX	TSHR
1694	CANX	CD1D
1695	CANX	HSPA4
1696	CANX	TAP1
1697	CANX	IL6
1698	CANX	LPA
1699	CANX	HLA-A
1700	CANX	HSP90AA1
1701	CANX	CD3D
1702	CANX	CD79B
1703	CANX	TAPBP
1704	CANX	HSPA5
1705	CANX	PDIA3
1706	CARD11	LCP2
1707	CARD11	NFKBIA
1708	CARD11	CD79A
1709	CARD11	NFKB1
1710	CARD11	PRKCQ
1711	CARD11	NFKBIE
1712	CARD11	PRKCB
1713	CARD11	NFKBIB
1714	CARD11	MALT1
1715	CARD11	CD28
1716	CARD11	CHUK
1717	CARD11	TNFRSF4
1718	CARD11	CD79B
1719	CARD11	RELA
1720	CARD11	IKBKB
1721	CARD11	IKBKG
1722	CASP3	TNFRSF1A
1723	CASP3	NGFR
1724	CASP3	MAPK1
1725	CASP3	HMOX1
1726	CASP3	GZMB
1727	CASP3	NFKBIA
1728	CASP3	TNFRSF10A
1729	CASP3	IL2
1730	CASP3	MAPK14
1731	CASP3	CAT
1732	CASP3	TNFSF10
1733	CASP3	CDK4
1734	CASP3	CDH1
1735	CASP3	MAPK3
1736	CASP3	PRKCQ
1737	CASP3	IL1B
1738	CASP3	PRKCG
1739	CASP3	STAT3
1740	CASP3	EGF
1741	CASP3	EGFR
1742	CASP3	TNFRSF10B
1743	CASP3	PAK1
1744	CASP3	TNFSF12
1745	CASP3	IGF1
1746	CASP3	IL16
1747	CASP3	HSPA4
1748	CASP3	PRKCB
1749	CASP3	SDC2
1750	CASP3	IL10
1751	CASP3	STAT1
1752	CASP3	GSK3B
1753	CASP3	PTGS2
1754	CASP3	GFAP
1755	CASP3	VEGFA
1756	CASP3	MMP9
1757	CASP3	MAPK8
1758	CASP3	INS
1759	CASP3	CDC42
1760	CASP3	FASLG
1761	CASP3	MET
1762	CASP3	HSPA5
1763	CASP3	HSP90AA1
1764	CASP3	IL6
1765	CASP3	JUN
1766	CASP3	FAS
1767	CASP3	TNF
1768	CASP3	PRKCA
1769	CASP3	NFATC2
1770	CASP3	TNFRSF25
1771	CASP3	PTK2
1772	CASP3	RHOA
1773	CASP3	VIM
1774	CASP3	NGF
1775	CASP3	PAK2
1776	CASP3	MAPT
1777	CAT	HMOX1
1778	CAT	MPO
1779	CAT	HSP90AA1
1780	CAT	DUOX2
1781	CAT	PTGS2
1782	CAT	HSPA4
1783	CAT	IL1B
1784	CAT	NOX1
1785	CAT	DUOX1
1786	CAT	IL6
1787	CAT	PTPN11
1788	CAT	TNF
1789	CAT	NOX4
1790	CAT	CYBB
1791	CAT	GRB2
1792	CAT	INS
1793	CAT	PRDX2
1794	CAT	PRDX1
1795	CAT	NOS2
1796	CAT	SOD1
1797	CBL	CD4
1798	CBL	LCP2
1799	CBL	IL2RB
1800	CBL	CSK
1801	CBL	EPOR
1802	CBL	PIK3R2
1803	CBL	HGF
1804	CBL	IL2
1805	CBL	IFNG
1806	CBL	IL4
1807	CBL	NCK2
1808	CBL	FLT3
1809	CBL	PLCG1
1810	CBL	EPO
1811	CBL	PDGFRA
1812	CBL	ITGAV
1813	CBL	PDGFRB
1814	CBL	PIK3R3
1815	CBL	KDR
1816	CBL	PIK3CA
1817	CBL	IL6
1818	CBL	EPGN
1819	CBL	PRKCA
1820	CBL	HRAS
1821	CBL	HSP90AA1
1822	CBL	FGFR1
1823	CBL	NEDD4
1824	CBL	IGF1R
1825	CBL	PIK3CB
1826	CBL	CBLC
1827	CBL	PTK2
1828	CBL	TYK2
1829	CBL	CD8B
1830	CBL	IL4R
1831	CBL	HLA-DRA
1832	CBL	IL2RG
1833	CBL	IFNGR1
1834	CBL	HLA-A
1835	CBL	HLA-DRB1
1836	CBL	PDGFB
1837	CBL	SDC2
1838	CBL	IL2RA
1839	CBL	TGFBR2
1840	CBL	CBLB
1841	CBL	FCER1G
1842	CBL	SOCS1
1843	CBL	SOCS3
1844	CBL	VEGFA
1845	CBL	PIK3CG
1846	CBL	FGFR3
1847	CBL	VAV3
1848	CBL	VAV2
1849	CBL	JAK1
1850	CBL	INSR
1851	CBL	CD3D
1852	CBL	CD3E
1853	CBL	CSF1
1854	CBL	CD3G
1855	CBL	PTPN6
1856	CBL	CD8A
1857	CBL	FGFR2
1858	CBL	CD247
1859	CBL	INS
1860	CBL	JAK2
1861	CBL	EGF
1862	CBL	SOS1
1863	CBL	ITK
1864	CBL	PTK2B
1865	CBL	FLT1
1866	CBL	PTPN11
1867	CBL	LAT
1868	CBL	GRAP2
1869	CBL	HCK
1870	CBL	FGR
1871	CBL	NCK1
1872	CBL	CSF1R
1873	CBL	CDC42
1874	CBL	LYN
1875	CBL	LCK
1876	CBL	SHC1
1877	CBL	GRB2
1878	CBL	FYN
1879	CBL	PIK3R1
1880	CBL	EGFR
1881	CBL	ZAP70
1882	CBL	MET
1883	CBL	SYK
1884	CBL	VAV1
1885	CBL	SRC
1886	CBLB	PIK3R2
1887	CBLB	NCK2
1888	CBLB	PIK3R3
1889	CBLB	PIK3CA
1890	CBLB	VAV1
1891	CBLB	PIK3CD
1892	CBLB	INSR
1893	CBLB	CBLC
1894	CBLB	LCK
1895	CBLB	CD40LG
1896	CBLB	EGF
1897	CBLB	PIK3CB
1898	CBLB	FCER1G
1899	CBLB	CD40
1900	CBLB	PIK3CG
1901	CBLB	FYN
1902	CBLB	LYN
1903	CBLB	GRB2
1904	CBLB	SYK
1905	CBLB	PIK3R1
1906	CBLB	ZAP70
1907	CBLB	EGFR
1908	CBLC	IGF1R
1909	CBLC	FYN
1910	CBLC	SRC
1911	CBLC	EGFR
1912	CCK	SCT
1913	CCK	OXT
1914	CCK	IAPP
1915	CCK	NTS
1916	CCK	GRP
1917	CCK	KNG1
1918	CCK	GAL
1919	CCK	GNRH1
1920	CCK	CRH
1921	CCK	SST
1922	CCK	STC1
1923	CCK	TRH
1924	CCK	FOS
1925	CCK	LEP
1926	CCK	TAC1
1927	CCK	GAST
1928	CCK	GHRL
1929	CCK	GIP
1930	CCK	PYY
1931	CCK	CCL28
1932	CCK	VIP
1933	CCK	NMB
1934	CCK	PDYN
1935	CCK	POMC
1936	CCK	INS
1937	CCK	PPY
1938	CCK	MLN
1939	CCK	GCG
1940	CCK	NPY
1941	CCL1	CCL17
1942	CCL1	CCL2
1943	CCL1	CXCR6
1944	CCL1	CXCR5
1945	CCL1	CXCL11
1946	CCL1	CCR9
1947	CCL1	XCR1
1948	CCL1	CXCR4
1949	CCL1	CX3CR1
1950	CCL1	CCR10
1951	CCL1	CXCR1
1952	CCL1	GPR29
1953	CCL1	CXCR2
1954	CCL1	CCR7
1955	CCL1	CCR3
1956	CCL1	CXCR3
1957	CCL1	CCR5
1958	CCL1	CCR1
1959	CCL1	CCR8
1960	CCL11	CX3CL1
1961	CCL11	MAPK1
1962	CCL11	CCL22
1963	CCL11	CSF3
1964	CCL11	IL2
1965	CCL11	IFNG
1966	CCL11	IL4
1967	CCL11	IL5
1968	CCL11	CCR7
1969	CCL11	RAF1
1970	CCL11	MAP2K2
1971	CCL11	MAPK3
1972	CCL11	IL1A
1973	CCL11	IL1B
1974	CCL11	IL7
1975	CCL11	IL9
1976	CCL11	CXCR5
1977	CCL11	CCR5
1978	CCL11	PTGER1
1979	CCL11	CXCR1
1980	CCL11	CXCL5
1981	CCL11	CCR1
1982	CCL11	IL15
1983	CCL11	IL3
1984	CCL11	CSF2
1985	CCL11	CCR10
1986	CCL11	VEGFA
1987	CCL11	XCR1
1988	CCL11	CXCR6
1989	CCL11	RNASE3
1990	CCL11	CCR9
1991	CCL11	LTA
1992	CCL11	CXCL2
1993	CCL11	CCL18
1994	CCL11	CX3CR1
1995	CCL11	CXCL11
1996	CCL11	GPR29
1997	CCL11	CCR8
1998	CCL11	CXCR2
[truncated: 13,349 more rows]

## Sheet: Table S3
Table S3: The 1461 intersect edges.
	Intersect Edges
1	F2R_HRAS
2	ARRB1_F2R
3	BIRC5_RORC
4	F2R_GNAI1
5	F2R_SRC
6	F2R_PROC
7	CD22_SYK
8	BIRC5_RORA
9	CMTM3_CMTM4
10	BIRC5_STAT3
11	BIRC5_CASP3
12	S100A14_S100A3
13	ARRB1_EDNRA
14	ARRB1_WNT5A
15	HMOX1_NOS1
16	EGFR_FGF22
17	LRP1_PLAU
18	ALB_MMP9
19	LEFTY1_LEFTY2
20	ALB_TNF
21	MMP9_POMC
22	TNF_TNFRSF25
23	LCN2_MMP9
24	NOS1_NRAS
25	CD22_PTPN6
26	MMP9_MPO
27	PLAU_VTN
28	FLT1_PGF
29	PRKCG_WNT5A
30	ACVR1C_LEFTY2
31	FGF22_NRAS
32	DUOX1_NOX4
33	ARRB1_EGFR
34	LTA_TNFRSF19
35	PRKCB_WNT5A
36	ARRB1_CCL4
37	CYBB_MPO
38	EGFR_FGF17
39	PRKCG_RARA
40	CSF3_LIF
41	ACKR3_ARRB1
42	LYN_PRKCG
43	PTPN11_SYK
44	TNFRSF12A_TRAF3
45	EGFR_PRKCB
46	NRP1_SEMA4A
47	MAPK3_MMP9
48	LEFTY2_TDGF1
49	AKT1_MMP9
50	LYN_PRKCB
51	ALB_CD4
52	ARRB1_FPR1
53	GRN_MAPT
54	AR_PAK6
55	IL2RA_MAPK3
56	BIRC5_FOS
57	SDC1_VTN
58	PDGFRB_PLAU
59	NRP1_SEMA4G
60	MAPK3_SDC1
61	EGFR_NRG3
62	CD22_LCP2
63	GNAI1_PIK3CG
64	CKLF_CMTM4
65	LRP1_MMP9
66	GRP_NMB
67	OSM_POMC
68	BMP2_GREM1
69	CD22_PTPRC
70	IKBKG_TNF
71	EGFR_MAPT
72	CARD11_PRKCB
73	NRAS_PRKCG
74	EGFR_NRG4
75	PTK2B_WNT5A
76	CASP3_PRKCG
77	CCR5_GNAI1
78	TNF_TRAF3
79	CALR_MMP9
80	ALB_EGFR
81	NRAS_PRKCB
82	CD86_PRKCQ
83	LRP1_SDC1
84	NMB_TAC1
85	MAPK8_WNT5A
86	PRKCG_SRC
87	TNF_TNFSF12
88	NMB_NTS
89	NRP1_SEMA4D
90	IL2RA_MAP2K1
91	CTSB_MMP9
92	CD8A_TNF
93	MMP9_NFKBIA
94	CCL21_CCR1
95	ICAM2_VCAM1
96	LTA_MMP9
97	EGFR_PGR
98	BMP2_FGF13
99	GNAI1_NRAS
100	CD72_SEMA4D
101	EDN1_MMP9
102	PTPRC_SEMA4D
103	EGFR_SFTPD
104	CD86_PTPN11
105	MMP9_VEGFA
106	EGFR_TDGF1
107	CD8A_IL2RA
108	EDNRA_MAPK8
109	FGFR4_SDC1
110	HBEGF_MMP9
111	MMP9_NMBR
112	CXCL1_MMP9
113	MAPK8_TNF
114	FGF17_NRAS
115	LAT_SYK
116	NRP2_SEMA4A
117	CD4_GNAI1
118	LIF_POMC
119	EGFR_PIK3CB
120	CD4_VIP
121	NRP2_SEMA4G
122	AKT1_TNF
123	BCL10_PRKCB
124	HRAS_IL2RA
125	IL2RB_PRKCB
126	ACVR1C_INHBB
127	LCN2_SLPI
128	CCL3_CD8A
129	NRP1_SEMA3G
130	NRP2_SEMA4D
131	ARAF_PRKCG
132	PTK2_VCAM1
133	CASP3_TNFRSF25
134	CD22_LYN
135	ACKR2_CCL3
136	CCL4_MAPK3
137	PPARA_TNF
138	HCK_PTK2
139	F2RL1_S1PR1
140	IL2RA_MAP2K2
141	EGFR_PTK2
142	IL2RA_PTK2B
143	BMP2_GREM2
144	ARRB1_CXCL10
145	PAK6_RAC2
146	CCR5_PLCG1
147	NRAS_NRG3
148	CD22_CD72
149	PLCG1_SYK
150	EGFR_FGF9
151	IL2RA_RHOA
152	CASP3_MAPT
153	GRB2_IL2RA
154	IGF1R_SDC1
155	CASP3_PRKCB
156	SHC4_SYK
157	ALB_TLR2
158	IL23A_MMP9
159	BMP2_BMP6
160	CTSL_MMP9
161	FGFR2_SDC1
162	CCL3_CXCR5
163	FGFR2_NRAS
164	EGFR_PTK2B
165	MMP9_STAT3
166	FGF1_NRAS
167	ARRB1_CXCR4
168	FLT3_SOCS1
169	CCL4_CD8A
170	ACVR2B_LEFTY2
171	CCL3_IL5
172	CSF1_TEK
173	CD247_IL2RA
174	HCK_PIK3CB
175	MMP9_SRC
176	FGF22_KDR
177	LCN2_LIF
178	PRKCG_RXRA
179	CREB1_PRKCG
180	LCK_PRKCB
181	CCL4_HRAS
182	CD4_LAT
183	ALB_CCL2
184	EGFR_PLCG1
185	BIRC5_HFE
186	CCL27_CCR1
187	ARAF_ARRB1
188	CCL3_CD40
189	NRP2_SEMA3G
190	ACKR2_CCL4
191	B2M_IL2RA
192	CALR_PDIA2
193	MET_SEMA4D
194	PLAU_SRC
195	EGFR_HSPA1A
196	EGFR_MAPK3
197	TBK1_TNF
198	CCL3_IL15
199	EGF_PRKCB
200	FGF2_MMP9
201	HCK_LAT
202	MMP9_SDC4
203	FOS_PRKCG
204	BTK_PRKCB
205	MAPK1_PRKCG
206	GNAI1_PIK3R5
207	IL6_MMP9
208	IL2RA_TYK2
209	TNFSF13B_TRAF3
210	CCL4_MAP2K1
211	EGFR_PTPN11
212	HCK_S1PR1
213	CXCL5_MMP9
214	HSPA5_PDIA2
215	IL1RAP_IL1RL1
216	CD3D_LAT
217	ADRB1_EGFR
218	EGFR_FGF1
219	ANGPTL2_TEK
220	KRAS_PRKCG
221	CCL3_IL13
222	TNFRSF4_TNFSF9
223	MMP9_PTGS2
224	ALB_IL10
225	PAK6_ROBO2
226	ACKR2_CCL5
227	ITGAV_PLAU
228	FABP6_NR1H4
229	LAT_LYN
230	ICAM1_ICAM2
231	CCL3_CXCL12
232	CCL3_CCR9
233	EGFR_PRKCA
234	CCL3_LTA
235	NCK1_PAK6
236	PTN_SDC1
237	CSF3_CXCL10
238	FGF9_NRAS
239	CCL14_CCR1
240	CCL19_CCL3
241	ARAF_PRKCB
242	CCL21_CCL5
243	CCL4_MAP2K2
244	CD8A_CXCL10
245	F2R_PROCR
246	INPP5D_PRKCB
247	LEPR_LIF
248	CCL27_CCR5
249	CIITA_NFYB
250	ELANE_MMP9
251	HCK_PTPN11
252	EGF_NRG3
253	CD22_CD79B
254	AKT3_LYN
255	IL10_IL20RA
256	CD22_CD79A
257	LCN2_OSM
258	IL34_SDC1
259	AKT1_IL2RA
260	JUN_MMP9
261	ARRB1_CREB1
262	CCL3_CSF3
263	PTK2B_VCAM1
264	IL2RG_PRKCB
265	FLT1_HGF
266	ACVR1B_LEFTY2
267	CSF3_IL2RA
268	CD22_IGLL5
269	CD70_TNFSF9
270	AR_GNRH1
271	PRKCG_RAF1
272	EGFR_HRAS
273	PAK6_ROBO1
274	EGFR_HSPA1B
275	FGFR3_SDC1
276	CCL3_XCL1
277	CCL4_IL5
278	MMP9_SPP1
279	PRKCG_RXRB
280	MAPK3_PRKCG
281	ADM2_POMC
282	CSF3_CXCL8
283	FLT1_IGF2
284	CXCR4_GNAI1
285	NR2C2_TGFB2
286	ACVR1C_INHBA
287	EGFR_PIK3R1
288	CCL3_CCR3
289	CXCL12_MMP9
290	PIK3CB_VAV1
291	BMP2_BMPR2
292	LEPR_OSM
293	CLCF1_CNTFR
294	CDH1_MMP9
295	EGF_FGF17
296	CCL4_CXCR5
297	CCL4_PPARA
298	CCL3_CCR7
299	PRKCA_PRKCG
300	LYN_MAPK8
301	PRKCA_WNT5A
302	CCL4_IL15
303	CXCL10_IL15
304	AKT1_CD86
305	GNAI1_HLA-DRA
306	LEFTY2_TGFB3
307	PGF_TEK
308	FPR1_HRAS
309	CCL2_CSF3
310	CCL4_PLCG1
311	IL2RA_PTPN11
312	EGFR_PAK1
313	LBP_MMP9
314	CCL3_XCR1
315	CD3D_GNAI1
316	ARRB1_PTGER1
317	LAT_VAV1
318	NGF_TNF
319	TNFRSF12A_TNFRSF13C
320	LEFTY1_NODAL
321	FABP6_RXRA
322	A2M_MMP9
323	HDAC1_RXRG
324	TANK_TNF
325	CCL21_CXCL10
326	EGFR_HSP90AA1
327	LIF_TYK2
328	CMTM1_CMTM4
329	ALB_ICAM1
330	MAP3K14_TNFRSF25
331	CCL3_CX3CL1
332	IL2RA_IL5
333	HCK_PLCG1
334	ACVR1C_NODAL
335	ACVR2A_LEFTY2
336	SOS1_SYK
337	MAPK1_SDC1
338	HRAS_PRKCG
339	IL2RA_MAPK14
340	CANX_PDIA2
341	HLA-A_IL2RA
342	IL2RA_MAPK8
343	EGFR_IGF1R
344	NR2F1_TNF
345	PAK4_PAK6
346	NRAS_TGFA
347	ALB_IL1B
348	EGFR_FGF8
349	CNTFR_LIF
350	CD8A_FCGR2B
351	CCL19_CCR1
352	TNFRSF25_TNFSF15
353	BECN1_EGFR
354	CXCL10_IL5
355	JAK1_PRKCB
356	EGFR_GPER1
357	IL1RAP_IL1RL2
358	CCL4_CCR9
359	CD22_SHC1
360	GNAI1_S1PR2
361	BDNF_TNF
362	SHC2_SYK
363	FGF22_FLT4
364	EGFR_FGF7
365	IL6_LIF
366	FGF17_FGFR4
367	NR3C1_TNF
368	EGFR_HSPA8
369	FOS_PRKCB
370	GREM1_KDR
371	NRAS_NRG1
372	KDR_MMP9
373	CSF1R_IL34
374	CD19_CD22
375	LTA_VCAM1
376	CCL4_IL13
377	EDN1_FPR1
378	EGFR_MAPK8
379	CXCL9_IL13
380	PRKCB_RELA
381	PLCG1_PRKCG
382	CD81_EGFR
383	AR_GNAI1
384	CXCL9_CXCR5
385	C3AR1_C5
386	KLRC1_PRF1
387	CCL4_EDN1
388	AGT_CCL4
389	FGF17_KDR
390	PAK6_RAF1
391	CXCR4_SLIT2
392	PIK3R1_SYK
393	EGFR_HSP90AB1
394	FGFR2_STAT1
395	EGFR_RAC1
396	FGFR2_NEDD4
397	CCL4_XCL1
398	AKT3_PIK3R5
399	PIK3CB_RAC2
400	CCL3_CCR10
401	CCL3_CXCR1
402	CCL3_IL12A
403	GDF5_GREM1
404	EGFR_MAPK1
405	CXCL10_CXCR5
406	CD3E_LAT
407	EGFR_GNAI1
408	FGFR3_NRAS
409	TNF_TNFRSF14
410	CCL4_FGR
411	EGFR_IL5
412	BMP2_NEO1
413	HGF_PLAU
414	EGFR_NRG1
415	PTK2B_RAC2
416	NFKBIA_PRKCB
417	PLXNB1_SEMA5A
418	CXCR4_PIK3CB
419	EGFR_TYK2
420	LAT_NRAS
421	EGF_MMP9
422	EGFR_SHC3
423	EGFR_SOS2
424	IKBKG_TLR1
425	CD3D_PRKCQ
426	EGFR_VEGFB
427	CCL4_LTA
428	IL11_LIF
429	GRB2_LIF
430	ALB_SAA1
431	PRKCB_SRC
432	BMPR2_PRKCB
433	PLCG2_PRKCG
434	FGFR2_PDGFC
435	EGFR_LRP1
436	FGF13_HGF
437	OSM_PRLR
438	CD4_CXCR5
439	EGFR_FGF2
440	EGFR_KRAS
441	CCL14_CCR5
442	FABP6_NR1H3
443	EGFR_ESR1
444	ACVR1B_BMP2
445	CD3E_GNAI1
446	CD70_CD8A
447	ICAM1_MPO
448	IL13_IL2RA
449	IL18_MAPK3
450	CASP3_MMP9
451	ARRB1_CXCL8
452	HLA-DRB1_TNFRSF25
453	TNFRSF4_TRAF3
454	NOS1_NOS2
455	EGFR_MUC4
456	CCL19_CCL4
457	CXCL10_LTA
458	CXCR4_PTPN11
459	CRHR1_UCN2
460	CCL3_CXCL1
461	IL13_VCAM1
462	IL2RA_KRAS
463	PRKCG_PTK2
464	EGFR_NTF3
465	CCL4_RAF1
466	PRKCQ_PTPN6
467	CCL4_CSF3
468	LBP_POMC
469	CCL4_CXCL12
470	CCL5_CXCR5
471	AKT1_EGFR
472	FGF17_FLT4
473	CXCL10_XCL1
474	CBLB_SYK
475	PDGFC_TGFA
476	ALB_IGF2
477	EGFR_SHC4
478	CD8A_TNFRSF4
479	ADAR_OASL
480	CXCL10_MX1
481	GNAI1_HLA-DRB1
482	EGFR_FYN
483	PRKCG_PTK2B
484	LCK_MAPT
485	CNTFR_OSM
486	EGFR_TGFA
487	EGFR_VEGFC
488	PGF_VEGFC
489	FGF2_PTX3
490	FCER1G_LAT
491	EGFR_RHOA
492	CCL22_CCL3
493	MAPK1_PRKCB
494	MMP9_TLR4
495	FGFR3_SDC3
496	CCL4_CCR7
497	LAT_SH3BP2
498	EDN1_VCAM1
499	CCL4_CCR3
500	EGFR_SHC2
501	EDN3_EDNRA
502	CD86_PIK3R1
503	EGF_FGF13
504	CCL4_MAPK1
505	CCR1_CX3CL1
506	CCL5_IL5
507	S100A1_S100A2
508	CSF3_IL1B
509	EGFR_IL13
510	CXCL10_IL13
511	SDC1_SDC2
512	CCR9_CXCL10
513	EDN1_HCK
514	CCK_NMB
515	CCL4_XCR1
516	ALB_PTPRC
517	FGF22_PDGFRB
518	FGF13_KDR
519	IL1B_MPO
520	BRAF_PRKCG
521	HBEGF_LIF
522	EGFR_FGF10
523	CALCB_CALCRL
524	SHC3_SYK
525	FABP6_NR1H2
526	TNFRSF21_TNFRSF25
527	ACKR2_CCL3L3
528	PLXNB3_SEMA5A
529	OSM_TYK2
530	NGFR_NTF3
531	IL2RA_MAPK1
532	EDN1_TNF
533	EGFR_SOS1
534	NODAL_TDGF1
535	CCL3_CCR4
536	CXCL1_LIF
537	TNFRSF19_TNFRSF21
538	AKT3_RAC2
539	CSF3_TNF
540	CCR3_CXCL10
541	EDN1_EGFR
542	PLXNB3_RAC2
543	IL2RA_JAK2
544	LAT_LCK
545	PLAUR_VTN
546	SEMA4A_VEGFA
547	CCR7_CXCL10
548	CXCL10_XCR1
549	LYN_PIK3R3
550	ACVR2B_MSTN
551	BTC_NRG3
552	NAMPT_RBP4
553	PIK3R3_SYK
554	CCR1_CXCL5
555	INSR_PRKCB
556	ALB_CXCL8
557	EGFR_RAF1
558	CD8B_IL2RA
559	EGFR_GRB2
560	PLXNB1_RAC2
561	PAK6_RAC3
562	FGF17_PDGFRA
563	FGF17_KRAS
564	KRAS_PRKCB
565	CCR5_EDN1
566	CCL8_CXCR5
567	AGT_FPR1
568	PSME3_TNF
569	PTPN11_VAV1
570	B2M_CD3D
571	RELA_TNF
572	NRAS_PAK3
573	ANGPT1_FLT1
574	CD8A_IL18
575	IL2RA_JAK1
576	MALT1_PRKCB
577	ARRB1_SRC
578	ALB_HGF
579	CD3E_PRKCQ
580	JAK2_LIF
581	HLA-DQA1_TNFRSF25
582	LCP2_PRKCQ
583	FGF2_LIF
584	CDK4_FABP4
585	PI3_PTPN11
586	GNAI1_LCK
587	CXCR3_GNAI1
588	CCL4_IL16
589	CCL4_FOS
590	AKT1_PI3
591	CCL2_CD8A
592	ADRB2_GNAI1
593	CD19_SDC1
594	EGFR_JAK1
595	CXCL16_CXCR5
596	CDC42_EGFR
597	SEMA4D_VEGFA
598	IGF1_SDC1
599	PDGFD_TGFA
600	EGFR_IKBKG
601	EGFR_NR3C1
602	FGF17_PDGFRB
603	IKBKG_TLR2
604	CCL5_CCR9
605	CHUK_TNFRSF4
606	CCL3_CXCL2
607	CCL3_STAT3
608	HSPA2_TLR2
609	IL2RA_SOS1
610	CXCL1_CXCL8
611	HLA-DQA2_PRKCQ
612	CCL4_CXCR1
613	LIF_STAT3
614	CD4_CSF3
615	CXCL10_IL12A
616	FGFR2_IGF2
617	EGFR_PIK3R3
618	CCL19_CXCL10
619	KITLG_MMP9
620	IL10_MMP9
621	ITGAV_VTN
622	EGFR_FGF18
623	CBLB_LYN
624	ANGPTL1_TEK
625	FGFR2_PDGFB
626	CSF1_IL34
627	FCGR3A_PIK3R1
628	CLCF1_CRLF1
629	CXCL10_SDC4
630	CCL8_CCR9
631	LAT_SHC1
632	CXCL12_VCAM1
633	NGFR_PIK3CB
634	FPR2_VIP
635	PRKCB_RAF1
636	LIF_SOS1
637	CXCL10_STAT3
638	IGF2_TEK
639	FGF22_KRAS
640	EGFR_FGF5
641	CXCL10_CXCR1
642	JAK1_LIF
643	CCL5_IL13
644	CRHR1_NR3C1
645	PLCG2_PRKCB
646	FGFR3_STAT1
647	IL6ST_LIF
648	CCL5_CXCL12
649	EGFR_NRG2
650	IL18_LCN2
651	CCL2_CXCR5
652	BTK_LAT
653	CCL21_CX3CR1
654	FGF17_HRAS
655	CCL3_IL6
656	CSF3_CXCR4
657	CCL3_TLR4
658	CCL4_CX3CL1
659	S1PR1_TNFRSF1B
660	CCL5_CSF3
661	RXRA_TNF
662	IL12A_TNF
663	IL6R_LIF
664	CKLF_CMTM5
665	IL27RA_LIF
666	CD3D_PLCG1
667	FLT3_PGF
668	HGF_MMP9
669	CCL4_CCR10
670	HGF_TEK
671	PTK2_THBS1
672	CLCF1_IL6ST
673	CD3D_PTPN11
674	HLA-DRA_LAT
675	RBP4_RETN
676	FGF2_TNF
677	EGFR_SDC4
678	NRP1_PLXNB1
679	NRP1_SEMA6B
680	BMP7_GREM2
681	BDNF_EGFR
682	LYZ_PRTN3
683	CCL2_IL5
684	CCL4_IL12A
685	ALB_ELANE
686	BMP2_FGF2
687	CXCL8_MPO
688	CXCL1_CXCL10
689	CLCF1_CNTF
690	PIK3CA_SYK
691	HMOX1_PTGS2
692	CCL18_CXCR5
693	EGFR_MAPK14
694	CXCR2_GNAI1
695	EGFR_ESR2
696	TFRC_TNF
697	CXCL10_CXCL12
698	CD8A_ICAM1
699	CD22_GALR2
700	IL23A_LIF
701	ITGB2_SRC
702	CD3G_LAT
703	CXCR4_IGF1R
704	PAK1_VAV2
705	IL2RA_TSLP
706	CCL5_LTA
707	S100A10_S100A3
708	FGF17_MAPK3
709	HLA-DRB1_LAT
710	EGFR_NGF
711	CCR1_CXCL1
712	CXCL10_IRF7
713	IL1B_MAPK3
714	ALB_VEGFA
715	CD40_FCGR2B
716	PRKCA_PRKCB
717	HGF_POMC
718	HCK_SOS1
719	CCL3_CXCL5
720	CD3G_GNAI1
721	ALB_TLR4
722	KITLG_THPO
723	MPO_PTPRC
724	CSF1_CSF3
725	CXCL12_FPR1
726	CCL3_CXCR6
727	PAK3_RAC2
728	PLXNA2_RAC2
729	EGFR_FGF20
730	CCL19_CCR5
731	BMP7_GREM1
732	MMP9_THBS1
733	FGFR2_HGF
734	GNAI1_PF4
735	HSPA1L_TLR2
736	CCL22_CXCL10
737	DHX58_TLR7
738	ARRB1_CXCR1
739	CANX_CD3D
740	IFNGR2_LIF
741	LIF_SHC1
742	AKT2_RAC2
743	HCK_PIK3R3
744	ADRB2_CCL4
745	LAT_LCP2
746	CD86_FCGR3B
747	CCL19_CD4
748	LCN2_SAA1
749	CD22_GRB2
750	IKBKG_TNFAIP3
751	NRP1_SEMA4F
752	PLAUR_TYK2
753	PLXNA1_SEMA4D
754	CCL22_CCL4
755	CNTF_LIF
756	ESM1_ITGAL
757	MAPK8_RAC2
758	FYN_RAC2
759	CCL3_IL1A
760	CCL4_CXCL1
761	MAPK3_PLA2G2A
762	EGFR_SDC3
763	FGFR3_PDGFB
764	CCR10_CXCL10
765	FGF13_IGF1
766	FCGR2B_PTPN11
767	CCL19_IL18
768	IL2RB_MAPK8
769	RXRG_VDR
770	NRP1_PLXNB3
771	EDNRA_GHRL
772	CD3D_HLA-A
773	ARRB1_TACR1
774	SRC_SYK
775	FABP6_RXRB
776	VIPR1_VIPR2
777	MCHR1_MCHR2
778	FGF9_MET
779	HRAS_ICAM1
780	CX3CL1_CXCL10
781	ICAM1_S1PR1
782	MAPK8_NGFR
783	HLA-DQA2_PTPN11
784	MMP9_PLAUR
785	FPR1_STAT3
786	CD3D_FYN
787	TAC1_TRH
788	RARA_RXRG
789	CCL4_SRC
790	NRP1_SEMA3B
791	AKT1_RAC2
792	JAK2_OSM
793	CHUK_PRKCB
794	CCL2_LTA
795	HSPA4_MAPT
796	CCL3L3_CSF3
797	PTPN11_PTPN6
798	AKT1_TLR2
799	CD86_PIK3CA
800	FGF17_MAPK1
801	IL18_IL5
802	PTH1R_UCN
803	IL17D_IL17RC
804	TGFB2_TGFBR3
805	IL20RA_IL20RB
806	CXCL8_GNAI1
807	EGF_FGF9
808	FGF22_PDGFRA
809	CD8A_IL1B
810	MAPT_SRC
811	EREG_NRG3
812	ELN_MMP9
813	EGFR_JAK2
814	HLA-DQA2_PLCG1
815	RXRA_RXRG
816	FGFR2_JUN
817	CXCL9_CXCR1
818	CCL19_CCL2
819	EBI3_IL6ST
820	KDR_TGFA
821	CCL19_TNF
822	FCGR2B_GRB2
823	LTA_TLR2
824	CCL3L3_CCR3
825	BMPR1A_GREM1
826	HMOX1_IL6
827	TNF_TNFRSF13C
828	IKBKB_PRKCB
829	CCL3_CXCR2
830	BDNF_NGFR
831	CCL3_CXCR3
832	CCL5_CXCR1
833	CCL2_IL6
834	SRC_VCAM1
835	CSF3_EGFR
836	IL12A_LIF
837	CSF1R_SHC2
838	ACKR4_CCL8
839	CSPG5_SDC1
840	CCL3_IL10
841	EGF_FGFR2
842	HCK_PIK3R1
843	CCL2_CXCL1
844	CXCL12_TNF
845	VEGFA_VTN
846	ELANE_MPO
847	NRAS_SHC3
848	CCL4_PTGER1
849	MET_PIK3CB
850	IL1R1_TNF
851	HRAS_PRKCB
852	IKBKG_TNFRSF10B
853	IL11_OSM
854	IL13_TLR2
855	MAP3K14_TNF
856	IL17D_IL17RA
857	GAL_VIP
858	CBL_EGFR
859	IL18_MAPK8
860	SEMA3A_SLIT2
861	FGF2_SDC1
862	PLCG1_VAV1
863	IDO1_PTPN11
864	NGFR_NTS
865	ESR1_PDIA2
866	IL7R_THPO
867	FGF22_MAPK1
868	EGFR_PDGFRB
869	CHUK_IL1B
870	CCL21_ICAM1
871	CXCL10_CXCR6
872	FGF13_VEGFA
873	HRAS_NGFR
874	IL2RA_PIK3R1
875	FGF9_KDR
876	FCGR3A_KLRK1
877	CCL19_CCL3L3
878	CD22_GAL
879	EGF_FGFR3
880	CD3E_PLCG1
881	AKT3_LCK
882	CRH_TRH
883	CRHR1_UCN
884	EPOR_OSM
885	PLXNA4_SEMA4D
886	NGFR_PLCG1
887	CD3E_PTPN11
888	CCL2_IL13
889	TNFRSF10A_TNFRSF25
890	EBI3_JAK1
891	FGFR2_STAT3
892	NGFR_PIK3R3
893	CX3CL1_TNF
894	EGFR_HSPA4
895	CD72_PLXNB1
896	CCR10_CXCL9
897	CBLB_EGFR
898	CCL19_CXCR4
899	NRG1_SHC1
900	IL2RA_PIK3CA
901	CCL4_JUN
902	PTK2B_VEGFA
903	SFTPD_TLR4
904	LCN12_LCN9
905	PRKCB_PTK2
906	CCL5_SDC4
907	POMC_TRH
908	CCL22_LIF
909	EGF_NRG1
910	HLA-DQA1_PRKCQ
911	ARRB1_FGR
912	EGFR_SRC
913	CCL19_CXCL9
914	PGF_PLCG1
915	TRH_VIP
916	PLCG1_PRKCB
917	ICAM1_MMP9
918	SDC1_TNC
919	SDC1_SDC3
920	IL13RA2_IL5
921	CHUK_NGFR
922	CCL5_CCR10
923	KLRK1_TNF
924	IKBKG_NGFR
925	HLA-C_HLA-DQA2
926	FGF17_FGFR1
927	CCL27_CX3CR1
928	CCL2_IL12A
929	SDC1_SDC4
930	CBL_IL2RA
931	CCL3_VEGFA
932	CXCL10_CXCL5
933	IGF1_LIF
934	IKBKG_PRKCB
935	PLXNA3_SEMA3G
936	CNTF_OSM
937	IL18_IL1R1
938	FGFR2_SDC3
939	EGFR_PIK3CA
940	CBL_HCK
941	EGFR_HSPA5
942	EPOR_NRAS
943	NRG2_PRKCB
944	HLA-B_HLA-DQA2
945	NRP2_SEMA3B
946	JAK1_OSM
947	FPR2_GNAI1
948	CCL2_CCR9
949	ACVR2A_GDF10
950	IGF2_VTN
951	TNFSF14_TRAF3
952	ESR1_IL1B
953	FGFR2_SHC1
954	CXCL12_CXCR4
955	CXCL10_IL6
956	CMTM2_CMTM6
957	LCK_S1PR1
958	IL12RB2_IL1B
959	FGFR3_IGF2
960	CTF1_LIF
961	POMC_VEGFA
962	CXCL10_IL7
963	KDR_VTN
964	CXCL10_TLR4
965	CD86_IL1R2
966	TNFRSF25_TNFSF12
967	CXCR4_PIK3R1
968	HMGB1_IL1B
969	IL1B_PPARG
970	FOS_TAC1
971	LTBR_TNF
972	NRP2_PLXNB3
973	FGF17_FGF2
974	HCST_PIK3CB
975	AGER_ITGB2
976	S100A12_SAA1
977	CCL4_STAT3
978	CCL2_CX3CL1
979	ADAR_GBP2
980	MAPK1_RAC2
981	BMP5_GREM2
982	RARA_THRB
983	CCL25_CCR1
984	HCST_MICA
985	AGER_CYBB
986	GNAI1_PRKCG
987	CXCL10_CXCR3
988	CCL19_LIF
989	CCR5_CX3CL1
990	LEPR_SOCS3
991	CCL8_CXCR1
992	CCL4_TLR4
993	ACVR2B_NODAL
994	CDH1_EGFR
995	IKBKG_IL1B
996	ICAM1_PTPN11
997	NRP2_PLXNB1
998	TG_TSHR
999	EGFR_PDGFA
1000	TGFB2_TGFB3
1001	NRG3_PRKCA
1002	NRP1_SEMA6C
1003	FGFR3_JUN
1004	RAC3_WNT5A
1005	CX3CR1_CXCL12
1006	IL13_IL18
1007	IFNGR1_LIF
1008	LIF_VEGFA
1009	CCL2_CXCL12
1010	CCL3_IL7
1011	CTSB_HLA-DQA2
1012	CYBB_S100A8
1013	NFATC2_NFATC4
1014	CCR5_CXCL5
1015	MC4R_TRH
1016	CXCL12_CXCL9
1017	KDR_PTK2B
1018	CD4_SRC
1019	PAK2_PAK3
1020	CD8A_CXCL8
1021	BDNF_IL1B
1022	EGFR_PLCG2
1023	AGTR1_ARRB1
1024	CCL4_IL6
1025	TEK_VEGFA
1026	MAP3K14_TNFSF13B
1027	CCL4_GZMB
1028	CCL17_CCR1
1029	EGFR_PIK3CD
1030	BTK_MAPK8
1031	ADM_POMC
1032	CD81_ICAM1
1033	ICAM1_PLCG1
1034	FGF17_FGFRL1
1035	MSTN_WFIKKN1
1036	BMP2_IGF1
1037	PROCR_PRTN3
1038	IL1B_IL5
1039	EGFR_IL15
1040	IL17D_IL6R
1041	CCL4_CXCR6
1042	RXRB_VDR
1043	EGF_GNAI1
1044	CD3E_FYN
1045	HCK_SRC
1046	HLA-A_HLA-DQA2
1047	CHGB_SCG2
1048	GHR_PTPN6
1049	TAC1_TACR1
1050	BID_TNFRSF10B
1051	EGFR_IGF1
1052	B2M_IL1B
1053	FPR1_PTGER1
1054	CSF3_OSMR
1055	BLNK_LAT
1056	CHGB_VGF
1057	IL1RAP_PIK3R1
1058	MMP9_TLR2
1059	CSF2RB_CSF3
1060	BTK_PLCG1
1061	CD4_KLRK1
1062	NR1H4_RXRG
1063	CX3CL1_CX3CR1
1064	GFAP_IL1B
1065	FABP3_FABP6
1066	CCL2_CXCR1
1067	CCL19_CX3CR1
1068	CCL3L3_CXCR1
1069	CCL4_CXCL5
1070	IL1B_TYK2
1071	IL13_IL13RA2
1072	CCL3L3_CCR7
1073	LCK_PTPN11
1074	FGFR3_SHC1
1075	PSMD4_THBS1
1076	CX3CL1_CXCR4
1077	LCP2_PLCG1
1078	EBI3_IL12A
1079	PIK3R1_PIK3R5
1080	EDN1_IL1B
1081	CDH1_TGFB1
1082	GNAI1_SHC1
1083	CCL5_IL12A
1084	CSF3_IL18
1085	BMP2_BMP5
1086	EGFR_EREG
1087	CD79A_SDC1
1088	IL1B_NGF
1089	LCK_MAPK8
1090	PTK2_SOCS3
1091	BRAF_PRKCB
1092	ARRB1_CCR10
1093	IKBKB_NGFR
1094	LBP_LIF
1095	ADM_VIP
1096	CXCL8_IL1R1
1097	IL1B_IL1R1
1098	PDGFD_PLAU
1099	CXCL1_ICAM1
1100	CXCL10_CXCR2
1101	IL2RG_MAP2K1
1102	SDC1_VEGFA
1103	IL2RG_THPO
1104	EGFR_IL11
1105	CD209_CD86
1106	PDGFB_TGFA
1107	FGF9_FLT4
1108	CCL4_CXCL2
1109	CCL2_PTGS2
1110	CXCL8_IL6
1111	FGFR1_PGF
1112	LYN_PIK3R1
1113	KRAS_VAV1
1114	PRKCB_PRKCQ
1115	EGFR_NCK2
1116	CSF3_IL10
1117	MAPK8_PRKCB
1118	ACVR1B_MSTN
1119	FGFR2_FOS
1120	BMP8B_GREM1
1121	FGFR3_STAT3
1122	IL2RA_STAT3
1123	ANGPT1_TEK
1124	FGF9_IGF1
1125	ECD_NGFR
1126	LRP1_THBS1
1127	IGF1R_PGF
1128	CXCL10_VEGFA
1129	CX3CR1_XCL1
1130	NRP2_SEMA6B
1131	CCL17_CXCL10
1132	HLA-DOB_HLA-DQA2
1133	C5_C5AR1
1134	ITK_LAT
1135	HRAS_SOCS3
1136	LBP_LCN2
1137	IL15_IL1B
1138	CD40_IL1B
1139	IGF1_TAC1
1140	CCL5_CX3CL1
1141	CCL2_RELA
1142	AGER_NOX4
1143	EGFR_NCK1
1144	ALB_CDH1
1145	CCL2_CXCL5
1146	PIK3R1_RAC2
1147	MET_PTK2
1148	FCGR2B_RAF1
1149	EGFR_FGR
1150	BID_TNFRSF25
1151	CSF2RA_PTPN11
1152	CCL18_XCR1
1153	CD40_CD70
1154	HCST_KLRC1
1155	CCL2_CXCL2
1156	TNFRSF13C_TNFSF13B
1157	IL6ST_OSM
1158	CXCL2_LIF
1159	NR1H3_RXRG
1160	GSK3B_PTK2B
1161	HBEGF_NRG3
1162	CNTF_EGFR
1163	CCL2_CCR10
1164	MAPK1_NRG3
1165	CCL3L3_IL12A
1166	IL13_IL1B
1167	PIK3R1_TLR2
1168	GAL_POMC
1169	EBI3_IL27RA
1170	ENG_VCAM1
1171	NRP1_SEMA3D
1172	AKT1_IL1B
1173	FGF8_KDR
1174	NRP2_PLXNA2
1175	NFKB1_TNF
1176	IL6_VCAM1
1177	FGFR3_HGF
1178	GDF11_TGFBR1
1179	FGFR2_VEGFA
1180	EGFR_VAV3
1181	IL27RA_OSM
1182	FGF22_FGFRL1
1183	CIITA_NFYA
1184	IL23A_OSM
1185	MMP9_TGFB1
1186	CCR1_CXCL14
1187	FGF2_OSM
1188	CXCL8_MIF
1189	CCL8_CCR10
1190	AMH_GNRH1
1191	GAL_TAC1
1192	NGFR_RAC1
1193	MAPK8_SHC1
1194	AKT1_MSTN
1195	IL11_IL13RA2
1196	CXCL8_CXCR5
1197	CCL4_CXCR2
1198	GBP2_MX1
1199	CTF1_IL11RA
1200	FGF2_IL1B
1201	GRAP2_LAT
1202	CGB7_CHGB
1203	ACKR3_CXCL12
1204	HLA-DQA2_HLA-E
1205	BMP5_GREM1
1206	FAS_PIK3CB
1207	ARG2_NOS2
1208	PIK3R3_PIK3R5
1209	C3_PTX3
1210	CCR1_CXCL6
1211	FGF7_MET
1212	EGFR_EPO
1213	CCL22_CCL3L3
1214	HLA-DQA1_PTPN11
1215	CXCL10_IL1A
1216	SRC_TAC1
1217	CHIT1_LYZ
1218	MMP9_OSM
1219	HCK_PDGFRB
1220	IL1B_JAK2
1221	IL1B_NFKBIA
1222	EGF_LIF
1223	CCL4_CXCR3
1224	HGF_MAPK8
1225	FGFR3_VEGFA
1226	CD86_IL6
1227	IL6R_OSM
1228	ITGB2_VAV3
1229	ELANE_SLPI
1230	FABP4_FABP6
1231	IKBKB_IL1B
1232	CCL18_CCR3
1233	HLA-DQA1_PLCG1
1234	FGF9_PDGFRA
1235	SRC_TLR3
1236	IRF9_ISG20
1237	CCL17_CCL4
1238	LAT_NCK1
1239	IL1B_LTA
1240	CCL5_CXCL1
1241	CXCL12_FLT1
1242	NGFR_RHOA
1243	CXCL1_CXCR4
1244	CCL21_CXCL11
1245	CCR5_CXCL1
1246	MAPK3_MET
1247	EGFR_STAT3
1248	KLRK1_TYROBP
1249	LCP2_PIK3R1
1250	CCL5_RELA
1251	GDF15_TGFBR2
1252	CXCL8_PTGS2
1253	APOD_LCN12
1254	GRB2_NGFR
1255	CCL3L3_CXCL1
1256	CCL20_CXCR5
1257	PAK4_RAC2
1258	JAK1_PLAUR
1259	JAK1_PTPN6
1260	KRAS_NRG3
1261	CNTFR_LIFR
1262	FGF1_FGF17
1263	BCL3_CYLD
1264	CCR1_CXCL2
1265	CXCL5_TNF
1266	CXCL8_IL5
1267	CRH_GAL
1268	CSF1R_PDGFA
1269	GHRL_TAC1
1270	CSK_EGFR
1271	CCL3_CXCL3
1272	ELAVL1_TNF
1273	CCR1_PF4
1274	BMP2_SPP1
1275	ALB_TFRC
1276	ACVR2A_MSTN
1277	CCL5_CXCL5
1278	CXCL1_SDC1
1279	POMC_TSHR
1280	PTPN11_SOCS1
1281	CXCL10_CXCL2
1282	BTC_EGFR
1283	MAPK1_PTPN6
1284	INHA_INHBA
1285	AKT3_CTLA4
1286	CD40_CXCL8
1287	GRB2_SOCS1
1288	CCL4_IL10
1289	CXCL1_IL1B
1290	TNFRSF12A_TNFSF13B
1291	LTBP3_TGFB2
1292	LTB_TNF
1293	CXCL12_PTPN6
1294	HLA-C_HLA-DQA1
1295	ANGPT1_FGFR2
1296	CXCL8_IL15
1297	ADCYAP1R1_VIP
1298	CCL3_CXCL13
1299	CXCL10_ISG15
1300	CCL19_CCL8
1301	HCST_RAET1E
1302	VCAM1_VEGFA
1303	CDC42_NGFR
1304	IL6_SOCS3
1305	CD4_CXCL1
1306	EREG_NRG1
1307	CXCL1_TNF
1308	LPA_SAA1
1309	IL2RG_PTPN11
1310	HGF_LCN2
1311	IGF1_PDGFD
1312	HSP90AA1_SOCS3
1313	PTPN11_SOCS3
1314	CXCR4_MMP9
1315	CXCL8_SDC2
1316	IL13RA2_JAK1
1317	FGFR2_IGF1
1318	CCL4_IL1A
1319	FGF8_MET
1320	IGF1R_SOCS3
1321	CCR3_PPBP
1322	NGFR_SOS1
1323	BMP2_BMPR1B
1324	MAPK8_MET
1325	IL12RB2_SOCS1
1326	IL2RG_MAPK8
1327	CCL4_IRF5
1328	B2M_HLA-DQA1
1329	ARRB1_IGF1R
1330	IL13_IL7R
1331	CXCL8_FGR
1332	S100A1_TLR4
1333	INSR_PTPN6
1334	CCL3_CXCL11
1335	EDNRB_GNAI1
1336	LYN_SRC
1337	HCK_IL6
1338	SST_TRH
1339	IL1B_MAPK14
1340	VIP_VIPR2
1341	GNLY_PRF1
1342	CD74_HLA-DQA2
1343	EGFR_ZAP70
1344	EGFR_GRAP2
1345	OSMR_TYK2
1346	CCL19_CCRL2
1347	IL12A_IL18
1348	MET_TGFA
1349	ICAM1_KRAS
1350	AKT1_CXCL8
1351	MET_SHC3
1352	IL1B_PIK3R1
1353	CXCL8_CXCR1
1354	CCL19_IL1B
1355	FGFR3_FOS
1356	HGF_HRAS
1357	CXCL10_IL10
1358	PIK3R1_VAV1
1359	CCL5_STAT3
1360	NRP1_PLXNA3
1361	BTC_NRAS
1362	GNAI1_PIK3CA
1363	ALB_PTGS2
1364	SYK_VAV3
1365	CALR_THBS1
1366	NGF_TAC1
1367	EGFR_FOS
1368	RELA_TLR2
1369	SOCS3_TYK2
1370	BMP7_MAP2K1
1371	CCL18_CXCR1
1372	PLXNA3_RAC2
1373	IL6ST_VAV1
1374	HLA-A_LAT
1375	FGF22_FGFR1
1376	CD19_FCGR2B
1377	EGFR_ELAVL1
1378	EPOR_VAV2
1379	CCL18_CCR7
1380	PPARD_RXRG
1381	RAC2_SRC
1382	LTA_TNFSF14
1383	CCL2_TLR4
1384	HCST_PLCG1
1385	CXCL8_IL13
1386	PTGS2_TNF
1387	FGF9_PDGFRB
1388	CCL17_TNF
1389	LAT_VAV3
1390	CXCL8_MMP9
1391	CCL4_VEGFA
1392	BDNF_MET
1393	KLRK1_PRF1
1394	GRN_SLPI
1395	KDR_SHC3
1396	GNRH1_TRH
1397	IL1RAP_PIK3CA
1398	HLA-B_HLA-DQA1
1399	CXCL12_PIK3CG
1400	EGFR_JUN
1401	ACVR1B_NODAL
1402	CXCR4_ROBO1
1403	AGTR1_CXCL8
1404	IL1B_PTGS2
1405	EGF_TGFA
1406	CCR9_CXCL8
1407	CXCL8_NFKBIA
1408	ICAM1_IL6
1409	AKT3_NOS2
1410	CXCL3_CXCR5
1411	CCL27_CXCR2
1412	NRP2_SEMA3D
1413	BMP4_FGF13
1414	FGF2_THBS1
1415	CXCL1_TLR2
1416	IL1A_LIF
1417	NR1H2_RXRG
1418	EGFR_ITK
1419	CRABP2_RXRG
1420	CBL_FGFR2
1421	KLRC4_TYROBP
1422	PLXNA3_SEMA4D
1423	FGF1_MET
1424	PGF_PIK3R1
1425	EGF_EGFR
1426	PTH1R_PTHLH
1427	CXCL5_CXCR4
1428	CCL4_IL7
1429	NTS_TRH
1430	PPARA_RXRG
1431	CXCL10_PF4
1432	CMTM2_CMTM4
1433	IGLL5_PRKCQ
1434	EGFR_TLR4
1435	IL32_PRTN3
1436	HLA-DQA1_HLA-F
1437	CRH_UCN2
1438	FGF9_MAPK1
1439	MET_VEGFC
1440	IL1RL1_IL33
1441	CSF3_IL2RG
1442	CTSB_HLA-DQA1
1443	OGFR_PENK
1444	FGFR3_PDGFA
1445	HRAS_MET
1446	NRP2_SEMA6C
1447	NFKBIA_SOCS3
1448	MMP9_TNF
1449	CXCR5_IL21R
1450	CXCL8_LTA
1451	CXCL8_FGF2
1452	CX3CL1_IL1B
1453	IL17D_IL27RA
1454	OSM_STAT3
1455	IL2RA_IL7
1456	FCGR3B_TNF
1457	IL1R1_IL1RAP
1458	FGFR2_PDGFA
1459	SDC4_THBS1
1460	CXCL11_CXCR5
1461	GBP2_MX2

## Sheet: Table S4
Table S4: Signature genes in four subtypes.
Subtype	Gene
C1	ENSG00000100365
C1	ENSG00000011600
C1	ENSG00000118640
C1	ENSG00000204472
C1	ENSG00000150337
C1	ENSG00000247774
C1	ENSG00000213654
C1	ENSG00000051523
C1	ENSG00000103490
C1	ENSG00000130755
C1	ENSG00000204482
C1	ENSG00000173372
C1	ENSG00000112799
C1	ENSG00000163154
C1	ENSG00000156127
C1	ENSG00000140379
C1	ENSG00000119655
C1	ENSG00000066336
C1	ENSG00000167083
C1	ENSG00000182487
C1	ENSG00000138964
C1	ENSG00000170458
C1	ENSG00000186074
C1	ENSG00000130208
C1	ENSG00000126264
C1	ENSG00000026297
C1	ENSG00000271605
C1	ENSG00000277632
C1	ENSG00000167851
C1	ENSG00000233276
C1	ENSG00000105383
C1	ENSG00000105697
C1	ENSG00000111679
C1	ENSG00000173369
C1	ENSG00000108639
C1	ENSG00000197766
C1	ENSG00000165178
C1	ENSG00000150782
C1	ENSG00000149781
C1	ENSG00000087086
C1	ENSG00000095970
C1	ENSG00000104903
C1	ENSG00000275302
C1	ENSG00000154589
C1	ENSG00000158517
C1	ENSG00000162777
C1	ENSG00000226791
C1	ENSG00000152213
C1	ENSG00000158869
C1	ENSG00000143546
C1	ENSG00000170909
C1	ENSG00000168995
C1	ENSG00000271503
C1	ENSG00000175489
C1	ENSG00000216490
C1	ENSG00000242574
C1	ENSG00000224307
C1	ENSG00000165140
C1	ENSG00000100122
C1	ENSG00000123329
C1	ENSG00000162511
C1	ENSG00000101336
C1	ENSG00000160255
C1	ENSG00000110077
C1	ENSG00000137331
C1	ENSG00000137767
C1	ENSG00000153551
C1	ENSG00000129450
C1	ENSG00000148655
C1	ENSG00000105374
C1	ENSG00000060558
C1	ENSG00000273341
C1	ENSG00000104894
C1	ENSG00000259004
C1	ENSG00000110079
C1	ENSG00000141968
C1	ENSG00000121933
C1	ENSG00000214212
C1	ENSG00000091106
C1	ENSG00000076944
C1	ENSG00000015285
C1	ENSG00000167286
C1	ENSG00000145649
C1	ENSG00000198019
C1	ENSG00000244459
C1	ENSG00000042493
C1	ENSG00000121552
C1	ENSG00000230155
C1	ENSG00000143110
C1	ENSG00000161944
C1	ENSG00000167261
C1	ENSG00000254887
C1	ENSG00000135077
C1	ENSG00000122122
C1	ENSG00000121797
C1	ENSG00000163220
C1	ENSG00000159189
C1	ENSG00000169442
C1	ENSG00000059377
C1	ENSG00000204257
C1	ENSG00000143119
C1	ENSG00000155659
C1	ENSG00000077984
C1	ENSG00000167613
C1	ENSG00000129465
C1	ENSG00000089820
C1	ENSG00000104951
C1	ENSG00000148288
C1	ENSG00000108950
C1	ENSG00000160883
C1	ENSG00000025708
C1	ENSG00000114013
C1	ENSG00000148803
C1	ENSG00000136634
C1	ENSG00000167208
C1	ENSG00000125730
C1	ENSG00000233038
C1	ENSG00000100055
C1	ENSG00000099985
C1	ENSG00000111348
C1	ENSG00000166278
C1	ENSG00000136286
C1	ENSG00000163191
C1	ENSG00000109861
C1	ENSG00000167850
C1	ENSG00000183734
C1	ENSG00000085514
C1	ENSG00000234906
C1	ENSG00000204577
C1	ENSG00000158714
C1	ENSG00000141293
C1	ENSG00000147168
C1	ENSG00000108798
C1	ENSG00000203747
C1	ENSG00000116824
C1	ENSG00000165457
C1	ENSG00000232807
C1	ENSG00000137078
C1	ENSG00000265531
C1	ENSG00000102879
C1	ENSG00000023892
C1	ENSG00000130598
C1	ENSG00000075884
C1	ENSG00000197249
C1	ENSG00000187688
C1	ENSG00000182853
C1	ENSG00000110446
C1	ENSG00000256262
C1	ENSG00000117091
C1	ENSG00000171777
C1	ENSG00000171236
C1	ENSG00000111796
C1	ENSG00000205744
C1	ENSG00000169385
C1	ENSG00000171051
C1	ENSG00000169413
C1	ENSG00000155465
C1	ENSG00000010327
C1	ENSG00000131042
C1	ENSG00000162366
C1	ENSG00000101160
C1	ENSG00000089327
C1	ENSG00000173762
C1	ENSG00000198851
C1	ENSG00000226608
C1	ENSG00000117676
C1	ENSG00000171860
C1	ENSG00000129226
C1	ENSG00000188820
C1	ENSG00000185905
C1	ENSG00000177105
C1	ENSG00000119535
C1	ENSG00000021355
C1	ENSG00000158716
C1	ENSG00000086730
C1	ENSG00000019582
C1	ENSG00000130775
C1	ENSG00000100300
C1	ENSG00000164136
C1	ENSG00000186818
C1	ENSG00000064886
C1	ENSG00000168961
C1	ENSG00000148908
C1	ENSG00000122862
C1	ENSG00000211772
C1	ENSG00000018280
C1	ENSG00000268734
C1	ENSG00000100298
C1	ENSG00000187808
C1	ENSG00000012779
C1	ENSG00000167077
C1	ENSG00000140030
C1	ENSG00000269072
C1	ENSG00000165025
C1	ENSG00000228651
C1	ENSG00000167895
C1	ENSG00000143226
C1	ENSG00000239998
C1	ENSG00000105246
C1	ENSG00000105122
C1	ENSG00000100600
C1	ENSG00000028137
C1	ENSG00000105639
C1	ENSG00000162739
C1	ENSG00000169403
C1	ENSG00000009790
C1	ENSG00000163563
C1	ENSG00000228427
C1	ENSG00000100450
C1	ENSG00000115956
C1	ENSG00000196154
C1	ENSG00000118785
C1	ENSG00000142347
C1	ENSG00000132170
C1	ENSG00000103522
C1	ENSG00000134996
C1	ENSG00000198223
C1	ENSG00000134830
C1	ENSG00000142185
C1	ENSG00000085871
C1	ENSG00000101017
C1	ENSG00000166002
C1	ENSG00000172243
C1	ENSG00000223865
C1	ENSG00000149418
C1	ENSG00000177575
C1	ENSG00000276085
C1	ENSG00000204287
C1	ENSG00000116701
C1	ENSG00000169495
C1	ENSG00000117009
C1	ENSG00000134061
C1	ENSG00000172116
C1	ENSG00000180353
C1	ENSG00000164733
C1	ENSG00000110324
C1	ENSG00000135124
C1	ENSG00000185482
C1	ENSG00000112303
C1	ENSG00000038945
C1	ENSG00000198832
C1	ENSG00000160185
C1	ENSG00000103876
C1	ENSG00000175294
C1	ENSG00000107968
C1	ENSG00000172349
C1	ENSG00000132965
C1	ENSG00000096996
C1	ENSG00000175482
C1	ENSG00000108691
C1	ENSG00000102575
C1	ENSG00000136732
C1	ENSG00000175463
C1	ENSG00000130429
C1	ENSG00000186517
C1	ENSG00000138135
C1	ENSG00000160593
C1	ENSG00000137462
C1	ENSG00000204103
C1	ENSG00000187474
C1	ENSG00000163823
C1	ENSG00000169397
C1	ENSG00000010610
C1	ENSG00000110934
C1	ENSG00000143162
C1	ENSG00000136250
C1	ENSG00000183484
C1	ENSG00000137841
C1	ENSG00000160791
C1	ENSG00000104870
C1	ENSG00000273272
C1	ENSG00000187116
C1	ENSG00000211895
C1	ENSG00000137101
C1	ENSG00000143851
C1	ENSG00000115919
C1	ENSG00000171611
C1	ENSG00000007129
C1	ENSG00000179715
C1	ENSG00000211890
C1	ENSG00000211592
C1	ENSG00000184060
C1	ENSG00000146094
C1	ENSG00000130066
C1	ENSG00000135838
C1	ENSG00000185201
C1	ENSG00000227066
C1	ENSG00000180061
C1	ENSG00000161929
C1	ENSG00000110852
C1	ENSG00000100292
C1	ENSG00000130487
C1	ENSG00000117984
C1	ENSG00000211679
C1	ENSG00000204161
C1	ENSG00000163131
C1	ENSG00000236120
C1	ENSG00000010671
C1	ENSG00000179163
C1	ENSG00000006534
C2	ENSG00000180801
C2	ENSG00000203814
C2	ENSG00000169860
C2	ENSG00000183023
C2	ENSG00000010704
C2	ENSG00000099139
C2	ENSG00000125430
C2	ENSG00000101346
C2	ENSG00000214106
C2	ENSG00000237807
C2	ENSG00000138771
C2	ENSG00000275713
C2	ENSG00000196747
C2	ENSG00000197837
C2	ENSG00000148848
C2	ENSG00000173852
C2	ENSG00000197496
C2	ENSG00000106511
C2	ENSG00000115232
C2	ENSG00000122642
C2	ENSG00000122591
C2	ENSG00000120278
C2	ENSG00000171940
C2	ENSG00000171444
C2	ENSG00000274750
C2	ENSG00000126010
C2	ENSG00000111058
C2	ENSG00000277224
C2	ENSG00000239407
C2	ENSG00000157654
C2	ENSG00000144645
C2	ENSG00000249240
C2	ENSG00000075420
C2	ENSG00000278828
C2	ENSG00000181826
C2	ENSG00000147065
C2	ENSG00000177294
C2	ENSG00000241978
C2	ENSG00000137962
C2	ENSG00000168615
C2	ENSG00000261295
C2	ENSG00000185483
C2	ENSG00000180596
C2	ENSG00000170365
C2	ENSG00000152104
C2	ENSG00000274641
C2	ENSG00000135842
C2	ENSG00000122786
C2	ENSG00000156869
C2	ENSG00000147434
C2	ENSG00000067167
C2	ENSG00000102024
C2	ENSG00000135862
C2	ENSG00000140575
C2	ENSG00000105855
C2	ENSG00000251201
C2	ENSG00000150457
C2	ENSG00000006756
C2	ENSG00000111145
C2	ENSG00000241684
C2	ENSG00000142700
C2	ENSG00000254706
C2	ENSG00000169871
C2	ENSG00000123094
C2	ENSG00000196083
C2	ENSG00000176597
C2	ENSG00000257594
C2	ENSG00000168779
C2	ENSG00000155760
C2	ENSG00000205730
C2	ENSG00000164741
C2	ENSG00000134215
C2	ENSG00000183853
C2	ENSG00000145349
C2	ENSG00000153936
C2	ENSG00000196411
C2	ENSG00000133789
C2	ENSG00000074410
C2	ENSG00000187546
C2	ENSG00000111859
C2	ENSG00000120217
C2	ENSG00000196569
C2	ENSG00000072840
C2	ENSG00000158470
C2	ENSG00000162493
C2	ENSG00000170006
C2	ENSG00000258227
C2	ENSG00000128791
C2	ENSG00000113361
C2	ENSG00000196639
C2	ENSG00000146376
C2	ENSG00000113615
C2	ENSG00000128595
C2	ENSG00000064012
C2	ENSG00000164171
C2	ENSG00000188641
C2	ENSG00000126785
C2	ENSG00000177694
C2	ENSG00000177409
C2	ENSG00000177119
C2	ENSG00000179627
C2	ENSG00000168298
C2	ENSG00000170558
C2	ENSG00000197324
C2	ENSG00000136231
C2	ENSG00000197977
C2	ENSG00000100644
C2	ENSG00000164056
C2	ENSG00000213997
C2	ENSG00000197256
C2	ENSG00000132256
C2	ENSG00000187498
C2	ENSG00000157227
C2	ENSG00000188725
C2	ENSG00000145780
C2	ENSG00000018408
C2	ENSG00000197670
C2	ENSG00000232599
C2	ENSG00000174343
C2	ENSG00000145012
C2	ENSG00000164631
C2	ENSG00000180398
C2	ENSG00000197937
C2	ENSG00000164294
C2	ENSG00000145431
C2	ENSG00000197238
C2	ENSG00000075790
C2	ENSG00000177189
C2	ENSG00000113712
C2	ENSG00000134352
C2	ENSG00000116704
C2	ENSG00000140937
C2	ENSG00000132122
C2	ENSG00000153113
C2	ENSG00000136273
C2	ENSG00000155660
C2	ENSG00000090863
C2	ENSG00000197635
C2	ENSG00000269955
C2	ENSG00000138600
C2	ENSG00000105835
C2	ENSG00000177469
C2	ENSG00000084093
C2	ENSG00000269900
C2	ENSG00000204262
C2	ENSG00000134970
C2	ENSG00000138802
C2	ENSG00000151694
C2	ENSG00000083312
C2	ENSG00000271590
C2	ENSG00000005059
C2	ENSG00000269378
C2	ENSG00000164543
C2	ENSG00000115107
C2	ENSG00000124201
C2	ENSG00000127022
C2	ENSG00000120705
C2	ENSG00000124782
C2	ENSG00000123104
C2	ENSG00000163430
C2	ENSG00000197409
C2	ENSG00000223345
C2	ENSG00000099250
C2	ENSG00000118705
C2	ENSG00000105887
C2	ENSG00000267147
C2	ENSG00000145246
C2	ENSG00000144840
C2	ENSG00000231991
C2	ENSG00000213762
C2	ENSG00000107249
C2	ENSG00000074695
C2	ENSG00000118873
C2	ENSG00000106070
C2	ENSG00000173281
C2	ENSG00000221963
C2	ENSG00000162695
C2	ENSG00000164342
C2	ENSG00000153250
C2	ENSG00000145623
C2	ENSG00000113719
C2	ENSG00000125266
C2	ENSG00000166148
C2	ENSG00000139644
C2	ENSG00000164291
C2	ENSG00000150938
C2	ENSG00000165105
C2	ENSG00000188313
C2	ENSG00000125810
C2	ENSG00000073008
C2	ENSG00000117519
C2	ENSG00000266709
C2	ENSG00000104432
C2	ENSG00000105983
C2	ENSG00000119408
C2	ENSG00000166068
C2	ENSG00000145817
C2	ENSG00000276903
C2	ENSG00000122557
C2	ENSG00000151348
C2	ENSG00000106609
C2	ENSG00000105939
C2	ENSG00000102580
C2	ENSG00000151746
C2	ENSG00000235884
C2	ENSG00000097033
C2	ENSG00000235750
C2	ENSG00000233895
C2	ENSG00000197646
C2	ENSG00000196866
C2	ENSG00000085491
C2	ENSG00000136560
C2	ENSG00000205413
C2	ENSG00000198369
C2	ENSG00000172340
C2	ENSG00000146842
C2	ENSG00000100441
C2	ENSG00000130818
C2	ENSG00000264044
C2	ENSG00000057252
C2	ENSG00000067182
C2	ENSG00000102271
C2	ENSG00000136379
C2	ENSG00000145730
C2	ENSG00000272410
C2	ENSG00000134250
C2	ENSG00000162430
C2	ENSG00000106080
C2	ENSG00000105851
C2	ENSG00000071189
C2	ENSG00000172380
C2	ENSG00000111252
C2	ENSG00000142627
C2	ENSG00000143324
C2	ENSG00000124635
C2	ENSG00000225492
C2	ENSG00000175104
C2	ENSG00000257315
C2	ENSG00000135956
C2	ENSG00000164253
C2	ENSG00000029153
C2	ENSG00000146648
C2	ENSG00000179761
C2	ENSG00000113318
C2	ENSG00000169410
C2	ENSG00000110422
C2	ENSG00000138119
C2	ENSG00000137275
C2	ENSG00000100196
C2	ENSG00000248919
C2	ENSG00000162433
C2	ENSG00000101871
C2	ENSG00000259856
C2	ENSG00000171302
C2	ENSG00000205929
C2	ENSG00000173706
C2	ENSG00000048405
C2	ENSG00000134121
C2	ENSG00000172071
C2	ENSG00000105137
C2	ENSG00000137693
C2	ENSG00000250474
C2	ENSG00000145687
C2	ENSG00000230797
C2	ENSG00000170185
C2	ENSG00000178202
C2	ENSG00000198586
C2	ENSG00000090432
C2	ENSG00000213639
C2	ENSG00000158373
C2	ENSG00000254701
C2	ENSG00000249319
C2	ENSG00000174028
C2	ENSG00000204524
C2	ENSG00000131019
C2	ENSG00000129474
C2	ENSG00000197385
C2	ENSG00000213799
C2	ENSG00000168610
C2	ENSG00000164307
C2	ENSG00000120992
C2	ENSG00000233822
C2	ENSG00000196110
C2	ENSG00000024422
C2	ENSG00000068697
C2	ENSG00000157224
C2	ENSG00000167553
C2	ENSG00000167562
C2	ENSG00000138792
C2	ENSG00000169359
C2	ENSG00000164338
C2	ENSG00000180573
C2	ENSG00000163848
C2	ENSG00000104611
C2	ENSG00000105849
C2	ENSG00000138594
C2	ENSG00000164219
C2	ENSG00000150961
C2	ENSG00000139324
C2	ENSG00000134531
C3	ENSG00000076382
C3	ENSG00000135451
C3	ENSG00000237649
C3	ENSG00000254726
C3	ENSG00000131747
C3	ENSG00000122952
C3	ENSG00000198901
C3	ENSG00000121152
C3	ENSG00000186185
C3	ENSG00000175063
C3	ENSG00000178999
C3	ENSG00000131351
C3	ENSG00000080986
C3	ENSG00000135476
C3	ENSG00000154920
C3	ENSG00000125319
C3	ENSG00000177084
C3	ENSG00000142945
C3	ENSG00000146670
C3	ENSG00000085999
C3	ENSG00000088325
C3	ENSG00000138160
C3	ENSG00000143228
C3	ENSG00000091651
C3	ENSG00000111665
C3	ENSG00000164611
C3	ENSG00000123485
C3	ENSG00000161888
C3	ENSG00000148773
C3	ENSG00000153044
C3	ENSG00000168078
C3	ENSG00000183763
C3	ENSG00000117724
C3	ENSG00000112984
C3	ENSG00000277258
C3	ENSG00000145908
C3	ENSG00000158402
C3	ENSG00000115163
C3	ENSG00000165724
C3	ENSG00000230124
C3	ENSG00000129195
C3	ENSG00000144554
C3	ENSG00000164045
C3	ENSG00000213347
C3	ENSG00000075218
C3	ENSG00000066279
C3	ENSG00000162062
C3	ENSG00000163808
C3	ENSG00000079616
C3	ENSG00000137135
C3	ENSG00000168268
C3	ENSG00000156970
C3	ENSG00000154839
C3	ENSG00000203760
C3	ENSG00000101057
C3	ENSG00000119969
C3	ENSG00000160949
C3	ENSG00000117399
C3	ENSG00000140451
C3	ENSG00000166851
C3	ENSG00000106462
C3	ENSG00000131759
C3	ENSG00000182010
C3	ENSG00000176887
C3	ENSG00000157456
C3	ENSG00000165480
C3	ENSG00000137812
C3	ENSG00000184661
C3	ENSG00000168005
C3	ENSG00000168256
C3	ENSG00000104889
C3	ENSG00000007968
C3	ENSG00000051180
C3	ENSG00000013810
C3	ENSG00000112742
C3	ENSG00000132016
C3	ENSG00000090889
C3	ENSG00000152253
C3	ENSG00000137804
C3	ENSG00000140534
C3	ENSG00000089685
C3	ENSG00000117650
C3	ENSG00000164104
C3	ENSG00000077152
C3	ENSG00000170312
C3	ENSG00000189159
C3	ENSG00000183856
C3	ENSG00000123975
C3	ENSG00000101412
C3	ENSG00000128944
C3	ENSG00000065328
C3	ENSG00000129810
C3	ENSG00000104885
C3	ENSG00000134690
C3	ENSG00000075702
C3	ENSG00000167771
C3	ENSG00000118193
C3	ENSG00000214826
C3	ENSG00000111206
C3	ENSG00000160957
C3	ENSG00000087586
C3	ENSG00000158169
C3	ENSG00000113368
C3	ENSG00000093009
C3	ENSG00000113758
C3	ENSG00000167670
C3	ENSG00000145386
C3	ENSG00000109805
C3	ENSG00000162063
C3	ENSG00000051341
C3	ENSG00000130816
C3	ENSG00000131470
C3	ENSG00000170037
C3	ENSG00000260400
C3	ENSG00000142731
C3	ENSG00000163009
C3	ENSG00000104897
C3	ENSG00000177732
C3	ENSG00000071539
C3	ENSG00000137807
C3	ENSG00000121211
C3	ENSG00000189046
C3	ENSG00000213420
C3	ENSG00000149554
C3	ENSG00000167513
C3	ENSG00000136492
C3	ENSG00000173457
C3	ENSG00000141570
C3	ENSG00000127616
C3	ENSG00000174371
C3	ENSG00000273162
C3	ENSG00000100162
C3	ENSG00000102098
C3	ENSG00000143476
C3	ENSG00000184897
C3	ENSG00000103495
C3	ENSG00000112039
C3	ENSG00000204394
C3	ENSG00000111602
C3	ENSG00000160679
C3	ENSG00000102302
C3	ENSG00000173894
C3	ENSG00000164109
C3	ENSG00000135486
C3	ENSG00000123136
C3	ENSG00000138092
C3	ENSG00000140525
C3	ENSG00000094804
C3	ENSG00000127586
C3	ENSG00000186193
C3	ENSG00000101003
C3	ENSG00000116039
C3	ENSG00000213988
C3	ENSG00000169679
C3	ENSG00000166508
C3	ENSG00000131153
C3	ENSG00000168496
C3	ENSG00000161800
C3	ENSG00000166803
C3	ENSG00000187741
C3	ENSG00000149136
C3	ENSG00000164087
C3	ENSG00000175093
C3	ENSG00000141858
C3	ENSG00000165304
C3	ENSG00000197451
C3	ENSG00000166845
C3	ENSG00000169607
C3	ENSG00000133422
C3	ENSG00000176208
C3	ENSG00000204576
C3	ENSG00000100526
C3	ENSG00000138668
C3	ENSG00000028310
C3	ENSG00000255717
C3	ENSG00000104147
C3	ENSG00000109084
C3	ENSG00000173933
C3	ENSG00000221829
C3	ENSG00000163918
C3	ENSG00000006704
C3	ENSG00000132478
C3	ENSG00000170144
C3	ENSG00000183496
C3	ENSG00000071564
C3	ENSG00000257167
C3	ENSG00000134057
C3	ENSG00000109674
C3	ENSG00000035499
C3	ENSG00000143434
C3	ENSG00000116560
C3	ENSG00000204366
C3	ENSG00000176619
C3	ENSG00000158427
C3	ENSG00000163159
C3	ENSG00000112578
C3	ENSG00000174529
C3	ENSG00000184445
C3	ENSG00000245614
C3	ENSG00000182481
C3	ENSG00000159055
C3	ENSG00000013573
C3	ENSG00000146410
C3	ENSG00000029993
C3	ENSG00000085840
C3	ENSG00000144395
C3	ENSG00000160633
C3	ENSG00000112118
C3	ENSG00000135119
C3	ENSG00000129351
C3	ENSG00000186871
C3	ENSG00000163362
C3	ENSG00000124784
C3	ENSG00000224578
C3	ENSG00000126787
C3	ENSG00000183814
C3	ENSG00000198720
C3	ENSG00000151640
C3	ENSG00000135829
C3	ENSG00000167900
C3	ENSG00000182872
C3	ENSG00000204410
C3	ENSG00000132153
C3	ENSG00000188070
C3	ENSG00000149016
C3	ENSG00000097046
C3	ENSG00000185049
C3	ENSG00000143179
C3	ENSG00000123219
C3	ENSG00000116035
C3	ENSG00000123737
C3	ENSG00000149262
C3	ENSG00000216775
C3	ENSG00000137338
C3	ENSG00000204371
C3	ENSG00000147140
C3	ENSG00000104824
C3	ENSG00000105486
C3	ENSG00000133316
C3	ENSG00000197124
C3	ENSG00000073111
C3	ENSG00000144354
C3	ENSG00000143379
C3	ENSG00000183684
C3	ENSG00000177733
C3	ENSG00000162650
C3	ENSG00000121774
C3	ENSG00000004487
C3	ENSG00000147274
C3	ENSG00000263731
C3	ENSG00000114346
C3	ENSG00000092470
C3	ENSG00000183010
C3	ENSG00000132017
C3	ENSG00000095059
C3	ENSG00000163468
C3	ENSG00000196230
C3	ENSG00000271936
C3	ENSG00000123352
C3	ENSG00000213551
C3	ENSG00000149480
C3	ENSG00000105426
C3	ENSG00000006634
C3	ENSG00000105011
C3	ENSG00000113649
C3	ENSG00000125898
C3	ENSG00000198826
C3	ENSG00000101447
C3	ENSG00000138180
C3	ENSG00000273274
C3	ENSG00000164032
C3	ENSG00000215784
C3	ENSG00000138778
C3	ENSG00000144028
C3	ENSG00000065978
C3	ENSG00000089280
C3	ENSG00000196591
C3	ENSG00000204463
C3	ENSG00000121621
C3	ENSG00000172732
C3	ENSG00000160360
C3	ENSG00000109685
C3	ENSG00000088305
C3	ENSG00000213967
C3	ENSG00000112029
C3	ENSG00000143368
C3	ENSG00000124766
C3	ENSG00000102996
C3	ENSG00000108106
C3	ENSG00000180198
C3	ENSG00000155330
C3	ENSG00000165244
C3	ENSG00000160050
C3	ENSG00000132155
C3	ENSG00000161202
C3	ENSG00000159335
C3	ENSG00000143621
C3	ENSG00000076604
C3	ENSG00000178409
C3	ENSG00000079462
C4	ENSG00000164089
C4	ENSG00000181240
C4	ENSG00000189056
C4	ENSG00000204851
C4	ENSG00000269935
C4	ENSG00000261496
C4	ENSG00000168913
C4	ENSG00000154118
C4	ENSG00000163285
C4	ENSG00000108309
C4	ENSG00000102003
C4	ENSG00000250166
C4	ENSG00000130294
C4	ENSG00000074211
C4	ENSG00000148408
C4	ENSG00000176884
C4	ENSG00000133069
C4	ENSG00000242173
C4	ENSG00000100276
C4	ENSG00000180332
C4	ENSG00000103154
C4	ENSG00000115041
C4	ENSG00000166159
C4	ENSG00000087495
C4	ENSG00000187135
C4	ENSG00000084453
C4	ENSG00000117480
C4	ENSG00000135447
C4	ENSG00000135472
C4	ENSG00000165795
C4	ENSG00000172987
C4	ENSG00000118160
C4	ENSG00000127585
C4	ENSG00000158806
C4	ENSG00000067840
C4	ENSG00000238276
C4	ENSG00000173267
C4	ENSG00000172995
C4	ENSG00000168350
C4	ENSG00000140600
C4	ENSG00000058335
C4	ENSG00000073670
C4	ENSG00000145832
C4	ENSG00000205704
C4	ENSG00000264515
C4	ENSG00000067606
C4	ENSG00000169891
C4	ENSG00000173898
C4	ENSG00000107147
C4	ENSG00000170091
C4	ENSG00000174672
C4	ENSG00000187094
C4	ENSG00000168539
C4	ENSG00000151778
C4	ENSG00000116983
C4	ENSG00000113763
C4	ENSG00000130643
C4	ENSG00000165238
C4	ENSG00000149654
C4	ENSG00000163517
C4	ENSG00000182601
C4	ENSG00000133878
C4	ENSG00000008735
C4	ENSG00000183317
C4	ENSG00000171435
C4	ENSG00000197901
C4	ENSG00000141404
C4	ENSG00000006611
C4	ENSG00000158445
C4	ENSG00000145920
C4	ENSG00000237949
C4	ENSG00000126351
C4	ENSG00000184261
C4	ENSG00000100604
C4	ENSG00000261675
C4	ENSG00000185736
C4	ENSG00000116544
C4	ENSG00000131242
C4	ENSG00000078814
C4	ENSG00000116254
C4	ENSG00000169006
C4	ENSG00000162989
C4	ENSG00000145198
C4	ENSG00000105409
C4	ENSG00000204314
C4	ENSG00000010282
C4	ENSG00000166313
C4	ENSG00000124507
C4	ENSG00000059915
C4	ENSG00000124374
C4	ENSG00000204176
C4	ENSG00000065609
C4	ENSG00000111344
C4	ENSG00000099365
C4	ENSG00000105642
C4	ENSG00000161509
C4	ENSG00000174516
C4	ENSG00000185518
C4	ENSG00000101180
C4	ENSG00000161082
C4	ENSG00000250986
C4	ENSG00000254429
C4	ENSG00000139767
C4	ENSG00000167861
C4	ENSG00000087258
C4	ENSG00000033122
C4	ENSG00000109107
C4	ENSG00000236333
C4	ENSG00000107829
C4	ENSG00000204653
C4	ENSG00000268038
C4	ENSG00000166897
C4	ENSG00000141668
C4	ENSG00000232233
C4	ENSG00000174469
C4	ENSG00000183785
C4	ENSG00000105649
C4	ENSG00000120049
C4	ENSG00000108924
C4	ENSG00000152969
C4	ENSG00000107864
C4	ENSG00000243902
C4	ENSG00000237289
C4	ENSG00000139970
C4	ENSG00000256982
C4	ENSG00000261710
C4	ENSG00000102924
C4	ENSG00000167971
C4	ENSG00000236279
C4	ENSG00000261292
C4	ENSG00000129993
C4	ENSG00000261195
C4	ENSG00000157152
C4	ENSG00000272163
C4	ENSG00000177511
C4	ENSG00000105963
C4	ENSG00000158815
C4	ENSG00000265787
C4	ENSG00000177984
C4	ENSG00000149527
C4	ENSG00000117016
C4	ENSG00000126583
C4	ENSG00000172247
C4	ENSG00000241563
C4	ENSG00000261678
C4	ENSG00000105143
C4	ENSG00000167549
C4	ENSG00000262223
C4	ENSG00000166111
C4	ENSG00000157087
C4	ENSG00000166257
C4	ENSG00000168993
C4	ENSG00000021300
C4	ENSG00000257069
C4	ENSG00000148798
C4	ENSG00000130822
C4	ENSG00000165730
C4	ENSG00000213760
C4	ENSG00000273030
C4	ENSG00000185737
C4	ENSG00000223572
C4	ENSG00000185818
C4	ENSG00000166793
C4	ENSG00000183837
C4	ENSG00000008056
C4	ENSG00000168843
C4	ENSG00000185519
C4	ENSG00000143171
C4	ENSG00000077080
C4	ENSG00000172346
C4	ENSG00000168481
C4	ENSG00000183166
C4	ENSG00000168135
C4	ENSG00000076826
C4	ENSG00000177133
C4	ENSG00000196990
C4	ENSG00000139190
C4	ENSG00000092096
C4	ENSG00000198944
C4	ENSG00000178171
C4	ENSG00000086506
C4	ENSG00000100346
C4	ENSG00000248469
C4	ENSG00000126861
C4	ENSG00000036530
C4	ENSG00000160781
C4	ENSG00000184388
C4	ENSG00000089486
C4	ENSG00000007001
C4	ENSG00000182230
C4	ENSG00000230707
C4	ENSG00000225978
C4	ENSG00000167281
C4	ENSG00000007264
C4	ENSG00000055163
C4	ENSG00000162728
C4	ENSG00000070526
C4	ENSG00000135750
C4	ENSG00000101489
C4	ENSG00000069712
C4	ENSG00000182870
C4	ENSG00000188385
C4	ENSG00000167074
C4	ENSG00000220205
C4	ENSG00000235194
C4	ENSG00000165125
C4	ENSG00000148795
C4	ENSG00000132879
C4	ENSG00000250067
C4	ENSG00000156564
C4	ENSG00000148600
C4	ENSG00000163995
C4	ENSG00000074317
C4	ENSG00000168490
C4	ENSG00000177108
C4	ENSG00000040608
C4	ENSG00000171772
C4	ENSG00000184905
C4	ENSG00000116661
C4	ENSG00000124406
C4	ENSG00000075035
C4	ENSG00000203886
C4	ENSG00000155980
C4	ENSG00000107295
C4	ENSG00000172260
C4	ENSG00000197430
C4	ENSG00000078328
C4	ENSG00000196090
C4	ENSG00000165643
C4	ENSG00000186862
C4	ENSG00000183134
C4	ENSG00000226828
C4	ENSG00000165752
C4	ENSG00000154027
C4	ENSG00000187486
C4	ENSG00000186231
C4	ENSG00000178233
C4	ENSG00000187902
C4	ENSG00000187764
C4	ENSG00000095713
C4	ENSG00000232406
C4	ENSG00000172461
C4	ENSG00000176769
C4	ENSG00000006071
C4	ENSG00000007402
C4	ENSG00000099864
C4	ENSG00000125814
C4	ENSG00000133134
C4	ENSG00000138944
C4	ENSG00000133318
C4	ENSG00000186310
C4	ENSG00000148541
C4	ENSG00000168484
C4	ENSG00000049769
C4	ENSG00000164061
C4	ENSG00000260837
C4	ENSG00000102452
C4	ENSG00000139874
C4	ENSG00000179292
C4	ENSG00000100167
C4	ENSG00000175497
C4	ENSG00000144834
C4	ENSG00000258986
C4	ENSG00000103184
C4	ENSG00000186288
C4	ENSG00000105613
C4	ENSG00000159753
C4	ENSG00000173848
C4	ENSG00000067836
C4	ENSG00000119946
C4	ENSG00000148468
C4	ENSG00000184911
C4	ENSG00000100307
C4	ENSG00000273032
C4	ENSG00000196358
C4	ENSG00000224924
C4	ENSG00000167037
C4	ENSG00000260630
C4	ENSG00000157782
C4	ENSG00000183307
C4	ENSG00000269908
C4	ENSG00000088538
C4	ENSG00000132026
C4	ENSG00000070182
C4	ENSG00000141542
C4	ENSG00000101349
C4	ENSG00000166091
C4	ENSG00000174521
C4	ENSG00000228408
C4	ENSG00000101977
C4	ENSG00000163644
C4	ENSG00000108370
C4	ENSG00000136854
C4	ENSG00000149926
C4	ENSG00000186487
C4	ENSG00000090238
C4	ENSG00000104888
C4	ENSG00000150672
C4	ENSG00000177807
C4	ENSG00000234377

## Sheet: Table S5
Table S5: Details of baseline information in 10 public datasets and an in-house dataset.
		Meta-RNAseq Cohort			Meta-microarray Cohort							ZZU in-house Cohort
Accession		TCGA-GBM	mRNAseq_325	mRNAseq_693	mRNA-array_301	GSE83300	GSE16011	GSE43378	GSE108474	E-TABM-898	GSE72951	ZZU in-house
Platform		Illumina HiSeq			Agilent Whole Human Genome Microarray		Affymetrix Human Genome U133 Plus 2.0 Array				Illumina HumanHT-12 WG-DASL V4.0 R2 expression beadchip	Illumina Hiseq
GPL					GPL4133	GPL6480	GPL8542	GPL570			GPL14951
PMID		18772890	33662628	33662628	33662628	28761058	19920198	23745793	30106394	20822523	26762204
Number of Patients		144	139	249	124	50	165	32	219	56	112	210
Age	≤60	73 ( 50.69 % )	125 ( 89.93 % )	194 ( 77.91 % )	109 ( 87.9 % )	30 ( 60 % )	98 ( 59.39 % )	17 ( 53.12 % )	113 ( 51.6 % )	30 ( 53.57 % )		131 ( 62.38 % )
	>60	70 ( 48.61 % )	14 ( 10.07 % )	55 ( 22.09 % )	15 ( 12.1 % )	18 ( 36 % )	61 ( 36.97 % )	15 ( 46.88 % )	67 ( 30.59 % )	18 ( 32.14 % )		79 ( 37.62 % )
	Not available	1 ( 0.69 % )	0 ( 0 % )	0 ( 0 % )	0 ( 0 % )	2 ( 4 % )	6 ( 3.64 % )	0 ( 0 % )	39 ( 17.81 % )	8 ( 14.29 % )		0 ( 0 % )
Gender	Male	95 ( 65.97 % )	88 ( 63.31 % )	147 ( 59.04 % )	76 ( 61.29 % )		108 ( 65.45 % )	20 ( 62.5 % )	100 ( 45.66 % )			112 ( 53.33 % )
	Female	48 ( 33.33 % )	51 ( 36.69 % )	102 ( 40.96 % )	48 ( 38.71 % )		51 ( 30.91 % )	12 ( 37.5 % )	58 ( 26.48 % )			98 ( 46.67 % )
	Not available	1 ( 0.69 % )	0 ( 0 % )	0 ( 0 % )	0 ( 0 % )		6 ( 3.64 % )	0 ( 0 % )	61 ( 27.85 % )			0 ( 0 % )
Chr_1p19q	Codel	0 ( 0 % )	7 ( 5.04 % )	13 ( 5.22 % )
	Non_codel	137 ( 95.14 % )	129 ( 92.81 % )	205 ( 82.33 % )
	Not available	7 ( 4.86 % )	3 ( 2.16 % )	31 ( 12.45 % )
IDH	WT	129 ( 89.58 % )	98 ( 70.5 % )	190 ( 76.31 % )								195 ( 92.86 % )
	Mut	10 ( 6.94 % )	41 ( 29.5 % )	49 ( 19.68 % )								15 ( 7.14 % )
	Not available	5 ( 3.47 % )	0 ( 0 % )	10 ( 4.02 % )								0 ( 0 % )
MGMTp	Methylated	48 ( 33.33 % )	66 ( 47.48 % )	106 ( 42.57 % )
	Unmethylated	64 ( 44.44 % )	70 ( 50.36 % )	93 ( 37.35 % )
	Not available	32 ( 22.22 % )	3 ( 2.16 % )	50 ( 20.08 % )
Chemotherapy	Yes	102 ( 70.83 % )	99 ( 71.22 % )	196 ( 78.71 % )
	No	42 ( 29.17 % )	40 ( 28.78 % )	53 ( 21.29 % )
	Not available	0 ( 0 % )	0 ( 0 % )	0 ( 0 % )
Radiotherapy	Yes	116 ( 80.56 % )	100 ( 71.94 % )	191 ( 76.71 % )
	No	27 ( 18.75 % )	39 ( 28.06 % )	58 ( 23.29 % )
	Not available	1 ( 0.69 % )	0 ( 0 % )	0 ( 0 % )

## Sheet: Table S6
Table S6: The clinical data of ZZU in-house cohort.
sample	OS	OS.time	RFS	RFS.time	Age	Gender	Grade	KPS	Histology	IDH	IDH1	IDH1_site	IDH2	IDH2_site	X1p	X19q	X1p19q	TERTp	TERT_site	Radiotherapy	Chemotherapy	Tissue
LN_110	1	1.5	0	1.5	≤60	F	IV	>70	GBM	WT	WT		WT		Non_Del	Non_Del	Non_Codel	WT		No	Yes	Tumor
LHZ_111	0	2.20833	0	2.20833	≤60	M	IV	>70	GBM	WT	WT		WT		Non_Del	Non_Del	Non_Codel	WT		Yes	Yes	Tumor
WSX_20	0	2.59167	0	0.583333	≤60	M	IV	>70	GBM	WT	WT		WT		Non_Del	Non_Del	Non_Codel	Mut	C250T	Yes	Yes	Tumor
WFH_113	1	0.416667			≤60	M	IV	>70	GBM	WT	WT		WT		Non_Del	Non_Del	Non_Codel	WT		Yes	Yes	Tumor
WHY_114	1	1.58333	1	1.58333	>60	F	IV	>70	GBM	WT	WT		WT		Non_Del	Non_Del	Non_Codel	Mut	C228T	Yes	Yes	Tumor
WJQ_115	0	2.09167	0	2.09167	>60	M	IV	≤70	GBM	WT	WT		WT		Non_Del	Non_Del	Non_Codel	Mut	C228T	No	No	Tumor
WXL_118	0	2.70833	0	2.20833	≤60	F	IV	>70	GBM	WT	WT		WT		Non_Del	Non_Del	Non_Codel	WT		Yes	Yes	Tumor
WXQ_119	0	2.01	0		≤60	F	IV	>70	GBM	WT	WT		WT		Non_Del	Non_Del	Non_Codel	WT		Yes	Yes	Tumor
ZZL_124	0	2.18333	1	0.916667	≤60	F	IV	>70	GBM	WT	WT		WT		Non_Del	Non_Del	Non_Codel	Mut	C250T	Yes	Yes	Tumor
ZSS_27	1	1.69167	1		≤60	F	IV	≤70	GBM	WT	WT		WT		Non_Del	Non_Del	Non_Codel	WT		No	Yes	Tumor
BSZ_126	1	0.783333			>60	M	IV	≤70	GBM	WT	WT		WT		Non_Del	Non_Del	Non_Codel	Mut	C228T	No	Yes	Tumor
WQQ_33	0	3.13333	1	2.6	>60	M	IV	>70	GBM	WT	WT		WT		Non_Del	Non_Del	Non_Codel	WT		Yes	Yes	Tumor
CLS_35	0	1.15	0	1.15	≤60	M	IV	≤70	GBM	WT	WT		WT		Del	Del	Codel	WT		No	Yes	Tumor
ZHXM_43	0	2.58333			≤60	F	IV	≤70	GBM	WT	WT		WT		Non_Del	Non_Del	Non_Codel	Mut	C228T	Yes	Yes	Tumor
SDF_132	0	2.73333	0		≤60	M	IV	>70	GBM	WT	WT		WT		Non_Del	Non_Del	Non_Codel	WT		Yes	Yes	Tumor
ZGR_133	1	0.25	1	0.166667	>60	F	IV	≤70	GBM	WT	WT		WT		Non_Del	Non_Del	Non_Codel	WT		No	No	Tumor
WZD_46	0	2.95	0	2.10833	≤60	M	IV	≤70	GBM	WT	WT		WT		Non_Del	Non_Del	Non_Codel	WT		Yes	Yes	Tumor
ZXH_135	0	3.01667			≤60	F	IV	>70	GBM	WT	WT		WT		Non_Del	Non_Del	Non_Codel	WT		Yes	Yes	Tumor
BGX_136	1	0.25			>60	F	IV	≤70	GBM	WT	WT		WT		Non_Del	Non_Del	Non_Codel	Mut	C250T	No	Yes	Tumor
CZR_137	0	2.66667	0		>60	F	IV	>70	GBM	WT	WT		WT		Non_Del	Non_Del	Non_Codel	Mut	C228T	Yes	Yes	Tumor
CYT_138	0	3.34167	0	1	>60	M	IV	>70	GBM	WT	WT		WT		Non_Del	Non_Del	Non_Codel	Mut	C228T	Yes	Yes	Tumor
CGG_47	0	3.015	0	2.1	≤60	M	IV	>70	A	Mut	Mut	R132H	WT		Non_Del	Non_Del	Non_Codel	WT		No	Yes	Tumor
CLL_48	1	0.666667	1	0.516667	≤60	F	IV	≤70	GBM	WT	WT		WT		Non_Del	Non_Del	Non_Codel	WT		Yes	Yes	Tumor
CN_49	0	2.14167			≤60	F	IV	≤70	GBM	WT	WT		WT		Non_Del	Non_Del	Non_Codel	Mut	C250T	Yes	Yes	Tumor
CSS_50	1	0.383333	1	0.383333	≤60	F	IV	≤70	GBM	WT	WT		WT		Non_Del	Non_Del	Non_Codel	WT		Yes	Yes	Tumor
CZQ_139		0.15	1	0.15	>60	M	IV	>70	GBM	WT	WT		WT		Non_Del	Non_Del	Non_Codel	Mut	C228T	Yes	Yes	Tumor
CCX_140	1	0.333333			>60	M	IV	≤70	GBM	WT	WT		WT		Non_Del	Non_Del	Non_Codel	Mut	C228T	Yes	Yes	Tumor
CXY_141	1	1.575	0		>60	F	IV	>70	GBM	WT	WT		WT		Non_Del	Non_Del	Non_Codel	WT		No	No	Tumor
DCL_142	1	1.5	1	0.55	≤60	M	IV	>70	GBM	WT	WT		WT		Non_Del	Non_Del	Non_Codel	Mut	C250T	Yes	Yes	Tumor
DQM_143	1	0.516667			≤60	M	IV	≤70	GBM	WT	WT		WT		Non_Del	Non_Del	Non_Codel	Mut	C228T	No	Yes	Tumor
FXQ_51	1	0.758333			≤60	M	IV	>70	GBM	WT	WT		WT		Non_Del	Non_Del	Non_Codel	Mut	C228T	Yes	Yes	Tumor
FXM_144	0	1.19167	0	1.19167	>60	F	IV	≤70	GBM	WT	WT		WT		Non_Del	Non_Del	Non_Codel	WT		Yes	Yes	Tumor
GJY_52	1	0.383333			≤60	M	IV	≤70	GBM	WT	WT		WT		Non_Del	Non_Del	Non_Codel	WT		No	Yes	Tumor
GFS_146	1	0.516667			>60	M	IV	≤70	GBM	WT	WT		WT		Non_Del	Non_Del	Non_Codel	Mut	C250T	Yes	Yes	Tumor
HGQ_147	1	0.666667			≤60	M	IV	>70	GBM	WT	WT		WT		Non_Del	Non_Del	Non_Codel	Mut	C228T	Yes	Yes	Tumor
HQY_148	1	0.0833333	1	0.0833333	≤60	M	IV	>70	GBM	WT	WT		WT		Non_Del	Non_Del	Non_Codel	WT		Yes	Yes	Tumor
HSL_149	1	2.73333	0	2.25	>60	F	IV	>70	GBM	WT	WT		WT		Non_Del	Non_Del	Non_Codel	WT		Yes	Yes	Tumor
HJY_150	1	0.433333	1	0.433333	>60	F	IV	>70	GBM	WT	WT		WT		Non_Del	Non_Del	Non_Codel	Mut	C228T	Yes	Yes	Tumor
HSL_53	0	2.95	1	1.83333	≤60	M	IV	>70	GBM	WT	WT		WT		Non_Del	Non_Del	Non_Codel	Mut	C228T	Yes	Yes	Tumor
HXL_151	1	0.85	1	0.25	>60	M	IV	>70	GBM	WT	WT		WT		Non_Del	Non_Del	Non_Codel	Mut	C228T	Yes	Yes	Tumor
HMH_152	1	0.333333			>60	F	IV	≤70	GBM	WT	WT		WT		Non_Del	Non_Del	Non_Codel	WT		No	Yes	Tumor
HTZ_153	0	3.00833	1	1.66667	≤60	F	IV	≤70	GBM	WT	WT		WT		Non_Del	Non_Del	Non_Codel	WT		Yes	Yes	Tumor
HXY_154	1	1.75	0	2.14167	≤60	M	IV	>70	GBM	WT	WT		WT		Non_Del	Non_Del	Non_Codel	Mut	C228T	Yes	Yes	Tumor
HGX_54	1	0.0833333	1		≤60	M	IV	≤70	GBM	WT	WT		WT		Non_Del	Non_Del	Non_Codel	WT		No	No	Tumor
KZM_55	0	2.55	0		≤60	F	IV	≤70	A	Mut	Mut	R132H	WT		Non_Del	Del	Non_Codel	WT		Yes	Yes	Tumor
KLY_155	1	1.85			>60	M	IV	≤70	GBM	WT	WT		WT		Non_Del	Non_Del	Non_Codel	Mut	C228T	Yes	Yes	Tumor
LDC_156	1	0.0666667	0	0.333333	>60	M	IV	>70	GBM	WT	WT		WT		Non_Del	Non_Del	Non_Codel	Mut	C228T	No	No	Tumor
LBY_157	1	1.23333	0	0.7	>60	M	IV	>70	GBM	WT	WT		WT		Non_Del	Non_Del	Non_Codel	WT		Yes	Yes	Tumor
LCL_158	1	1.74167			≤60	F	IV	>70	GBM	WT	WT		WT		Non_Del	Non_Del	Non_Codel	Mut	C228T	No	Yes	Tumor
LDG_159	1	1.125			≤60	M	IV	>70	GBM	WT	WT		WT		Non_Del	Non_Del	Non_Codel	Mut	C250T	No	Yes	Tumor
LH_160	1	0.991667			>60	M	IV	>70	GBM	WT	WT		WT		Non_Del	Non_Del	Non_Codel	Mut	C228T	No	No	Tumor
LHZ_56	1	0.708333			≤60	F	IV	>70	A	Mut	Mut	R132H	WT		Non_Del	Non_Del	Non_Codel	WT		No	Yes	Tumor
LJZ_161	0	1.275			≤60	M	IV	>70	GBM	WT	WT		WT		Non_Del	Non_Del	Non_Codel	WT		Yes	Yes	Tumor
LPJ_162	1	0.841667			≤60	M	IV	≤70	GBM	WT	WT		WT		Non_Del	Non_Del	Non_Codel	Mut	C250T	Yes	Yes	Tumor
LSG_163	0	1.08333	1	0.908333	>60	M	IV	>70	GBM	WT	WT		WT		Non_Del	Non_Del	Non_Codel	Mut	C228T	Yes	Yes	Tumor
LWY_164	1	0.9			>60	M	IV	>70	GBM	WT	WT		WT		Non_Del	Non_Del	Non_Codel	WT		No	Yes	Tumor
LXC_57	0	1.84833	0		≤60	M	IV	>70	GBM	WT	WT		WT		Non_Del	Non_Del	Non_Codel	Mut	C228T	Yes	Yes	Tumor
LHP_165	0	3			≤60	M	IV	>70	GBM	WT	WT		WT		Non_Del	Non_Del	Non_Codel	Mut	C228T	Yes	Yes	Tumor
LAR_166	1	0.933333			>60	F	IV	>70	GBM	WT	WT		WT		Non_Del	Non_Del	Non_Codel	Mut	C228T	No	Yes	Tumor
LHJ_167	1	0.0833333	0	1.08333	>60	M	IV	≤70	GBM	WT	WT		WT		Non_Del	Non_Del	Non_Codel	Mut	C228T			Tumor
LJG_168	0	1.35833			≤60	M	IV	>70	GBM	WT	WT		WT		Non_Del	Non_Del	Non_Codel	Mut	C228T	Yes	Yes	Tumor
LL_169	1	1.39167	1	0.908333	>60	F	IV	>70	GBM	WT	WT		WT		Non_Del	Non_Del	Non_Codel	Mut	C228T	No	Yes	Tumor
LSN_170	1	0.75			≤60	F	IV	≤70	GBM	WT	WT		WT		Non_Del	Non_Del	Non_Codel	Mut	C228T	Yes	Yes	Tumor
LSZ_171	0	2.89167		1.275	≤60	F	IV	>70	A	Mut	Mut	R132H	WT		Del	Non_Del	Non_Codel	WT		Yes	Yes	Tumor
LXS_172	0	3.16667			≤60	M	IV	≤70	A	Mut	Mut	R132H	WT		Non_Del	Del	Non_Codel	WT				Tumor
LY_173	1	0.75			≤60	F	IV	>70	GBM	WT	WT		WT		Non_Del	Non_Del	Non_Codel	WT		Yes	Yes	Tumor
LYM_58	1	1.03	1	0.25	>60	F	IV	≤70	GBM	WT	WT		WT		Non_Del	Non_Del	Non_Codel	Mut	C228T	Yes	Yes	Tumor
LHY_59	1	0.991667	0	0.666667	≤60	F	IV	>70	GBM	WT	WT		WT		Non_Del	Non_Del	Non_Codel	Mut	C250T	No	Yes	Tumor
MMX_60	0	2.33333	0		≤60	F	IV	>70	GBM	WT	WT		WT		Non_Del	Non_Del	Non_Codel	Mut	C228T	Yes	Yes	Tumor
MXC_61	1	0.333333	1	0.125	≤60	M	IV	>70	GBM	WT	WT		WT		Non_Del	Non_Del	Non_Codel	Mut	C250T	Yes	No	Tumor
MZX_62	1	0.5	1	0.25	≤60	M	IV	>70	GBM	WT	WT		WT		Non_Del	Non_Del	Non_Codel	WT		No	Yes	Tumor
NYP_63	1	1.71667	1	0.3	≤60	F	IV	≤70	GBM	WT	WT		WT		Non_Del	Non_Del	Non_Codel	Mut	C228T	Yes	Yes	Tumor
NZY_64	1	0.35	0	0.35	≤60	M	IV	≤70	GBM	WT	WT		WT		Non_Del	Non_Del	Non_Codel	Mut	C228T	No	Yes	Tumor
PCY_174	1	0.191667			≤60	M	IV	≤70	GBM	WT	WT		WT		Non_Del	Non_Del	Non_Codel	WT		No	Yes	Tumor
QSY_175	0	2.70833	0		≤60	F	IV	>70	GBM	WT	WT		WT		Non_Del	Non_Del	Non_Codel	WT		Yes	Yes	Tumor
QXZ_176	1	0.783333			>60	F	IV	≤70	GBM	WT	WT		WT		Non_Del	Non_Del	Non_Codel	WT		No	Yes	Tumor
QYL_177	1	0.933333	1	0.325	≤60	F	IV	>70	GBM	WT	WT		WT		Non_Del	Non_Del	Non_Codel	Mut	C228T	Yes	Yes	Tumor
SXF_178	1	0.916667			>60	M	IV	>70	GBM	WT	WT		WT		Non_Del	Non_Del	Non_Codel	WT		No	Yes	Tumor
SYS_179	1	1.25			≤60	M	IV	>70	GBM	WT	WT		WT		Non_Del	Non_Del	Non_Codel	WT		Yes	Yes	Tumor
SSY_65	1	2.08333	0	0.925	≤60	F	IV	>70	GBM	WT	WT		WT		Non_Del	Non_Del	Non_Codel	Mut	C228T	Yes	Yes	Tumor
WX_180	1	0.241667	1	0.241667	≤60	M	IV	>70	GBM	WT	WT		WT		Non_Del	Non_Del	Non_Codel	Mut	C228T	Yes	Yes	Tumor
WCQ_66	0	2.975	0	2.125	≤60	F	IV	≤70	GBM	WT	WT		WT		Non_Del	Non_Del	Non_Codel	Mut	C228T	Yes	Yes	Tumor
WGM_181	1	1			>60	F	IV	≤70	GBM	WT	WT		WT		Non_Del	Non_Del	Non_Codel	Mut	C228T	No	Yes	Tumor
WGZ_182	1	0.308333			≤60	F	IV	>70	GBM	WT	WT		WT		Non_Del	Non_Del	Non_Codel	Mut	C228T	No	Yes	Tumor
WJL_183	0	0.9			≤60	F	IV	≤70	GBM	WT	WT		WT		Non_Del	Non_Del	Non_Codel	Mut	C228T	Yes	Yes	Tumor
WJ_68	1	2.1	0	1.2	≤60	M	IV	≤70	GBM	WT	WT		WT		Non_Del	Non_Del	Non_Codel	Mut	C228T	Yes	Yes	Tumor
WK_184	1	1.58333	0	1.075	≤60	M	IV	>70	GBM	WT	WT		WT		Non_Del	Non_Del	Non_Codel	WT		Yes	Yes	Tumor
WL_69	0	2.66667	0		>60	M	IV	>70	GBM	WT	WT		WT		Non_Del	Non_Del	Non_Codel	WT		Yes	Yes	Tumor
WML_185	1	1.16667			≤60	F	IV	≤70	GBM	WT	WT		WT		Non_Del	Non_Del	Non_Codel	Mut	C228T	Yes	Yes	Tumor
WSY_70	1	0.666667	1	0.333333	≤60	F	IV	≤70	GBM	WT	WT		WT		Non_Del	Non_Del	Non_Codel	Mut	C228T	Yes	Yes	Tumor
WYC_186	1	0.433333			>60	M	IV	≤70	GBM	WT	WT		WT		Non_Del	Non_Del	Non_Codel	Mut	C228T	No	Yes	Tumor
WMM_71	1	1.51667	1	0.258333	≤60	M	IV	≤70	GBM	WT	WT		WT		Non_Del	Non_Del	Non_Codel	Mut	C228T	Yes	Yes	Tumor
WXH_187	1	0.416667	1	0.416667	≤60	F	IV	>70	GBM	WT	WT		WT		Non_Del	Non_Del	Non_Codel	Mut	C250T	Yes	Yes	Tumor
XMN_72	1	0.333333	1	0.208333	≤60	F	IV	>70	GBM	WT	WT		WT		Non_Del	Non_Del	Non_Codel	Mut	C228T	No	Yes	Tumor
YY_188	1	0.333333			≤60	F	IV	>70	GBM	WT	WT		WT		Non_Del	Non_Del	Non_Codel	Mut	C228T	Yes	Yes	Tumor
YSC_189	1	0.583333			≤60	M	IV	≤70	GBM	WT	WT		WT		Non_Del	Non_Del	Non_Codel	Mut	C228T	No	Yes	Tumor
YXZ_190	1	1.51667	0	1	≤60	M	IV	≤70	GBM	WT	WT		WT		Non_Del	Non_Del	Non_Codel	Mut	C228T	Yes	Yes	Tumor
YQ_73	0	3.28333	1	2.38333	≤60	F	IV	>70	GBM	WT	WT		WT		Non_Del	Non_Del	Non_Codel	Mut	C250T	Yes	Yes	Tumor
YZS_191	1	0.4			>60	M	IV	≤70	GBM	WT	WT		WT		Non_Del	Non_Del	Non_Codel	Mut	C228T	Yes	Yes	Tumor
YXR_74	1	0.608333			≤60	F	IV	>70	GBM	WT	WT		WT		Non_Del	Non_Del	Non_Codel	Mut	C228T	Yes	Yes	Tumor
ZCM_192	1	0.733333			>60	F	IV	>70	GBM	WT	WT		WT		Non_Del	Non_Del	Non_Codel	WT		Yes	Yes	Tumor
ZHQ_193	0	2.66667	1	1.66667	>60	F	IV	>70	GBM	WT	WT		WT		Non_Del	Non_Del	Non_Codel	WT		Yes	Yes	Tumor
ZLH_194	1	0.00833333			>60	M	IV	≤70	GBM	WT	WT		WT		Non_Del	Non_Del	Non_Codel	Mut	C250T	Yes	No	Tumor
ZQL_195	1	0.333333			>60	M	IV	≤70	GBM	WT	WT		WT		Non_Del	Non_Del	Non_Codel	Mut	C228T	Yes	Yes	Tumor
ZSZ_196	1	0.075			≤60	F	IV	≤70	GBM	WT	WT		WT		Non_Del	Non_Del	Non_Codel	Mut	C228T	Yes	Yes	Tumor
ZT_197	1	1			≤60	M	IV	>70	GBM	WT	WT		WT		Non_Del	Non_Del	Non_Codel	Mut	C250T	No	Yes	Tumor
ZZL_198	1	0.291667			>60	F	IV	≤70	GBM	WT	WT		WT		Non_Del	Non_Del	Non_Codel	Mut	C228T	Yes	Yes	Tumor
ZCS_199	0	2.16667	0		≤60	M	IV	>70	GBM	WT	WT		WT		Non_Del	Non_Del	Non_Codel	WT		Yes	Yes	Tumor
ZCJ_200	1	1.75	1	0.95	>60	F	IV	≤70	GBM	WT	WT		WT		Non_Del	Non_Del	Non_Codel	Mut	C228T	Yes	Yes	Tumor
ZCYT_75	1	1.16667			≤60	M	IV	>70	GBM	WT	WT		WT		Non_Del	Non_Del	Non_Codel	WT		Yes	Yes	Tumor
ZDH_76	0	3.475	0	2.6	≤60	F	IV	>70	GBM	WT	WT		WT		Non_Del	Non_Del	Non_Codel	Mut	C250T	Yes	Yes	Tumor
ZFY_201	0	2.65	0		≤60	F	IV	≤70	GBM	WT	WT		WT		Non_Del	Non_Del	Non_Codel	Mut	C228T	Yes	Yes	Tumor
ZCL_77	1	1.08333	1	0.833333	>60	M	IV	≤70	GBM	WT	Mut		WT		Non_Del	Non_Del	Non_Codel	Mut	C228T	No	Yes	Tumor
ZXY_78	0	3	0		≤60	F	IV	>70	A	Mut	Mut	R132H	WT		Non_Del	Non_Del	Non_Codel	WT				Tumor
WZZ_202	1	0.616667	0	0.475	≤60	F	IV	≤70	A	Mut	Mut	R132H	WT		Non_Del	Non_Del	Non_Codel	WT		Yes	Yes	Tumor
ZZW_207	0	1.275	0		≤60	M	IV	≤70	GBM	WT	WT		WT		Non_Del	Non_Del	Non_Codel	WT		No	Yes	Tumor
LRZ_209	1	1.25	1	1.25	≤60	M	IV	>70	GBM	WT	WT		WT		Del	Non_Del	Non_Codel	WT		Yes	Yes	Tumor
GHC_210	1	0.416667	1		>60	M	IV	>70	GBM	WT	WT		WT		Non_Del	Non_Del	Non_Codel	Mut	C250T	No	No	Tumor
LMF_84	0	2.24167	0	0.25	≤60	F	IV	≤70	GBM	WT	WT		WT		Non_Del	Non_Del	Non_Codel	WT		Yes	Yes	Tumor
WZB_86	0	2.625			≤60	M	IV	>70	GBM	WT	WT		WT		Non_Del	Non_Del	Non_Codel	Mut	C228A	Yes	No	Tumor
CQY_87	1	0.541667			≤60	F	IV	>70	GBM	WT	WT		WT		Non_Del	Non_Del	Non_Codel	Mut	C228T	Yes	Yes	Tumor
YFZ_214	1	1	1	0.833333	>60	F	IV	≤70	GBM	WT	WT		WT		Non_Del	Non_Del	Non_Codel	Mut	C228T	Yes	Yes	Tumor
LT_88	1	0.183333	0	0.175	≤60	F	IV	≤70	A	Mut	Mut	R132H	WT		Non_Del	Non_Del	Non_Codel	WT		Yes	Yes	Tumor
CBX_89	1	0.875	1	0.833333	≤60	M	IV	≤70	GBM	WT	WT		WT		Non_Del	Non_Del	Non_Codel	Mut	C228T	Yes	Yes	Tumor
LYH_90	1	1.66667	1	0.766667	≤60	M	IV	≤70	GBM	WT	WT		WT		Non_Del	Non_Del	Non_Codel	WT		No	Yes	Tumor
DCZ_91	0	0.833333			≤60	M	IV	>70	GBM	WT	WT		WT		Non_Del	Non_Del	Non_Codel	WT		Yes	No	Tumor
WST_92	1	1.66667	1	1.08333	≤60	M	IV	≤70	GBM	WT	WT		WT		Non_Del	Non_Del	Non_Codel	WT		Yes	Yes	Tumor
LXF_93	1	0.916667	1		≤60	M	IV	≤70	GBM	WT	WT		WT		Non_Del	Non_Del	Non_Codel	Mut	C250T	No	Yes	Tumor
DCL_215	1	0.791667	1	0.716667	≤60	M	IV	>70	GBM	WT	WT		WT		Non_Del	Non_Del	Non_Codel	WT		Yes	Yes	Tumor
DLX_216	0	0.808333			≤60	M	IV	>70	GBM	WT	WT		WT		Non_Del	Non_Del	Non_Codel	WT		Yes	Yes	Tumor
SXQ_94	1	1.33333	0		>60	F	IV	>70	GBM	WT	WT		WT		Non_Del	Non_Del	Non_Codel	Mut	C228T	No	No	Tumor
ZFJ_217	1	1.89167	1	1.08333	≤60	M	IV	>70	GBM	WT	WT		WT		Non_Del	Non_Del	Non_Codel	WT		Yes	Yes	Tumor
LYJ_218	1	0.291667			≤60	F	IV	≤70	GBM	WT	WT		WT		Non_Del	Non_Del	Non_Codel	Mut	C228T	No	Yes	Tumor
TGY_95	0	2.54167	0		≤60	F	IV	>70	GBM	WT	WT		WT		Non_Del	Non_Del	Non_Codel	Mut	C228T	Yes	Yes	Tumor
CJF_219	1	0.625			>60	F	IV	≤70	GBM	WT	WT		WT		Non_Del	Non_Del	Non_Codel	Mut	C228T	Yes	Yes	Tumor
LKF_220	0	1.7775	0		>60	M	IV	>70	GBM	WT	WT		WT		Non_Del	Non_Del	Non_Codel	Mut	C228T	Yes	Yes	Tumor
JJL_221	0	2.525	0		≤60	F	IV	>70	GBM	WT	WT		WT		Non_Del	Non_Del	Non_Codel	Mut	C250T	Yes	Yes	Tumor
WXJ_222	1	0.05			≤60	F	IV	≤70	GBM	WT	WT		WT		Non_Del	Non_Del	Non_Codel	WT		Yes	No	Tumor
BZQ_96	1	0.716667	0	0.158333	≤60	M	IV	>70	GBM	WT	WT		WT		Del	Non_Del	Non_Codel	Mut	C250T	No	Yes	Tumor
HM_97	0	2.18333	0		>60	F	IV	>70	GBM	WT	WT		WT		Non_Del	Non_Del	Non_Codel	Mut	C228T	Yes	Yes	Tumor
ZGQ_98	1	0.65	0	0.183333	≤60	M	IV	≤70	GBM	WT	WT		WT		Non_Del	Non_Del	Non_Codel	Mut	C228T	Yes	Yes	Tumor
GRH_223	0	2.56667	0		≤60	F	IV	>70	GBM	WT	WT		WT		Non_Del	Non_Del	Non_Codel	Mut	C250T	Yes	Yes	Tumor
HXG_224	0	2.66667			≤60	M	IV	>70	GBM	WT	WT		WT		Non_Del	Non_Del	Non_Codel	Mut	C250T	Yes	Yes	Tumor
LXE_225	0	2.56667			>60	F	IV	>70	GBM	WT	WT		WT		Non_Del	Non_Del	Non_Codel	Mut	C228T	Yes	Yes	Tumor
PJY_99	1	0.733333	0		≤60	F	IV	>70	GBM	WT	WT		WT		Non_Del	Non_Del	Non_Codel	Mut	C228T	Yes	Yes	Tumor
GHC_100	1	0.166667	0		>60	M	IV	>70	GBM	WT	WT		WT		Non_Del	Non_Del	Non_Codel	Mut	C250T	No	Yes	Tumor
SJH_226	0	2.20833			≤60	F	IV	>70	GBM	WT	WT		WT		Non_Del	Non_Del	Non_Codel	WT				Tumor
LSA_102	1	0.55	1	0.108333	≤60	M	IV	>70	GBM	WT	WT		WT		Non_Del	Non_Del	Non_Codel	WT		Yes	Yes	Tumor
WTL_227	1	0.733333			≤60	M	IV	>70	GBM	WT	WT		WT		Non_Del	Non_Del	Non_Codel	WT		Yes	Yes	Tumor
ZXN_228	1	0.566667	1		>60	M	IV	≤70	GBM	WT	WT		WT		Non_Del	Non_Del	Non_Codel	Mut	C228T	No	No	Tumor
LYQ_103	0	2.45833			≤60	F	IV	>70	GBM	WT	WT		WT		Non_Del	Non_Del	Non_Codel	WT		Yes	Yes	Tumor
BTS_229	1	1.5			>60	M	IV	≤70	GBM	WT	WT		WT		Non_Del	Non_Del	Non_Codel	WT		Yes	Yes	Tumor
DCQ_230	1	0.841667	0		≤60	M	IV	>70	GBM	WT	WT		WT		Non_Del	Non_Del	Non_Codel	Mut	C250T	No	Yes	Tumor
WBD_231	0	1.55833			≤60	F	IV	>70	GBM	WT	WT		WT		Non_Del	Non_Del	Non_Codel	WT		No	No	Tumor
HTC_105	1	1.475	0		>60	M	IV	≤70	GBM	WT	WT		WT		Non_Del	Non_Del	Non_Codel	Mut	C228T	Yes	Yes	Tumor
CXL_319	1	0.875			≤60	M	IV	>70	GBM	WT	WT		WT		Non_Del	Non_Del	Non_Codel					Tumor
CZX_241	1	0.166667			≤60	M	IV	>70	GBM	WT	WT		WT		Non_Del	Non_Del	Non_Codel					Tumor
DM_239	0	0.446667			≤60	F	IV	>70	GBM	WT	WT		WT		Non_Del	Non_Del	Non_Codel	Mut	C228T	Yes	Yes	Tumor
FGJ_348	0	1.2825			≤60	M	IV	≤70	GBM	WT	WT		WT		Non_Del	Non_Del	Non_Codel	Mut	C228T	Yes	Yes	Tumor
FCX_262	0	0.491667			≤60	F	IV	>70	GBM	WT	WT		WT		Non_Del	Non_Del	Non_Codel	Mut	C228T			Tumor
FYH_342	1	1.75			>60	F	IV	≤70	GBM	WT	WT		WT		Non_Del	Del	Non_Codel			Yes	Yes	Tumor
GCY_337	1	1.04167			≤60	F	IV	>70	GBM	WT	WT		WT		Non_Del	Non_Del	Non_Codel				Yes	Tumor
HYC_263	0	1.19167			≤60	M	IV	>70	O	Mut	Mut	R132H	WT		Del	Del	Codel			Yes	Yes	Tumor
JXQ_265	0	1.70833			≤60	F	IV	>70	GBM	WT	WT		WT		Non_Del	Non_Del	Non_Codel	Mut	c228t突变	Yes	Yes	Tumor
JLR_302	1	0.275			>60	M	IV	>70	GBM	WT	WT		WT		Non_Del	Non_Del	Non_Codel			No	Yes	Tumor
LAL_355	0	1.7975			>60	F	IV	>70	GBM	WT	WT		WT		Non_Del	Non_Del	Non_Codel					Tumor
LDS_283	1	1.25833			>60	M	IV	≤70	GBM	WT	WT		WT		Non_Del	Non_Del	Non_Codel			No	Yes	Tumor
LJP_314	1	1.08333			≤60	F	IV	>70	GBM	WT	WT		WT		Non_Del	Non_Del	Non_Codel			Yes	Yes	Tumor
LKM_286	1	1.81417			>60	F	IV	>70	GBM	WT	WT		WT		Non_Del	Non_Del	Non_Codel				Yes	Tumor
LLH_327	1	1.62778			≤60	F	IV	>70	GBM	WT	WT		WT		Non_Del	Non_Del	Non_Codel				Yes	Tumor
LRF_244		0.75	1	0.75	≤60	F	IV	>70	GBM	WT	WT		WT		Non_Del	Non_Del	Non_Codel			No	Yes	Tumor
LYW_291	0	0.583333			≤60	M	IV	≤70	GBM	WT	WT		WT		Non_Del	Non_Del	Non_Codel	Mut	C228T	Yes	Yes	Tumor
LYH_307	1	0.841667			≤60	M	IV	≤70	GBM	WT	WT		WT		Non_Del	Non_Del	Non_Codel					Tumor
LFQ_249	0	1.5			>60	F	IV	≤70	GBM	WT	WT		WT		Non_Del	Non_Del	Non_Codel				Yes	Tumor
LFZ_315	0	1.31417			>60	F	IV	>70	GBM	WT	WT		WT		Non_Del	Non_Del	Non_Codel					Tumor
LQS_267	0	1.825			>60	M	IV	≤70	GBM	WT	WT		WT		Non_Del	Non_Del	Non_Codel			No	Yes	Tumor
LYX_295	0	0.676667			≤60	M	IV	>70	GBM	WT	WT		WT		Non_Del	Non_Del	Non_Codel			Yes	Yes	Tumor
LZF_264	0	1.22667			≤60	M	IV	>70	GBM	WT	WT		WT		Non_Del	Non_Del	Non_Codel			Yes	Yes	Tumor
LWX_313	0	1.08333			≤60	F	IV	>70	A	Mut	Mut	R132H	WT		Non_Del	Non_Del	Non_Codel			Yes	Yes	Tumor
MSL_274	0	1.8			≤60	F	IV	≤70	A	Mut	Mut	R132H	WT		Non_Del	Non_Del	Non_Codel			Yes	Yes	Tumor
PX_357	0	1.85583			≤60	F	IV	>70	GBM	WT	WT		WT		Non_Del	Non_Del	Non_Codel			Yes	Yes	Tumor
SJL_310	1	0.625			>60	F	IV	>70	GBM	WT	WT		WT		Non_Del	Non_Del	Non_Codel			No	No	Tumor
SZA_308	1	0.275			>60	M	IV	≤70	A	Mut	Mut	R132H	WT		Non_Del	Non_Del	Non_Codel			No	Yes	Tumor
SGX_333	1	1.33333			>60	M	IV	>70	GBM	WT	WT		WT		Non_Del	Non_Del	Non_Codel			Yes	Yes	Tumor
WBL_261	0	1.19417			≤60	F	IV	>70	GBM	WT	WT		WT		Non_Del	Non_Del	Non_Codel			Yes	Yes	Tumor
WWN_278	1	1.18333			>60	M	IV	>70	GBM	WT	WT		WT		Non_Del	Non_Del	Non_Codel					Tumor
WXZ_322	1	0.0416667			≤60	F	IV	≤70	GBM	WT	WT		WT		Non_Del	Non_Del	Non_Codel					Tumor
ZYQ_326	0	1.62222			≤60	F	IV	>70	GBM	WT	WT		WT		Non_Del	Non_Del	Non_Codel			Yes	Yes	Tumor
WYF_280	1	0.833333			≤60	M	IV	>70	GBM	WT	WT		WT		Non_Del	Non_Del	Non_Codel	Mut	c250t突变			Tumor
WYJ_350	0	1.60556			>60	F	IV	>70	GBM	WT	WT		WT		Non_Del	Non_Del	Non_Codel			Yes	Yes	Tumor
WY_332	1	0.916667			≤60	M	IV	>70	GBM	WT	WT		WT		Non_Del	Non_Del	Non_Codel					Tumor
WLY_292	0	1.75			≤60	F	IV	>70	GBM	WT	WT		WT		Non_Del	Non_Del	Non_Codel			Yes	Yes	Tumor
WS_321	1	0.015			≤60	F	IV	≤70	GBM	WT	WT		WT		Non_Del	Non_Del	Non_Codel					Tumor
XZH_252	0	1.45167			>60	M	IV	>70	GBM	WT	WT		WT		Non_Del	Del	Non_Codel	Mut	c228t突变 c250t未突变	Yes	Yes	Tumor
YZY_354	0	1.8225			>60	M	IV	≤70	GBM	WT	WT		WT		Non_Del	Non_Del	Non_Codel			Yes	Yes	Tumor
YGY_351	0	2.91667			>60	F	IV	≤70	GBM	WT	WT		WT		Non_Del	Non_Del	Non_Codel					Tumor
YLP_344	0	2.83333			≤60	F	IV	>70	A	Mut	Mut	R132H	WT		Non_Del	Del	Non_Codel			Yes	Yes	Tumor
YYF_287	1	0.875			≤60	M	IV	>70	GBM	WT	WT		WT		Non_Del	Non_Del	Non_Codel			Yes	Yes	Tumor
YL_328	0	1.7975			>60	F	IV	≤70	GBM	WT	WT		WT		Non_Del	Non_Del	Non_Codel					Tumor
YSL_309	1	0.133333			>60	M	IV	≤70	GBM	WT	WT		WT		Non_Del	Non_Del	Non_Codel					Tumor
ZFY_340	1	0.508333			>60	F	IV	>70	GBM	WT	WT		WT		Non_Del	Non_Del	Non_Codel					Tumor
ZGL_317	0	1.1975			>60	F	IV	>70	O	Mut	Mut	R132H	WT		Del	Del	Codel					Tumor
ZJP_268	1	0.5			>60	M	IV	>70	GBM	WT	WT		WT		Non_Del	Non_Del	Non_Codel					Tumor
ZJQ_288	1	0.125			≤60	M	IV	>70	GBM	WT	WT		WT		Non_Del	Non_Del	Non_Codel					Tumor
ZKP_325	1	1.54167			>60	M	IV	>70	O	Mut	Mut	R132H	WT		Del	Del	Codel			Yes	Yes	Tumor
ZP_246	0	1.5225			>60	M	IV	≤70	GBM	WT	WT		WT		Non_Del	Non_Del	Non_Codel			Yes	Yes	Tumor
ZBF_346	0	1.44167	1	0.840833	≤60	M	IV	≤70	GBM	WT	WT		WT		Non_Del	Non_Del	Non_Codel			Yes	Yes	Tumor
ZBR_324	1	0.25			>60	M	IV	≤70	GBM	WT	WT		WT		Non_Del	Non_Del	Non_Codel					Tumor
ZDH_289	0	1.85583			>60	M	IV	>70	GBM	WT	WT		WT		Non_Del	Non_Del	Non_Codel			Yes	Yes	Tumor
ZSH_301	1	0.5			>60	M	IV	≤70	GBM	WT	WT		WT		Non_Del	Non_Del	Non_Codel			No	Yes	Tumor
ZXS_269	1	0.025			≤60	F	IV	≤70	GBM	WT	WT		WT		Non_Del	Non_Del	Non_Codel			No	No	Tumor
ZHS_320	0	1.70833			>60	M	IV	>70	GBM	WT	WT		WT		Non_Del	Non_Del	Non_Codel			Yes	Yes	Tumor
ZJL_260	0	1.175			>60	M	IV	≤70	GBM	WT	WT		WT		Non_Del	Non_Del	Non_Codel					Tumor
ZBB_253	0	1.46667			≤60	F	IV	≤70	GBM	WT	WT		WT		Non_Del	Non_Del	Non_Codel			Yes	Yes	Tumor

## Sheet: Table S7
Table S7: The processed expression data of ZZU in-house cohort.
gene	BGX_136	BSZ_126	BTS_229	BZQ_96	CBX_89	CCX_140	CGG_47	CJF_219	CLL_48	CLS_35	CN_49	CQY_87	CSS_50	CXL_319	CXY_141	CYT_138	CZQ_139	CZR_137	CZX_241	DCL_142	DCL_215	DCQ_230	DCZ_91	DLX_216	DQM_143	FCX_262	FGJ_348	FXM_144	FXQ_51	FYH_342	GCY_337	GFS_146	GHC_100	GHC_210	GJY_52	GRH_223	HGQ_147	HGX_54	HJY_150	HM_97	HMH_152	HQY_148	HSL_149	HSL_53	HTC_105	HTZ_153	HXG_224	HXL_151	HXY_154
ENSG00000188976	3.77372	4.93954	5.43655	5.60613	4.84824	6.2599	5.80323	3.83505	5.93605	4.72078	5.6112	5.90492	5.71179	4.81398	5.18332	6.10193	5.44912	5.62145	4.40156	5.33956	4.70237	5.593	4.12568	4.89448	5.0793	4.94004	5.76486	6.20628	6.14449	5.69079	4.06477	5.74891	5.73064	4.86413	4.94284	5.08693	5.26571	4.67368	5.03421	5.18321	5.35299	5.17915	5.76013	5.85619	5.27376	5.6863	6.07986	5.39194	4.84234
ENSG00000187642	0.23388	-0.00328553	0.832083	0.345107	0.30005	0.889329	0.260547	0.0401259	0.178096	0.247361	0.0636815	-0.00328553	0.556058	0.134261	0.0876388	0.0806506	0.509716	0.76027	0.0788542	0.720387	0.111042	0.238529	-0.00328553	0.0635513	0.16714	0.00911464	0.28159	1.10364	0.409502	0.189516	0.690362	0.082585	0.378845	0.065478	-0.00328553	0.0472877	-0.00328553	0.00253969	0.192656	0.0614569	1.01538	0.344114	-0.00328553	0.179009	-0.00328553	1.17681	0.501433	0.0611921	-0.00328553
ENSG00000078804	6.01578	7.05339	6.93735	7.40837	7.44024	6.5869	6.00665	7.76836	6.04085	6.00187	6.88912	6.92948	5.48977	6.07944	4.78043	6.36893	4.58844	6.28979	9.42741	6.07675	5.68595	6.6137	5.79565	9.70373	6.38736	7.10901	6.39714	6.74279	8.02053	7.03595	9.42833	7.47427	7.45506	7.47342	7.4406	8.84676	7.68727	8.15724	6.50272	8.02382	8.44595	4.58123	7.00016	4.29188	8.43621	6.3717	6.62112	6.42878	8.96651
ENSG00000160087	3.71585	5.3041	5.54423	5.57133	4.71662	6.1717	5.48974	3.66962	5.71328	5.29541	5.47845	5.59474	5.56131	4.7822	4.52472	5.80809	5.38289	5.72146	4.15837	5.35654	5.01165	5.52064	4.06614	5.08069	5.30128	4.67758	6.32398	5.77792	6.11007	5.76664	3.91706	5.52001	5.82448	4.97755	5.05954	4.99114	5.38489	4.46878	4.90603	4.91808	5.57445	5.30151	5.60197	6.17775	5.25955	5.55522	5.91573	4.80971	4.55015
ENSG00000131584	5.00192	6.06803	4.15308	5.18963	5.38752	5.92684	6.32871	4.68595	6.24594	6.3589	3.6919	5.42371	4.80206	5.14546	4.26774	6.48092	4.69438	4.81392	5.22703	4.5521	3.95859	4.12192	4.05173	5.25981	5.05896	4.40404	5.91321	6.81257	5.83635	6.1146	5.51626	5.19177	5.88708	3.26359	4.80153	5.7634	4.92858	5.31816	3.76801	5.62051	5.02191	4.68496	8.12131	5.33134	5.84215	5.03623	4.88261	5.71311	6.10982
ENSG00000127054	3.78061	5.12798	5.02564	5.19498	4.52639	5.41871	5.51865	3.49094	5.40774	4.71396	4.83109	5.20267	5.26842	5.12098	5.11857	5.60928	4.76923	4.71636	4.36034	5.23785	5.12989	4.80831	3.75542	4.65619	4.94884	4.70764	5.25225	5.72257	5.54441	5.05115	4.28457	5.09629	5.07704	4.75896	4.80758	4.56911	5.29256	4.38217	4.22464	4.61994	4.81316	4.87333	5.26111	5.59764	5.0551	5.13551	4.67282	4.5659	4.79825
ENSG00000107404	5.74222	6.34731	6.03492	6.05437	5.31444	6.45828	6.59868	5.5242	6.39789	5.71394	5.86362	5.89675	5.56257	5.44147	5.24108	6.31478	6.04252	6.28224	5.73759	5.78836	5.11505	5.72165	5.12807	5.64744	6.0403	5.65866	6.61955	6.70857	6.86324	6.528	5.00921	6.25617	6.23098	5.47205	5.90708	6.40184	6.19426	5.03422	5.30008	6.37846	6.12358	5.48518	6.48499	6.04505	6.59071	6.55876	5.28604	6.6691	6.5999
ENSG00000175756	5.96625	7.90069	7.35462	6.97943	6.42615	7.60099	7.10451	6.17008	7.29801	6.3982	8.13383	7.34499	7.45312	7.08723	6.98488	7.36995	7.25235	7.43165	6.54383	7.12765	4.82084	7.31984	6.56437	7.2777	7.03644	6.59283	7.82464	7.535	7.87498	7.44085	6.26622	7.4009	7.29415	7.38078	7.07901	7.16739	7.84318	6.75605	6.67233	7.0269	7.53931	6.85156	7.01045	8.73821	7.10866	7.4209	6.7073	7.28125	6.77249
ENSG00000205090	2.62211	3.42943	2.6584	3.46376	3.34809	2.64599	4.44795	3.41617	3.73694	3.69648	3.8053	3.12021	1.55365	2.41924	3.14283	3.15523	1.20489	3.5614	2.7582	3.30987	2.23784	2.19002	3.80301	2.96841	3.3198	3.55624	4.10539	3.81499	3.6287	4.79649	2.36633	3.54564	4.14255	2.58404	3.60551	4.36885	3.7171	2.37619	1.77386	4.8575	3.0163	2.83745	3.65543	5.33424	3.88096	3.68201	2.7895	4.99926	4.0195
ENSG00000008128	2.91118	3.80096	4.53054	4.64234	3.75546	4.08019	5.17617	3.21991	4.97546	4.41692	4.34115	4.912	4.88791	4.68041	2.95249	3.99676	3.18037	3.9561	3.90198	4.90741	4.00981	4.02526	3.34048	4.48349	4.67617	3.19593	5.04172	5.30107	4.82601	4.4363	4.61659	4.08062	4.69954	4.25324	4.82233	3.87244	4.63355	4.49905	4.03782	4.00583	4.34339	4.88398	4.50448	4.72399	4.27018	4.53904	4.17611	3.59352	4.01712
ENSG00000008130	4.30657	5.71646	6.02905	6.0836	5.23387	5.93634	6.10335	3.85676	5.82843	4.89031	5.90505	6.07065	5.82645	4.95013	5.62307	5.34878	6.04049	6.02809	4.5683	5.76312	4.9701	6.19576	3.98408	5.66562	6.39654	5.57152	6.92179	5.82352	6.13808	5.9248	3.92168	5.96408	5.40822	5.72257	5.91463	5.11132	5.6759	5.36508	5.23816	4.81535	5.27888	5.95475	5.34529	6.47032	5.22383	5.66176	5.62272	4.763	4.42019
ENSG00000078369	7.33631	8.08787	8.20587	8.21299	7.58967	8.50232	8.43769	7.07023	8.40562	7.51245	8.08585	8.14479	7.81293	6.69785	8.07076	7.23174	8.10664	8.36304	7.18859	7.60114	8.63361	8.10966	6.94453	7.88951	8.36794	7.84802	8.5737	8.55216	8.61072	8.44812	6.41482	8.21307	8.61714	7.76434	7.98929	8.33006	7.67609	7.19717	7.5058	8.38902	7.8538	7.78834	8.84158	7.05626	7.8488	8.11888	7.7188	8.47754	7.86067
ENSG00000162585	2.58147	4.22538	4.09984	3.94105	3.28385	4.09451	4.34753	2.6003	4.06791	3.32065	4.28627	4.01769	3.83815	3.62806	3.43568	3.55324	4.06261	3.77675	3.00083	3.91784	3.4993	3.86578	3.22471	3.76499	3.95866	3.14821	4.6027	4.0714	4.50368	4.47804	2.50034	4.16849	3.46197	3.7303	3.81365	3.41746	3.61893	3.63286	3.43733	2.82982	4.0171	3.57787	4.49038	5.4977	3.75953	4.1232	3.72246	2.79491	2.91279
ENSG00000157933	5.57261	6.42408	6.48595	6.733	6.17313	6.57746	6.49663	4.5217	6.65068	5.62375	6.12468	6.82367	6.4281	4.79639	7.27672	6.00756	6.36015	6.61591	5.74575	6.04934	6.20375	6.71672	5.02834	5.92718	6.58605	6.80989	6.69072	6.50378	7.16621	6.76931	4.03458	6.67412	6.06192	6.48511	6.47101	5.91341	6.44871	5.30979	5.53124	6.52028	5.94703	5.90904	6.85733	5.23208	6.42426	6.72994	6.02639	5.9962	5.45548
ENSG00000149527	2.74143	0.864257	0.246136	2.70535	2.32838	2.14384	3.01146	2.40086	1.32216	1.68462	0.253926	0.226337	1.01211	2.06066	-0.103271	0.243056	0.775917	1.03126	3.01714	0.536938	0.297327	0.157148	2.04458	3.38084	0.564621	2.11267	0.819291	2.85974	1.49401	3.625	2.52395	0.99156	2.42137	1.06795	0.927977	4.2795	1.68424	2.72136	0.182696	3.91889	2.34142	1.92738	1.68679	0.280245	3.20715	2.64669	-0.114085	4.30082	4.61297
ENSG00000131697	1.86148	2.2191	2.75731	2.03923	2.25083	3.14544	3.43991	1.23707	3.07663	3.65054	1.95116	2.79218	2.88184	2.64711	1.97722	2.35119	2.81612	2.49402	1.76959	1.91924	2.45247	1.74836	1.19004	2.06779	2.81796	2.85109	2.72732	3.25924	3.23724	2.32873	1.19358	2.58031	2.83166	1.92116	2.29897	1.88508	2.31103	1.74967	2.22389	2.42269	1.85981	2.53527	1.97692	2.46512	2.07539	2.52336	2.10217	2.70393	1.94421
ENSG00000069424	5.07607	2.62995	3.26999	3.52455	3.33399	2.83735	3.75506	4.82419	2.87897	4.25271	3.20678	3.50592	4.05061	2.885	2.23779	2.49292	3.68301	3.61306	2.45826	3.35266	1.81944	2.9305	3.77653	3.02695	3.78096	3.80769	3.58098	3.77156	4.09338	3.51071	2.66934	3.44977	2.93597	2.34789	2.43497	5.6742	2.31641	2.97346	2.81643	6.31264	2.95969	4.73339	2.85594	3.12498	2.91403	3.19203	1.51348	6.54965	5.08236
ENSG00000158286	1.1797	0.798971	2.35859	0.684059	0.802051	0.782693	2.15246	1.24077	1.6396	1.54465	0.432544	2.25954	2.44784	0.346458	0.0898824	0.559818	1.64234	0.886217	0.376525	1.9665	0.647654	0.277009	2.15683	0.561043	1.00791	0.81029	0.402913	2.04975	0.841064	1.52107	0.439435	0.804952	1.61838	0.357562	0.373491	1.14567	0.152649	1.49098	0.94545	1.37062	0.568936	1.81437	1.23955	0.417988	0.4096	3.83478	1.33712	1.50958	1.46474
ENSG00000116237	4.89749	6.19188	6.50229	5.95931	5.47037	6.17469	6.13934	4.0202	6.32393	6.46693	5.72384	6.49361	6.6015	5.6452	6.10056	5.79067	6.56005	6.19805	4.83497	5.1627	5.6971	5.62331	4.73215	5.69239	6.56749	6.37419	6.72451	6.01919	6.94275	6.32318	3.26312	6.55017	5.53845	5.78873	6.019	5.50077	5.97701	5.55949	5.93563	5.80979	5.81688	6.23419	6.14115	6.15556	5.34898	6.58176	5.93776	6.06013	4.96851
ENSG00000069812	0.0290889	0.00487844	0.576196	0.673764	0.0427457	0.985647	0.0848776	0.00487844	0.380495	0.466819	0.0433154	0.52295	0.424658	0.176261	0.156614	0.00487844	0.602997	0.517174	-0.00460495	0.715802	0.850257	0.304728	0.00487844	0.117032	1.01421	0.569881	0.179582	0.561624	0.768048	0.0868469	-0.00460495	0.797225	0.198483	0.227007	0.00487844	0.00487844	0.00487844	0.0855097	0.737239	0.00487844	1.46393	0.689859	0.176875	0.1367	0.0410365	2.41396	0.312919	0.00487844	0.00487844
ENSG00000116273	2.96603	4.57151	5.25692	5.19786	4.31736	5.14461	5.37182	2.63436	5.14019	5.44663	4.65611	5.54467	5.39359	4.50676	4.18759	4.73941	4.46169	5.3942	3.75152	4.38323	5.2724	4.55487	3.5305	4.39222	4.89292	5.02589	5.53959	5.18893	5.64478	4.9795	2.48749	5.26402	5.05076	4.38033	4.60012	4.22424	4.3006	4.01348	5.1063	5.29914	4.8391	4.58397	4.46971	4.83218	5.30603	4.21503	4.58325	4.33975	4.08555
ENSG00000007923	3.90663	5.03217	4.99536	5.11293	4.44459	5.64438	5.37441	3.60387	5.63943	6.32658	5.04012	5.34185	5.2217	3.8626	5.14978	4.65702	4.9097	5.08889	4.21849	4.05597	5.31534	4.23779	3.48025	4.73881	4.8385	4.69376	5.35983	5.68235	5.65304	5.3092	3.47224	5.10934	5.3582	4.58971	4.77475	5.00371	4.96362	4.09362	5.26305	5.02667	4.89955	4.7301	5.50914	3.68798	4.74065	5.14292	4.68184	5.29754	4.60887
ENSG00000171735	4.02157	4.45491	3.86085	4.04966	3.94095	4.47079	5.10901	3.95358	4.57446	5.38924	4.45556	3.84069	3.3715	4.4591	3.9363	3.94121	3.66362	3.82133	3.68141	2.86837	4.67385	2.87525	3.6971	3.76054	3.98455	4.08113	4.28004	4.46844	4.13132	5.08081	3.00947	4.14899	4.75291	4.35642	4.39138	4.83615	4.60109	3.27608	4.02936	5.61059	3.82266	3.56423	4.93444	4.64599	4.82621	4.171	3.64955	5.39451	4.57958
ENSG00000142599	4.17508	5.15161	5.10408	4.88781	4.82061	5.4019	5.49623	3.46388	5.6964	5.96346	4.12958	5.2785	4.93455	4.38558	4.69638	4.35109	4.85946	4.78875	3.93336	4.06074	5.35596	3.79877	3.49588	4.37842	4.71974	4.96385	5.08952	5.27228	5.49533	5.1428	3.05293	4.97744	5.26945	4.69361	4.85894	4.66864	4.84944	4.05015	4.66741	5.01855	4.1637	4.69227	5.58701	4.22429	4.96619	5.04302	4.72288	5.06463	4.54951
ENSG00000131686	0.0987694	-0.000289553	-0.000289553	-0.000289553	-0.000289553	0.163537	-0.000289553	0.0513675	-0.000289553	-0.000289553	-0.000289553	-0.000289553	0.0763429	0.00161973	-0.000289553	-0.000289553	0.172096	-0.000289553	0.00161973	-0.000289553	-0.000289553	-0.000289553	-0.000289553	-0.000289553	-0.000289553	0.00161973	0.00161973	-0.000289553	-0.000289553	0.00161973	0.00161973	-0.000289553	-0.000289553	-0.000289553	-0.000289553	-0.000289553	-0.000289553	-0.000289553	-0.000289553	0.0766433	-0.000289553	-0.000289553	0.614915	-0.000289553	-0.000289553	0.0826494	-0.000289553	-0.000289553	-0.000289553
ENSG00000142583	3.47221	3.9696	5.83789	6.14654	4.39252	5.5366	5.36702	2.99309	5.10468	4.5321	4.359	5.36202	5.12742	4.15199	3.65032	4.9991	6.16256	6.77231	5.85592	4.94007	2.88927	5.67406	2.85004	6.67744	5.72102	6.06409	5.43856	4.51749	5.1925	5.74208	3.20227	5.31342	4.09243	5.70774	5.20498	5.18677	5.3572	5.1697	4.76355	4.97047	5.42281	4.54165	3.32789	4.67612	4.42778	5.09438	3.85239	3.73037	3.28743
ENSG00000180758	0.963596	1.33595	2.15637	2.14218	1.50951	2.80828	0.757735	0.398508	0.905923	1.63104	1.86325	2.15674	2.62797	1.92511	1.46886	1.23129	2.73056	2.32902	0.29067	2.3012	0.590219	1.7897	1.05845	0.776474	2.0868	2.28224	2.83066	1.34711	2.53523	1.8264	-0.326852	2.56582	1.25572	1.4284	2.5645	0.692298	1.53012	0.975991	1.4533	0.849167	1.1506	2.0444	2.07544	1.37152	0.521856	2.51085	0.913051	0.557527	0.752378
ENSG00000049239	3.90584	5.22591	5.88992	6.15991	5.09981	5.91703	5.30633	2.51446	5.86573	5.52786	4.22183	6.2868	5.90479	4.09793	5.7571	5.30125	6.36053	5.68889	4.17813	4.72844	4.8732	5.25874	3.96027	4.82394	5.91018	5.49282	6.09594	5.31887	5.76936	5.08379	3.44222	5.97362	4.83275	4.86635	5.89582	4.36555	5.10578	4.35846	5.85786	3.9289	4.8481	5.75109	5.56216	4.58263	4.76238	5.12102	4.98452	3.81402	3.95059
ENSG00000171621	3.0243	2.51642	5.86169	6.34623	4.97273	7.41836	6.11724	2.01038	5.99027	4.94568	4.11145	6.00371	5.67782	4.12555	4.61123	4.1327	5.85858	7.14221	4.47518	5.213	5.68568	6.5544	2.6188	4.72545	6.06568	4.04219	5.64097	5.99233	5.41438	4.82695	2.69988	5.78876	4.41116	3.60651	4.04966	4.3243	3.63089	4.10252	5.22916	4.42709	5.49197	6.08182	5.70928	3.29066	4.4694	4.31087	4.00826	3.37454	4.80207
ENSG00000054523	5.53464	5.78699	5.08228	6.16817	6.5406	6.31708	6.16054	5.48794	6.51901	6.71544	5.25687	5.34525	5.15493	5.08246	6.5279	5.54938	5.21374	5.26607	5.63723	3.90004	6.97226	4.34644	4.28232	5.4762	5.42332	5.65212	5.99645	6.33759	6.04297	5.85993	4.09758	5.99698	6.41065	5.20238	6.31987	6.4525	6.22746	4.02291	5.49767	6.70713	5.20463	4.01831	6.21132	4.09444	6.27731	5.24799	6.39566	6.66981	6.55113
ENSG00000160049	3.84858	5.45683	4.74443	5.5551	5.42977	5.54192	5.09036	3.49333	5.34716	5.65664	5.5575	5.31091	4.98241	4.29006	5.90821	4.86029	4.95663	5.05042	4.51491	3.83586	5.62612	4.04517	3.32512	5.12686	5.00371	4.88804	5.47384	6.09429	5.45032	5.22581	3.12838	5.33804	5.26465	4.99484	5.56057	4.84963	5.56506	4.13467	5.04397	4.54162	5.20315	4.84496	5.2466	4.44572	4.67938	5.40244	5.54392	4.31373	4.76903
ENSG00000009724	1.43826	1.04671	0.690058	1.22036	1.44794	2.20991	2.04967	0.687197	2.30674	2.44929	0.801672	0.858067	1.62116	0.485579	0.676762	1.49694	0.914583	0.729315	0.915311	1.38115	2.21994	0.519709	0.400764	0.41937	1.16539	1.12016	1.10195	2.5347	1.7411	1.7192	0.782992	1.41044	1.45554	0.599996	1.07891	0.56612	2.05345	0.9119	1.32409	1.10161	0.550071	1.77488	1.7461	-0.0560733	0.760856	1.54577	1.77914	1.36143	1.57613
ENSG00000177000	3.26922	3.26355	3.86694	4.07892	3.65923	4.24112	4.35351	2.33959	4.35413	4.18918	3.27538	3.42967	3.60692	2.86008	3.35553	3.63937	4.46507	3.79694	2.87562	3.01938	3.04099	2.29227	2.83703	3.93259	4.05533	3.94174	4.06963	4.00145	4.33567	3.82706	1.86021	3.84596	3.69035	3.60303	3.60076	3.69575	4.04821	3.2953	3.63285	3.87095	3.81573	4.03822	4.23835	2.95482	3.03313	4.2969	3.66394	4.06288	3.30843
ENSG00000120937	-0.0050188	0.356082	-0.0050188	0.536972	0.252371	5.10954	-0.0050188	-0.0050188	1.56333	-0.0050188	1.5717	0.289688	0.246897	0.665854	-0.0050188	-0.0050188	0.524924	1.96662	-0.0688592	0.469809	-0.0050188	0.952927	0.364082	0.255485	-0.0050188	-0.0688592	-0.0688592	-0.0050188	0.732988	-0.0688592	-0.0688592	-0.0050188	0.702361	-0.0050188	-0.0050188	-0.0050188	-0.0050188	-0.0050188	-0.0050188	0.247827	1.1478	-0.0050188	-0.0050188	-0.0050188	-0.0050188	-0.0050188	-0.0050188	-0.0050188	-0.0050188
ENSG00000083444	4.76519	5.72838	7.33004	7.0451	6.40001	7.09395	7.13583	3.71587	5.66641	5.93373	6.34387	7.90313	7.52317	5.6371	6.73192	6.47257	7.41668	7.05926	4.86148	6.52952	7.47953	7.00078	4.66591	5.60621	7.0899	5.69392	7.41505	6.86892	7.63355	6.77046	4.8932	7.25611	6.46658	5.48146	5.80798	5.42394	5.93482	6.05098	7.25354	4.88964	6.58015	7.34514	5.88554	6.27745	5.58248	7.02151	7.28962	4.8033	4.79849
ENSG00000028137	4.96221	3.98593	7.20326	6.84194	5.01421	6.72965	6.14477	3.3916	5.5252	4.83864	5.58658	7.12459	7.23844	5.08948	5.51643	5.75608	7.99384	7.00888	6.2047	6.21552	3.33957	6.51607	4.52474	6.69583	7.35408	6.32728	6.90964	5.39077	5.47224	6.66455	3.87804	6.09967	4.55022	7.3775	5.72555	5.252	5.16092	6.26597	5.266	5.74284	5.80614	7.72662	3.55979	6.34761	4.76251	6.65139	4.07004	4.95686	4.06368
ENSG00000048707	3.59906	4.18578	3.6563	4.26902	4.60231	4.96726	4.66919	3.18692	4.67758	4.74064	3.26018	3.6876	3.98374	2.70726	5.04135	4.43865	4.35519	3.63783	3.48767	3.34374	4.9643	2.94851	2.66611	3.96781	4.19835	4.82689	3.76575	4.59412	4.07505	4.00675	1.81592	4.18197	4.52447	4.177	4.56616	3.9647	4.90678	2.87878	3.96292	4.39741	3.552	3.64646	4.40386	2.6678	3.85076	4.45527	3.9875	4.75914	4.04802
ENSG00000120952	0.156726	5.50251e-05	5.50251e-05	5.50251e-05	5.50251e-05	5.50251e-05	5.50251e-05	5.50251e-05	5.50251e-05	5.50251e-05	5.50251e-05	5.50251e-05	5.50251e-05	-0.00159098	5.50251e-05	5.50251e-05	5.50251e-05	5.50251e-05	-0.00159098	5.50251e-05	5.50251e-05	5.50251e-05	0.0939858	5.50251e-05	5.50251e-05	-0.00159098	-0.00159098	5.50251e-05	5.50251e-05	-0.00159098	-0.00159098	5.50251e-05	5.50251e-05	5.50251e-05	5.50251e-05	5.50251e-05	5.50251e-05	5.50251e-05	5.50251e-05	0.122267	5.50251e-05	5.50251e-05	0.147079	5.50251e-05	5.50251e-05	5.50251e-05	5.50251e-05	5.50251e-05	5.50251e-05
ENSG00000179412	0	0	0	0	0	0	0	0	0	0	0	0	0	0	0	0	0.281337	0	0	0	0	0	0	0	0	0	0	0	0	0	0	0	0.268623	0	0	0	0	0	0	0	0	0	0	0	0	0	0	0	0
ENSG00000116731	3.31669	3.76789	4.14037	4.41036	4.33442	4.37301	4.72063	3.24311	4.97808	4.47423	3.54801	4.12533	4.45164	3.23103	4.08587	4.15515	4.16388	3.91396	3.95281	3.50064	5.14316	4.00556	3.0765	4.01268	4.28664	4.2601	3.74201	4.31493	4.10743	4.2611	3.12212	3.97664	4.61101	3.83102	3.74105	4.3437	4.32645	3.43986	4.11274	4.92135	3.73213	4.42824	4.69303	2.68228	3.96845	3.71796	3.53675	4.77596	4.5479
ENSG00000215704	-0.00273172	-0.00273172	-0.00273172	-0.00273172	-0.00273172	-0.00273172	-0.00273172	-0.00273172	-0.00273172	-0.00273172	-0.00273172	-0.00273172	-0.00273172	0.00357293	-0.00273172	-0.00273172	-0.00273172	-0.00273172	0.00357293	-0.00273172	-0.00273172	-0.00273172	-0.00273172	-0.00273172	-0.00273172	0.00357293	0.00357293	-0.00273172	-0.00273172	0.00357293	0.00357293	-0.00273172	-0.00273172	-0.00273172	0.185541	-0.00273172	-0.00273172	-0.00273172	-0.00273172	-0.00273172	-0.00273172	-0.00273172	-0.00273172	-0.00273172	-0.00273172	-0.00273172	-0.00273172	-0.00273172	-0.00273172
ENSG00000132906	2.66229	4.32144	3.56219	4.12751	4.17491	4.49812	4.0817	2.41992	3.73848	4.69478	3.76543	3.89653	3.72853	3.29	3.51127	3.72656	3.79097	3.91629	3.57583	3.43247	4.11513	3.56392	2.59764	4.48203	3.88052	3.94	3.8706	4.61682	4.2573	3.74202	2.97354	3.82793	3.66323	3.8889	3.70156	3.57412	4.1175	2.85652	3.80737	3.49426	3.76572	3.77771	3.48751	3.33465	3.24406	3.67857	2.83649	3.14656	3.41699
ENSG00000197312	2.60512	2.70199	3.85715	3.99872	3.62899	4.22822	4.24642	2.01716	3.89798	4.0289	2.9043	3.70243	4.25763	2.84557	4.14342	3.94103	4.04987	3.626	3.05603	3.4639	4.28322	3.32821	2.23484	3.54237	3.75646	3.81512	3.5553	4.42161	4.38389	3.27571	1.81153	3.8037	3.89472	3.20866	3.40712	3.15961	3.52177	3.09074	3.59317	3.90352	3.06897	4.07116	4.04499	2.50142	3.0089	3.67574	3.36273	4.06	2.92056
ENSG00000065526	3.96573	4.39159	4.62711	5.06353	5.26327	5.58889	5.2974	3.63344	5.70145	5.85684	4.07824	4.94559	5.10058	3.43669	5.59011	5.20285	4.85866	4.62132	4.5777	4.26617	5.88246	4.35339	3.29958	4.45562	5.06828	5.57343	4.86581	5.69041	5.09765	4.87212	3.17086	5.1141	5.33442	4.52129	5.32156	4.28035	4.91839	3.58429	4.90971	4.68587	4.06612	4.54351	5.95307	3.11804	4.59163	4.81217	4.4405	4.46143	4.67971
ENSG00000116809	3.54438	4.87668	5.07973	5.14506	4.99894	4.9304	5.41672	3.19898	5.30778	5.0701	4.70767	5.05404	4.80434	4.19188	4.97362	5.06889	4.61315	4.75332	4.49255	4.71329	5.16393	4.68642	3.32917	4.68214	4.82266	4.85464	5.23758	5.40791	5.15162	4.93461	3.91134	5.03091	5.36849	4.43286	4.31373	4.47085	4.58628	4.41922	4.79253	4.15139	4.57801	4.75473	5.47948	5.10368	4.88093	4.30919	4.43982	4.2378	4.73063
ENSG00000132881	2.52861	4.69889	2.73595	2.55539	3.0411	2.53233	2.81816	2.74476	2.52577	3.59907	2.94247	3.5476	2.68652	1.90947	3.95484	3.5564	3.33394	3.33287	3.00184	3.67865	2.24996	2.46363	2.35363	3.25697	3.1772	3.7634	3.65186	3.86974	3.33835	3.33267	2.03753	3.67347	2.87609	3.98025	3.90694	2.83578	3.82931	1.6425	3.74488	2.80743	3.32045	2.799	4.06061	2.57448	2.79064	4.17014	1.85788	3.36308	3.10712
ENSG00000037637	2.61941	3.75565	3.839	4.10042	4.34726	4.67505	4.60052	2.3916	4.40848	4.07842	3.63607	3.97628	3.93154	3.58201	3.96144	4.07693	3.9213	3.91497	2.85366	4.21669	4.8594	3.95251	2.68484	3.50219	3.81012	4.19925	4.28996	4.77178	4.4956	4.00675	1.92685	4.03708	4.1787	3.58803	3.81266	3.37331	4.17227	2.82727	4.10682	3.45013	3.61394	3.67759	4.20003	3.39569	3.71519	3.89796	3.52096	3.61146	3.16501
ENSG00000055070	5.52147	6.51343	7.37928	7.25242	7.00182	7.32414	7.03861	4.88207	7.17851	6.77669	7.30932	7.50739	7.40354	5.71307	6.98261	7.1112	7.07101	7.34591	6.28953	6.62889	6.10372	7.30717	5.63945	6.78597	7.24758	7.2588	7.6827	7.25963	7.55058	7.26479	4.86199	7.22707	6.71957	6.80366	6.72466	6.28606	6.5661	6.32386	7.36117	5.74223	6.98437	7.00831	6.79586	6.91735	6.53572	6.79522	6.56959	5.34296	5.67973
ENSG00000058453	2.91702	3.4418	3.86876	3.84113	3.85942	3.64037	4.72054	2.88908	4.73283	4.95311	2.69307	3.80222	4.04721	5.196	3.4412	3.89863	3.73408	3.3338	3.51031	3.92884	3.24981	2.87517	2.74211	3.55917	4.07034	4.61565	4.2124	4.31289	3.52696	4.32067	2.96649	3.70507	3.8182	3.68129	3.75016	3.63986	4.46283	3.73611	4.00296	3.59838	2.89858	3.96226	4.03292	4.26799	3.3413	4.21109	3.44147	3.65331	3.49341
ENSG00000159363	4.93767	6.01325	5.68067	5.92707	6.12902	5.73182	6.72141	4.98698	5.45408	6.06909	5.70299	5.72411	5.7456	4.83144	5.50488	5.86829	5.87109	5.78219	5.23644	4.91243	5.1448	5.18697	4.39842	5.68869	5.53262	6.03308	6.60776	6.07476	5.96128	6.12023	4.3009	5.86905	6.58703	5.36754	5.96425	6.59924	6.03999	4.5905	5.136	6.58393	5.40532	5.33976	6.70097	5.77563	5.48704	5.81871	5.15761	7.15242	5.98717
ENSG00000009709	0.22805	0.00619425	0.116618	0.00619425	0.0974677	0.039618	0.103818	0.429555	0.00619425	0.24073	0.128413	0.0421857	0.00619425	-0.0148019	0.00619425	0.00619425	0.0758616	0.0393738	-0.0148019	0.00619425	0.00619425	0.0361933	0.339585	0.0376712	0.00619425	-0.0148019	-0.0148019	0.101147	0.00619425	-0.0148019	0.443151	0.0862482	1.48487	0.131629	0.00619425	0.864737	0.077824	0.0507535	0.217704	1.14085	0.00619425	0.00619425	0.00619425	0.0938665	0.175671	3.06938	0.00619425	0.877415	0.637022
ENSG00000159423	5.70212	7.4396	5.1674	5.69678	7.30306	6.13475	7.49602	4.42395	6.41385	6.26225	5.80444	4.94803	5.98373	5.25475	4.65056	6.00651	4.89189	5.56288	5.66134	5.73358	3.85718	4.9375	4.30066	6.9288	6.49757	8.22362	6.18659	6.16661	5.43436	5.6884	4.66327	5.90561	5.73485	6.91005	6.44832	6.90178	7.49803	4.21835	5.21734	5.9169	6.39771	3.38687	5.71143	6.24265	5.82794	5.66851	6.12458	6.83323	5.7284
ENSG00000127463	3.2855	4.31512	4.67407	5.05382	5.04073	5.18767	4.95527	2.89416	4.95622	5.09931	3.89292	4.99009	4.89523	3.96299	4.85412	5.55368	5.04625	4.59729	3.63818	4.49485	5.18225	5.07941	2.82088	4.02778	4.88276	4.16957	5.08911	5.32017	5.51797	4.61827	2.31515	4.90883	4.57556	4.02146	4.24923	4.02362	4.77857	3.20738	4.82228	4.19545	4.06571	4.3195	5.0419	4.04366	4.13622	5.11492	5.56349	4.3463	3.76936
ENSG00000162482	2.64773	2.93843	2.16388	1.66569	2.27037	2.40081	2.01675	1.78525	3.41692	4.11879	1.8441	1.73262	1.33227	3.04426	2.26191	1.91039	1.39404	1.84103	1.10317	2.29789	1.07421	1.15357	2.48953	2.65823	1.23013	3.81992	1.34119	2.59045	1.71354	2.29736	2.44364	2.59841	1.7902	3.04392	2.14582	2.64568	4.3969	1.58534	1.68083	3.11089	1.81551	1.23349	0.765805	2.57397	3.61061	3.3667	1.90908	2.57949	3.11749
ENSG00000040487	3.25648	4.46644	4.60942	4.81641	4.84538	4.75759	4.54596	3.08135	4.17627	4.63128	4.51087	5.16335	4.77163	4.26607	4.03629	4.91424	4.6783	4.68915	4.05505	4.44937	3.96797	4.62245	3.17392	4.45451	4.81004	4.84535	5.5786	4.84106	5.19762	5.19561	3.64288	5.20851	4.38314	4.34537	4.74997	4.41212	4.91012	3.64135	4.98529	3.98815	4.68262	4.29105	4.72622	5.64091	4.9051	4.7155	5.01644	4.01368	3.80666
ENSG00000077549	4.45727	4.87758	5.73655	5.56101	5.27017	5.46433	5.6086	3.64639	5.53988	5.29612	5.33821	5.79174	5.56138	4.6833	5.63053	5.28552	5.95801	5.77259	4.77464	4.91694	5.42075	5.6755	4.14034	5.91705	5.81082	5.57341	5.63488	5.48596	5.49649	5.56068	4.00209	5.30513	4.97923	5.54443	5.04801	5.36487	5.33313	5.08825	5.15715	4.91463	5.36493	5.62648	5.33289	5.18154	5.0017	4.97147	4.36956	5.01148	4.60417
ENSG00000127472	3.51054	4.90512	5.77653	4.16829	4.47691	4.57641	1.62771	2.81128	1.38005	3.88376	5.95834	2.91036	3.00731	3.62281	5.34071	4.74458	5.24499	5.11268	3.98912	4.97109	0.0253065	5.00905	3.2638	3.45985	3.8085	4.69833	5.25407	1.57407	5.869	2.51917	1.4142	5.67624	0.500307	5.85841	5.56332	3.53638	6.62709	0.827076	3.59328	3.99044	3.55862	1.40323	0.106233	5.5221	5.02965	6.02917	2.26214	2.9734	2.54103
ENSG00000117215	0.249572	0.0680403	0.645976	0.624405	0.0094629	0.0094629	0.459486	0.161911	0.261555	0.166996	0.438888	0.0094629	0.299161	-0.0383021	0.119311	0.0094629	3.02988	0.094647	-0.0383021	0.236419	0.0094629	0.159846	0.720681	0.308908	2.05896	1.27224	0.745127	0.0094629	0.100145	2.58214	-0.0383021	0.113243	0.0955267	1.63143	0.96164	0.392095	0.0094629	0.27852	0.315013	0.0094629	0.0094629	1.24243	0.0094629	0.462116	0.0094629	0.0939412	0.0094629	1.12537	0.0094629
ENSG00000158786	0.000214632	0.000214632	0.0797537	0.000214632	0.000214632	0.000214632	0.000214632	0.000214632	0.0372727	0.000214632	0.000214632	0.0386506	0.000214632	-0.00116239	0.000214632	0.000214632	0.0378639	0.000214632	-0.00116239	0.000214632	0.000214632	0.000214632	0.000214632	0.000214632	0.000214632	-0.00116239	0.126132	0.000214632	0.000214632	-0.00116239	-0.00116239	0.0435484	0.000214632	0.000214632	0.0719164	0.000214632	0.000214632	0.000214632	0.000214632	0.000214632	0.000214632	0.0294184	0.000214632	0.0937296	0.000214632	0.0353514	0.000214632	0.000214632	0.0323807
ENSG00000090432	4.25925	6.0803	6.47169	6.42591	6.10771	6.62055	6.02937	4.14901	6.10937	5.89041	5.93318	6.24597	6.12164	4.95544	6.27396	6.50901	5.98203	6.43003	5.21182	6.0448	6.00159	6.38806	3.77324	5.68403	5.93803	5.79877	6.59742	5.9656	6.67552	6.1166	3.21062	6.17994	5.91702	5.97564	6.28022	5.742	6.34642	4.69413	6.06427	5.20064	5.94715	5.52775	6.37646	5.78124	5.97882	6.42593	6.71659	5.38375	5.26514
ENSG00000117242	1.90648	3.54049	2.6665	2.67649	3.03012	3.21646	2.73269	0.67509	2.82858	2.84653	2.56399	2.95398	2.74532	2.89674	3.58419	3.22956	2.81729	2.79913	2.05656	3.33274	3.0369	2.84645	0.589524	2.00143	3.07148	2.89745	3.53056	3.3383	3.97532	2.53471	1.48663	3.00871	2.69869	2.28264	2.87538	1.91247	2.92747	2.13379	2.74973	1.80784	2.33693	2.42449	2.0071	3.23394	2.43334	3.44432	2.96432	2.01344	1.70669
ENSG00000117298	5.11439	5.05222	8.0818	6.92352	6.60981	6.87745	6.10472	3.97055	6.39177	5.58714	5.87328	6.83813	6.68355	5.8227	6.094	6.56662	6.88568	6.48364	5.11753	6.50386	4.58064	6.58564	3.32205	4.57856	6.602	6.28066	7.31292	6.62432	7.067	6.01225	3.78892	7.03069	5.29656	5.29048	5.62583	4.62173	6.50521	6.29281	6.36542	5.02613	5.40886	6.94907	5.69554	5.57648	6.1478	7.10835	7.18427	4.94481	4.75484
ENSG00000142798	4.41406	2.55483	6.54709	6.48081	6.14412	5.44247	6.63955	1.15345	4.38662	3.6652	4.90119	6.10413	6.83078	3.55105	6.5528	5.43426	6.67641	4.9825	2.38952	5.43266	4.58208	5.20611	2.89084	3.26067	5.90398	5.01202	4.62406	6.57568	5.67726	4.63451	2.64129	6.36429	4.43359	2.80999	4.14584	1.95059	3.69964	5.41399	5.76303	2.41322	4.2626	7.24405	5.90932	3.35964	2.8392	4.58743	5.63774	3.51273	1.84139
ENSG00000076864	4.40156	2.7028	1.82257	4.86187	5.46279	5.33371	4.38046	5.15713	6.01822	6.56607	4.6144	4.24083	2.20364	2.92616	3.83491	6.29054	1.53399	4.61738	4.45448	5.12355	4.21134	1.8548	4.03341	4.1699	6.11906	5.35989	4.97272	5.89552	4.44908	5.58234	3.4652	4.32892	4.33943	3.64275	4.20608	6.2468	3.37328	2.92747	3.52846	6.68901	4.7201	1.98927	7.07955	4.23054	4.70532	3.94043	2.65802	7.84538	6.03234
ENSG00000090686	3.47257	3.93383	4.31874	4.70527	4.61878	5.01016	5.05449	3.04113	4.75753	5.20558	4.02063	4.73464	4.83009	3.86933	4.56308	4.97273	4.46565	4.42627	3.91022	4.74468	5.36673	4.39364	2.98857	4.08787	4.66565	4.79684	4.58566	5.04378	5.25438	4.4666	2.83169	4.62675	4.57844	4.11603	4.58867	4.16759	4.74831	3.69375	4.80194	4.18812	4.17085	4.4794	5.1013	3.35565	4.35316	4.64874	4.89662	4.3055	4.4191
ENSG00000187942	0.422665	0.315772	0.984156	0.928933	0.656364	0.52925	1.13984	0.113076	2.45766	0.946405	0.553998	0.702551	1.48527	5.6157	0.295292	0.880464	0.888937	0.155588	0.0655397	1.02872	0.0847397	0.318232	0.471592	0.273109	1.72742	2.76547	1.18477	0.855239	0.578046	0.642244	-0.958845	0.922495	0.434151	0.357666	1.55641	0.4796	0.767641	1.59498	0.85608	0.504775	0.668243	1.39476	0.81943	2.09977	0.311163	0.639994	0.442773	0.546795	0.183645
ENSG00000142798.1	4.41406	2.55483	6.54709	6.48081	6.14412	5.44247	6.63955	1.15345	4.38662	3.6652	4.90119	6.10413	6.83078	3.55105	6.5528	5.43426	6.67641	4.9825	2.38952	5.43266	4.58208	5.20611	2.89084	3.26067	5.90398	5.01202	4.62406	6.57568	5.67726	4.63451	2.64129	6.36429	4.43359	2.80999	4.14584	1.95059	3.69964	5.41399	5.76303	2.41322	4.2626	7.24405	5.90932	3.35964	2.8392	4.58743	5.63774	3.51273	1.84139
ENSG00000070831	4.52807	4.69862	5.87841	5.95495	5.64537	6.35224	5.90699	3.62309	6.13801	6.04042	5.829	5.97162	6.09894	4.71025	6.3727	5.82377	6.24334	5.95936	4.97871	5.25365	5.88975	5.92493	4.16006	5.84614	6.1205	6.06259	6.01524	5.92879	6.08261	5.91268	3.80031	5.92843	5.51674	5.43411	5.78238	5.54524	5.57653	5.19251	5.93102	5.17024	5.86559	5.85827	6.14706	5.10391	5.34964	5.65313	5.92684	5.22807	5.0535
ENSG00000004487	3.92403	5.158	5.0324	5.7467	6.00747	6.54216	6.3032	3.42872	7.19978	6.33848	5.46973	5.9953	5.87711	4.40613	5.81585	6.1535	5.52205	5.59352	4.56296	5.46538	6.77635	5.18366	3.672	5.16084	5.45561	5.94945	6.27103	6.54062	6.15724	5.9166	4.08895	5.85342	6.73422	5.04351	5.58657	4.75948	5.50151	4.48749	5.89872	4.78638	5.41614	5.15902	6.67521	5.12098	5.23196	5.26022	6.39923	5.20323	4.39831
ENSG00000169641	3.745	4.50146	4.88595	4.81843	4.1859	4.50113	4.64488	3.59906	4.61483	4.35603	3.82297	4.65072	5.45822	3.45305	5.31479	3.94859	4.84442	4.23669	3.82046	3.89727	4.22276	4.41409	2.82307	3.63375	4.51242	4.72871	4.92564	4.19979	4.91433	4.03408	2.24795	4.66616	3.53653	4.33018	4.75787	4.16809	4.76976	3.57431	4.3172	5.49456	3.405	4.42509	4.02351	2.61007	3.44639	4.4985	4.11748	5.17869	3.67514
ENSG00000088280	3.60914	3.97384	4.91161	5.83452	5.38053	5.62896	6.01845	3.69416	6.47331	5.59009	4.56352	5.3697	5.43111	4.67819	5.70215	5.05797	5.68041	5.04987	4.33777	5.04637	5.37273	4.20033	3.74899	4.74989	6.02541	6.00481	5.76829	5.49515	4.87683	5.13105	3.1019	5.09711	4.81062	5.94018	5.66662	4.25608	5.99771	3.00358	5.07298	4.25534	5.12536	3.78353	4.09549	4.57198	4.86121	4.91597	5.9018	3.70726	3.87944
ENSG00000007968	0.955825	0.544532	1.46081	1.64966	3.44271	3.76968	2.14748	-0.178609	4.29405	4.32257	1.34858	2.81192	2.52634	0.659035	2.29837	2.18611	1.7907	1.96059	0.90336	1.03883	2.72888	1.77003	-0.0787474	1.78609	1.79715	2.63848	3.24295	3.08216	2.8744	2.68924	2.48334	3.20877	3.61059	0.353093	0.80043	-0.10886	1.63471	2.00981	3.37079	-0.390565	1.89043	1.60328	3.83431	3.09548	0.818002	0.629165	3.21956	0.599749	-0.0411122
ENSG00000117318	6.44077	6.11792	8.51458	8.49222	9.60786	9.21326	9.02824	5.64236	9.50093	8.28275	7.9535	8.61847	8.49803	7.91675	7.83628	8.26409	8.3281	8.32748	7.67278	8.75513	4.64632	8.84219	6.0996	8.27469	8.24726	9.19912	9.46498	9.22576	7.61337	8.01286	5.58435	8.52063	8.97566	8.14526	8.14533	7.74488	8.20091	7.70543	8.79817	6.12616	9.3531	8.0342	6.03304	10.16	8.84495	8.53306	9.16085	5.79426	6.89735
ENSG00000057757	5.40123	6.54097	6.79779	6.49171	6.94782	6.73861	6.97085	5.89787	6.43696	6.98047	7.00867	6.21107	6.13689	6.26057	5.48115	6.6535	6.7632	6.6133	6.25615	6.13638	6.70854	6.16681	6.11408	6.87211	6.1808	7.19908	7.13063	6.86146	6.85242	7.11234	5.38996	6.40515	6.94831	6.70287	6.34476	7.59195	6.93595	5.48599	6.26142	7.86289	6.97571	6.46006	6.82084	6.54328	6.60815	6.25856	6.74966	7.93114	7.07193
ENSG00000117600	4.02262	5.99288	3.2247	4.76409	5.90555	5.52047	5.55608	4.16722	5.75693	5.31152	5.36885	5.34897	4.23187	4.28066	6.71165	5.30018	3.12388	5.4334	4.629	4.89727	5.75183	3.99646	4.97313	3.65917	4.57778	5.97195	4.2844	5.23837	5.44052	5.13785	2.56929	5.54934	5.9321	5.63357	5.06586	5.1698	7.09958	2.51153	5.48809	5.79091	3.31905	3.42695	5.87977	2.25334	4.30912	4.7957	6.16035	7.21441	4.83428
ENSG00000133226	4.00884	4.63041	4.97659	5.24829	5.42115	5.59643	5.70569	3.76356	5.34331	5.4213	4.53958	5.34216	5.40164	4.48689	4.57819	5.43206	5.02444	5.02175	4.47956	5.47781	6.24733	5.24061	3.89387	4.80863	4.792	5.27612	5.07213	6.02296	5.27346	4.87894	3.4206	5.06468	5.48812	4.75391	4.71739	4.52447	5.19966	4.37101	5.08107	4.83311	4.71021	4.90194	5.27011	4.22769	4.88891	5.21871	4.84903	4.55465	5.22252
ENSG00000020633	2.23762	1.72388	3.35181	3.90893	2.14931	3.24593	3.58149	0.915492	1.85994	2.25469	2.89221	3.57462	4.31768	2.30235	3.61546	2.31665	4.46761	2.98113	2.88048	3.26736	1.31719	2.77895	2.81002	2.07845	4.00934	3.83577	3.70158	2.98573	3.00484	2.89595	2.7534	2.8562	1.90583	4.05168	2.20785	1.62994	2.50589	3.7041	2.90492	1.4095	2.35523	5.3056	1.62212	2.59534	2.15792	4.03478	2.19243	1.78938	1.18107
ENSG00000157978	2.91981	3.1508	4.66954	3.63544	3.19907	2.91807	2.79934	2.77651	2.16469	2.78037	2.75574	3.3181	4.21442	3.42712	2.62057	2.46361	4.09906	2.86285	4.35575	3.19117	0.97921	2.9644	3.37376	4.98303	2.93467	3.83105	3.52508	3.42473	3.97902	4.32444	2.94469	3.13964	2.51885	3.28487	3.5607	5.1406	3.84176	4.02946	2.84842	4.03627	4.17451	3.91632	2.26433	3.54242	4.2077	3.46084	3.00315	2.84007	5.38628
ENSG00000127423	0.979381	0.525839	1.41563	1.57881	2.46034	2.48173	1.7913	0.558579	2.84522	2.42379	1.73654	2.80989	1.75235	0.727369	2.08176	2.48482	1.11786	1.90301	0.283572	0.815952	1.96538	2.2728	0.846124	1.43967	1.23605	1.74549	2.53647	2.43876	2.70725	1.94546	0.823761	2.18836	2.70761	0.523563	0.981579	1.55708	1.09003	0.935802	2.79319	1.9165	2.03525	1.4126	2.07842	1.57154	0.723238	0.850958	2.83091	2.43499	1.13145
ENSG00000117632	5.70891	5.43788	6.05473	6.33549	7.75485	7.58521	7.48197	6.63288	8.34608	7.63132	6.35942	7.20445	6.27342	5.96817	5.75856	7.06894	5.34619	6.50001	6.88503	5.07329	7.2074	5.74563	6.9984	7.68456	6.21593	6.89297	6.64746	7.40111	7.07517	7.633	6.30042	6.50998	8.07226	5.40379	6.17034	8.059	6.29751	6.68089	6.68743	7.93119	7.36007	5.63582	8.11447	6.81624	7.50944	6.46807	7.64446	7.8245	8.19958
ENSG00000130699	1.94604	2.58499	2.7343	3.31422	3.32294	3.31423	3.30577	1.9133	2.97546	3.5721	2.87044	3.35723	3.59746	2.20787	2.99329	3.82487	2.81394	2.69908	2.67683	2.76743	3.97707	3.07077	1.957	2.54429	2.70347	3.32697	3.04905	3.4378	3.40911	3.25452	1.84787	2.99925	4.02541	2.6642	3.70592	2.381	3.17078	2.11699	2.86579	2.47765	2.61594	2.7696	3.26311	1.65853	3.51142	3.31137	3.39793	2.12727	2.27853
ENSG00000158062	3.11752	4.46557	4.41495	4.89326	4.30448	4.28064	4.60373	3.35893	4.05912	4.33277	3.92038	4.31552	5.03791	6.38642	3.89547	4.58247	4.3291	4.22678	3.57408	4.63649	3.73361	4.13337	3.3318	3.74811	4.33971	5.31006	4.9571	4.74756	4.78597	3.45995	1.62107	4.47222	3.96935	4.39592	4.40512	3.56736	4.98282	3.92477	4.43891	4.12241	3.4109	4.82041	2.98086	6.77954	3.28245	4.4148	4.78881	4.48954	3.59531
ENSG00000176095	5.04501	5.93609	5.6081	6.06412	6.17385	6.11871	6.04387	4.88656	6.52032	6.45831	6.117	6.09358	5.72443	6.74458	6.0392	6.28225	5.60383	6.14854	4.85052	5.59355	5.60534	5.5388	4.70365	5.6462	5.90674	6.19773	6.568	6.32872	6.60004	6.37233	3.78041	6.13924	6.24326	5.54912	5.74991	6.15236	5.77556	5.0267	6.2687	6.44276	5.72713	5.7795	6.79489	5.50217	6.02703	5.64896	6.3747	6.5851	5.77434
ENSG00000117682	3.07418	4.38485	4.55955	4.60909	4.6155	5.18416	4.57154	2.8048	4.62657	4.42696	4.55504	4.7124	4.4858	3.11498	4.80288	4.01452	4.62484	4.63319	3.6354	4.53444	3.97103	4.60046	3.12026	4.0888	4.36773	4.44605	4.89203	4.74471	4.89075	4.80157	2.78403	4.84758	4.26966	4.45132	4.12305	4.19426	4.82146	3.55297	4.50613	3.8951	4.44817	4.15868	4.67242	3.95737	3.97067	4.83	4.81868	4.26093	3.7183
ENSG00000117676	3.29868	2.81641	5.5753	5.21401	3.79303	4.46217	4.80049	2.81654	4.22021	4.23654	4.45912	4.5266	4.89255	4.16511	4.19475	4.11443	5.9564	5.29924	5.16829	3.86067	3.45024	4.44376	3.28558	5.60451	5.30984	5.21755	5.10272	4.06841	5.59583	5.07208	3.16502	4.61594	3.17607	5.5119	4.81359	4.84955	4.76539	4.94028	3.82246	4.63955	5.00713	5.51118	2.25658	5.01562	4.23524	5.00579	3.37621	3.52062	4.04643
ENSG00000117713	3.50686	4.47867	4.54662	4.99084	5.15764	5.24895	5.11365	2.9263	5.62808	5.5968	3.99853	5.0417	4.95159	3.30375	5.05212	4.61451	4.92123	4.3626	3.971	3.73182	5.12928	4.58772	3.14955	4.26864	4.5906	5.59568	4.72446	5.29805	4.89594	4.63716	3.04469	4.90602	5.06463	4.40973	4.83794	4.00983	4.79166	3.85951	4.4053	4.00832	3.83491	4.52831	5.46397	3.21424	4.11433	4.73849	5.30424	4.18821	4.00553
ENSG00000060642	1.767	3.43759	3.3001	3.05306	3.68018	3.13533	3.2828	1.7855	3.30235	3.31871	2.60306	3.93877	2.86217	3.18451	3.08012	2.17505	3.74821	3.09652	2.44065	2.41728	3.97368	2.53133	1.84661	3.51303	3.04361	3.40139	3.79535	3.16446	3.02552	2.80789	1.69514	2.96582	2.70603	3.0216	3.41968	3.05335	3.19582	1.84365	3.57311	2.97991	3.11232	3.04883	2.1723	3.25515	3.18077	3.87926	2.81942	2.68609	3.03999
ENSG00000142751	3.5365	4.89512	4.88888	4.95213	5.05501	5.31433	5.34573	3.28199	5.05625	4.90674	4.73209	4.91504	5.22896	4.11013	3.9946	4.56207	4.72905	4.97416	4.10973	4.22932	4.87747	4.72842	3.32173	4.62711	4.85226	5.2629	5.26446	5.39001	5.4148	4.98153	3.62037	5.11176	5.11013	4.5333	5.15445	4.61273	5.22178	3.93012	4.97722	4.60565	4.97211	4.6862	4.97097	5.1042	4.3577	5.15717	5.10478	4.43144	4.4559
ENSG00000090273	5.99296	6.94577	6.84121	6.85747	6.90591	7.26624	7.37488	6.04821	6.97446	7.13559	7.13393	7.03332	6.81297	7.58371	7.19802	6.53397	6.80494	6.87749	6.49827	5.88466	6.57301	6.88994	5.94346	6.7058	6.74443	7.27809	7.25844	7.30574	7.32869	7.08207	5.43945	6.95099	6.99544	6.93265	6.66245	6.94297	7.11613	5.95754	7.17767	7.04961	7.16029	6.49299	7.20461	8.37297	6.88282	6.66856	7.39004	7.38015	6.80494
ENSG00000090020	3.36103	3.46249	4.79398	4.66321	4.72658	4.79497	4.78583	2.7204	4.91831	4.04688	3.88307	4.93231	4.9976	3.54749	4.79393	4.02937	4.78936	4.13306	3.46817	3.45184	3.80991	4.58242	3.05778	3.7163	4.73045	4.94529	5.01578	4.50169	4.39715	4.35446	2.77135	4.63964	3.85209	4.45732	4.24875	4.10032	3.91088	4.03426	4.61212	4.2804	3.75967	4.9287	4.28973	4.40732	3.66456	4.10462	4.74601	4.82519	3.23377
ENSG00000142765	1.27544	-0.133199	1.24699	1.5782	0.63522	0.510485	0.95124	0.568134	0.607348	0.475247	0.324961	0.930006	2.77204	3.62827	0.165618	0.880429	2.29405	1.00218	1.69818	1.97537	-0.156139	0.376224	1.05932	0.611742	1.15394	1.99095	0.998078	1.58652	0.725316	2.26059	3.08098	1.03099	0.783169	1.50006	0.72985	0.986021	0.560688	2.73497	0.976406	0.879922	0.712002	3.32249	-0.122654	2.04396	0.370451	2.55916	0.298181	1.6482	0.517903
ENSG00000142748	0.399523	0.0389544	2.20686	1.31024	0.750396	0.309046	0.387552	0.154277	0.231225	0.214283	1.27715	2.15281	1.81649	-0.0765346	1.25873	0.690801	1.24296	0.386601	-0.283441	0.570231	0.0389544	0.886788	0.401233	0.370485	0.778607	-0.283441	0.0220501	0.378771	0.323434	-0.283441	-0.283441	0.847797	0.7346	0.52331	0.394181	0.172766	0.0389544	1.26039	0.933191	0.208924	1.00121	1.4615	0.334806	0.103649	0.353155	0.133244	0.151989	0.622037	0.284203
ENSG00000158195	5.39863	6.82993	7.06563	7.00041	6.98762	7.04186	7.02413	4.68062	6.88367	6.70019	6.54094	6.76091	6.70119	5.59794	7.12175	6.1194	7.28245	6.71262	6.43645	5.76752	6.79773	6.5984	5.76004	7.06723	6.9013	7.72926	6.83152	7.07978	7.17251	6.62716	4.84394	6.76194	5.69013	6.94574	6.74086	6.45794	6.86315	6.24304	6.32355	6.09448	6.39084	6.5359	5.83553	6.15239	6.7844	7.3462	7.01269	5.51567	6.10375
ENSG00000009780	2.33545	3.08723	3.74171	3.68489	3.62622	3.88304	3.31627	2.00589	3.51509	3.57472	3.02803	3.40552	3.69507	3.56433	4.70988	3.30755	3.32257	2.87324	3.07334	2.23583	3.48085	3.10852	2.31697	3.21782	3.63927	4.67147	3.37695	3.77503	3.31205	3.19681	1.81695	3.77567	3.46994	3.59459	3.61402	3.20624	3.91488	2.44898	3.94716	2.72399	3.18478	3.10957	2.6643	3.94818	3.4965	3.2182	4.21586	3.25389	3.37802
ENSG00000117748	4.90332	6.90685	6.6546	6.34233	7.15208	7.05537	6.53172	4.76955	6.56231	7.02644	7.38194	6.88677	6.57401	6.33413	6.59296	6.07396	6.39734	6.64312	5.92403	5.69332	7.06272	6.40321	5.72446	6.3598	6.32197	7.15135	6.93145	6.83278	6.87713	6.73543	4.65776	6.4522	6.56972	7.35023	6.33738	6.22304	6.99842	5.39614	7.59883	5.99931	6.75492	6.22674	6.49431	6.9976	6.45921	6.59618	7.08818	6.18332	5.75439
ENSG00000126698	5.71247	6.55055	7.09606	7.05435	7.21859	7.22006	7.19556	5.50144	7.21132	6.8905	7.50298	7.1829	7.03983	6.47359	7.5269	6.51291	6.64176	7.1066	6.48433	5.78918	7.64469	7.02357	6.07058	7.04358	6.98641	7.12032	7.33217	7.15217	7.47668	7.10218	5.5596	6.98232	7.09224	7.19274	6.65601	6.71211	7.22506	6.24894	7.90899	6.69377	7.29795	6.71444	7.2567	7.47725	6.98359	6.89724	7.40326	6.54211	6.39588
ENSG00000180198	2.50841	3.19556	4.42871	4.58946	4.64624	4.92565	4.5403	1.9511	5.31218	4.92901	4.7559	5.21117	5.24999	2.94629	4.74513	4.37354	4.65164	4.45062	3.32161	3.49467	4.7703	4.59658	2.43679	4.10195	4.57646	4.42401	5.05817	5.17531	5.10563	4.46575	3.41315	4.7999	4.65622	3.46601	4.00606	2.87161	3.63156	4.06882	5.31549	2.485	4.52802	4.7775	4.21929	4.25645	4.17467	4.19624	5.42313	2.66014	2.36348
ENSG00000116329	1.68035	0.0980779	0.964658	0.533962	1.16252	2.67783	2.3198	1.29447	1.70387	4.13032	0.415743	1.54942	0.393811	0.366245	1.17214	1.1097	0.516515	1.03085	0.0819738	0.113999	0.715258	0.157303	0.818148	0.350438	1.23624	0.45794	2.67216	1.0582	0.594642	2.27328	0.194332	0.949813	2.96026	0.536738	0.218193	1.92751	0.397233	0.545971	2.65344	2.62612	0.734357	1.6881	1.84455	0.790167	1.41839	0.303669	0.416469	3.71875	1.88544
ENSG00000084628	1.91641	1.54823	-0.494522	0.669049	3.49367	4.41804	4.73582	2.0221	6.053	4.571	0.760293	2.72554	0.197319	1.98731	-0.886385	1.79413	-0.119013	3.18055	2.85675	0.27915	4.1349	0.186042	2.24467	3.76874	0.489646	1.56471	3.0251	4.85989	1.38325	4.52405	3.20198	3.43658	5.83791	0.876425	-0.241303	2.69274	2.03442	2.13909	3.29382	2.86849	2.49352	2.07367	5.33443	0.928968	2.11839	1.60761	-0.59939	3.54942	4.06263
ENSG00000060688	2.95097	4.06875	4.50539	4.84544	4.7634	5.25556	4.88263	2.57436	5.13163	5.00624	5.0197	4.92795	4.85171	3.5831	5.27266	4.30628	4.56476	4.95787	3.72957	3.57788	4.94424	4.61913	3.56689	4.51931	4.54559	5.06135	4.907	5.04472	5.23592	4.88291	2.90281	5.03212	4.59531	4.40227	4.28247	3.98021	4.5494	3.82651	5.02788	3.68235	4.80187	4.48365	3.60216	5.26179	4.03142	4.6682	5.42165	3.45189	3.85234
ENSG00000142910	3.88753	2.80232	4.93148	3.52649	2.51997	1.61324	3.30066	2.35229	2.17005	2.44753	2.70845	2.30028	3.56355	2.82821	1.64662	1.79528	4.37018	3.6384	3.34578	4.36854	1.13616	2.73284	2.54306	2.78728	3.13239	3.06754	2.61871	1.71384	2.70504	3.21009	1.47305	3.06064	1.75219	3.26003	2.13455	1.90767	2.72885	4.37292	2.15719	3.34893	2.28614	4.71158	2.11304	2.38541	3.31293	2.93979	1.61823	2.88456	2.80777
ENSG00000084636	3.05778	4.75925	4.74752	5.58065	5.97931	4.28255	4.2485	4.00557	3.35951	5.15307	4.70471	6.72949	6.47257	6.4218	4.03972	5.34606	4.66625	4.7214	3.80266	4.32846	2.15293	4.2482	5.7013	3.62188	5.45196	5.65273	5.22324	5.48873	5.60257	4.68768	4.11573	5.19841	1.83114	4.53844	4.54959	4.45154	6.08718	4.58351	6.11578	3.99471	4.01036	6.25696	4.66654	5.25839	5.30147	5.74583	5.95025	4.77534	5.36375
ENSG00000121753	5.6175	7.6436	4.45204	5.60874	6.66664	5.36011	6.20038	5.20377	6.21167	6.40203	5.76949	5.86446	4.73653	4.98841	7.37731	6.08756	4.7138	5.92991	5.57515	2.99812	5.35187	4.94273	4.5502	5.10742	6.05689	7.03204	7.00697	6.02229	6.37142	6.47776	4.10502	6.38069	5.64634	6.01843	6.46063	6.814	7.15962	3.93482	5.60715	7.03705	5.2938	2.75632	7.62213	6.34911	6.4403	6.44322	6.03721	7.87342	5.86422
ENSG00000134668	1.16517	0.173167	7.20988	7.23908	3.35552	6.72925	6.37536	0.725523	5.35642	0.544207	3.28003	5.66317	5.87984	4.11329	3.64387	5.13113	6.66827	6.60415	1.95271	4.88155	5.10088	7.79376	0.733047	4.52332	7.19044	4.61079	7.89665	4.77311	6.23778	6.00061	2.8367	7.27008	2.43682	5.95132	4.81658	2.18267	3.19957	1.56281	4.50647	1.96522	6.07499	4.82264	0.356929	2.14329	4.97854	3.71185	2.15814	2.41863	1.02842
ENSG00000025800	3.95092	5.41978	5.17839	5.4844	5.44032	5.86178	5.54269	3.41297	5.89693	5.47438	4.71047	5.55239	5.60943	4.3593	5.7177	4.54981	5.55393	5.34295	4.59249	5.06876	5.84368	5.38268	3.73791	4.86501	5.27793	5.71339	5.77778	5.72567	5.59887	5.3842	3.57505	5.723	5.50199	4.98638	5.36776	5.04897	5.39841	4.21042	5.46301	5.28243	4.98686	5.07297	5.58964	3.99415	4.68084	5.61254	5.0249	5.41668	4.77328
ENSG00000084652	4.19837	5.85374	6.54652	6.30364	5.65979	6.69152	6.27198	3.96487	6.61324	6.28233	5.49122	6.27938	6.40702	5.58336	5.49099	5.52323	6.38586	6.11001	4.96103	6.10679	5.81416	5.85556	4.59648	5.58228	6.17871	6.47699	6.83267	6.29375	6.60308	6.11295	3.74175	6.32057	5.76396	5.80858	6.01396	5.2184	6.28674	5.20242	6.3055	5.03443	5.63098	6.03009	6.33194	6.18855	5.4697	6.41465	5.78559	4.96631	4.78987
ENSG00000084628.1	1.91641	1.54823	-0.494522	0.669049	3.49367	4.41804	4.73582	2.0221	6.053	4.571	0.760293	2.72554	0.197319	1.98731	-0.886385	1.79413	-0.119013	3.18055	2.85675	0.27915	4.1349	0.186042	2.24467	3.76874	0.489646	1.56471	3.0251	4.85989	1.38325	4.52405	3.20198	3.43658	5.83791	0.876425	-0.241303	2.69274	2.03442	2.13909	3.29382	2.86849	2.49352	2.07367	5.33443	0.928968	2.11839	1.60761	-0.59939	3.54942	4.06263
ENSG00000182866	1.82792	0.411789	2.70656	2.75945	1.39935	0.803052	1.98246	0.476214	1.33491	0.269727	1.66094	2.18695	3.931	3.44233	1.99897	1.14837	4.00824	0.798917	0.200043	2.67589	0.76647	1.04554	1.68256	1.48274	3.57996	3.81023	2.91733	0.860931	0.563603	3.65691	3.97377	1.08842	0.221704	2.91083	1.77597	0.781084	0.807704	3.91472	1.61636	1.52173	0.852975	5.43068	0.166904	2.94704	0.662212	1.61523	0.376848	1.45023	0.502533
ENSG00000160062	1.94544	1.01754	2.51123	2.82056	2.93393	3.06898	3.06418	0.585197	3.57588	3.46271	1.89798	2.51622	2.72039	1.61069	3.20291	2.60725	2.00824	2.18814	1.49198	2.02759	3.28161	2.06357	2.11178	2.05324	2.87462	3.31369	2.26647	2.97155	2.87864	2.88045	1.69123	2.85039	3.34536	1.6595	2.56587	1.82047	1.9084	1.99545	2.6596	2.10756	2.18443	2.42464	2.95562	2.59756	1.90658	2.51307	2.25622	2.25679	2.18489
ENSG00000116497	2.21347	3.56007	3.67631	3.81481	3.89764	3.99505	4.25851	1.35877	4.1146	4.11722	3.36838	4.2919	4.05819	3.09533	3.41209	3.41013	3.57812	3.55055	3.18746	3.71514	4.76345	3.43906	2.11328	3.4448	4.00497	4.27533	3.82955	4.13494	4.01904	3.80067	2.49242	4.13546	3.62474	3.23054	3.79338	2.70391	3.84873	2.99594	4.07233	2.82645	3.38313	3.78661	3.71552	3.32476	3.49965	3.72039	3.4151	2.76614	3.23322
ENSG00000160094	4.46265	4.44572	5.52346	5.6656	5.93403	5.7064	5.82022	3.99331	5.89904	6.0825	5.33884	5.36968	4.87134	3.90205	5.43631	5.86814	5.15904	4.80376	4.47742	5.2122	4.7255	4.51787	4.18392	5.0523	5.19359	5.31938	5.64482	5.46268	5.78309	5.54706	3.50049	5.17601	5.47219	5.22724	5.63215	5.05164	5.35191	4.9556	5.39244	4.81556	4.88168	4.89925	6.39941	4.58141	5.5109	5.38388	5.26407	4.88439	4.61053
ENSG00000004455	3.65195	4.94214	5.63274	5.50889	5.18316	5.84495	6.24186	3.25304	5.52712	5.08981	5.30737	5.67967	5.43273	4.70638	5.84132	4.93619	5.65594	5.6453	4.61672	5.48346	6.02459	5.78144	3.70431	5.37419	5.57494	5.63032	5.7749	5.59687	6.11412	5.23554	3.28507	5.42281	5.10013	5.37389	5.37728	4.48563	5.33699	4.50078	5.62327	4.4048	5.65755	5.15608	5.0171	5.43377	4.97762	5.40839	5.01197	3.93872	4.45798
ENSG00000142920	2.08303	2.72453	2.84658	3.2062	3.63654	2.52335	3.19847	2.14182	3.11185	2.9225	2.4525	2.78697	1.84153	3.12225	0.844969	3.01063	2.49731	2.74655	3.74069	2.48674	2.25749	1.78408	2.29877	3.17013	2.74786	3.82321	3.10243	2.82403	2.68738	3.1124	1.78431	2.96566	2.84875	4.00235	3.53734	3.84077	3.70837	2.77223	2.5074	3.58461	2.91503	2.23008	2.23511	3.54904	3.55348	3.48749	2.27176	3.27794	4.19057
ENSG00000160094.1	4.46265	4.44572	5.52346	5.6656	5.93403	5.7064	5.82022	3.99331	5.89904	6.0825	5.33884	5.36968	4.87134	3.90205	5.43631	5.86814	5.15904	4.80376	4.47742	5.2122	4.7255	4.51787	4.18392	5.0523	5.19359	5.31938	5.64482	5.46268	5.78309	5.54706	3.50049	5.17601	5.47219	5.22724	5.63215	5.05164	5.35191	4.9556	5.39244	4.81556	4.88168	4.89925	6.39941	4.58141	5.5109	5.38388	5.26407	4.88439	4.61053
ENSG00000176256	-0.000850103	-0.000850103	-0.000850103	-0.000850103	-0.000850103	-0.000850103	0.186021	-0.000850103	-0.000850103	-0.000850103	-0.000850103	-0.000850103	-0.000850103	0.00136246	-0.000850103	-0.000850103	-0.000850103	-0.000850103	0.00136246	-0.000850103	-0.000850103	-0.000850103	-0.000850103	-0.000850103	-0.000850103	0.00136246	0.00136246	-0.000850103	-0.000850103	0.00136246	0.00136246	-0.000850103	-0.000850103	-0.000850103	-0.000850103	-0.000850103	-0.000850103	-0.000850103	0.0924891	-0.000850103	-0.000850103	-0.000850103	-0.000850103	-0.000850103	-0.000850103	-0.000850103	-0.000850103	-0.000850103	0.169082
ENSG00000116544	6.03553	1.41452	1.54856	0.849865	3.89998	4.7303	4.12954	4.83684	4.48889	4.85366	1.86177	1.78689	0.583268	2.12445	-0.537031	2.00643	0.490517	2.80376	2.92843	1.20968	-0.390265	1.53679	4.18136	2.80806	1.05682	4.49986	3.72782	4.39983	2.46505	4.56471	1.99507	2.98135	5.56289	1.49207	-0.0975203	5.58767	0.61004	1.60507	1.30342	6.63065	1.88954	0.545098	5.08636	1.88555	2.28667	1.69102	0.564	7.03958	5.21229
ENSG00000116560	5.94074	6.1269	6.56979	6.81464	7.39239	7.15593	7.48387	4.70926	7.81498	7.90564	5.96633	7.15178	7.30242	6.25744	6.17496	7.68309	6.69227	6.59287	5.99219	6.88003	7.43425	6.56063	5.2194	6.44006	6.91092	7.09503	6.95918	7.73958	7.26571	6.85318	5.69823	7.00325	7.33577	6.13191	6.70233	5.77386	7.00087	6.42364	7.22846	6.03079	6.60082	6.76225	7.76951	6.04838	6.88144	6.76022	7.3869	6.3094	6.34239
ENSG00000020129	6.99282	6.80694	6.24766	5.35308	6.56963	5.33088	6.18163	7.08474	5.29922	6.82781	5.79392	5.72311	4.97517	5.11121	5.06795	5.82791	5.46175	6.37835	5.36149	5.57235	4.04304	5.54164	6.10382	5.52145	5.25141	6.98382	6.83703	6.41461	6.0131	7.07744	3.87937	6.49185	5.60711	6.3609	5.05176	8.66486	6.05196	4.33374	5.38765	9.41338	5.61785	4.5028	6.72169	4.35911	5.78939	6.96562	4.50662	9.52027	7.52504
ENSG00000126070	2.32981	2.26274	2.45142	2.93467	2.95349	3.58735	3.73926	1.29535	3.45701	3.72903	1.87126	2.54868	3.12868	2.28305	3.28539	2.83021	2.66694	2.36894	2.58703	2.73211	4.00618	2.77361	1.3827	2.27912	2.74999	3.30012	2.67744	3.8813	3.09805	2.6229	1.7935	2.92941	3.08361	2.19855	3.00151	2.11189	3.27347	1.95935	3.37665	1.98849	2.34456	2.97641	3.36562	1.64111	2.75206	2.72766	2.46345	2.54447	3.00212
ENSG00000116863	4.30491	6.19066	6.7153	6.55572	6.07904	6.92991	6.56307	4.20216	6.26236	6.09441	6.65862	6.44193	6.24287	6.63265	5.53909	6.41398	6.44184	6.63459	5.8148	6.21324	5.99949	6.52645	5.07249	6.50555	6.28494	6.43591	7.16268	6.37083	6.72184	6.5433	5.11409	6.3151	6.36064	6.65254	6.2129	6.18716	6.4101	5.39185	6.1157	5.62169	6.86884	5.94137	6.76898	6.96434	6.3748	6.09134	5.89489	5.19402	5.7193
ENSG00000116898	3.92967	4.80367	5.45714	5.29807	5.25395	5.49554	5.06241	3.6744	4.97721	5.02134	5.71765	5.72895	5.57605	5.07265	5.51205	5.42097	5.42701	5.03917	4.69687	5.17457	4.98638	5.59576	4.56531	5.31374	5.04955	5.23455	5.32752	5.12418	5.76386	5.13529	4.09353	5.45227	4.84198	5.3082	5.25451	5.00445	5.45475	4.60106	5.34171	4.96612	5.41863	5.29365	4.5201	6.00122	5.09658	5.49225	4.73522	4.82606	4.49513
ENSG00000116922	2.25789	4.24944	4.08449	4.58721	4.38049	5.31028	4.67412	2.44872	4.86785	4.62013	4.62476	4.42658	4.30342	3.62485	3.4269	4.97299	4.35694	4.35334	3.48679	4.22709	5.03135	4.3075	2.78636	3.717	4.02754	4.69422	4.60882	5.10316	4.84637	4.0896	2.5159	4.58583	4.66645	4.51159	4.57461	3.46368	4.52949	2.66671	4.64761	4.07654	4.28441	3.68386	4.47836	2.80725	3.9745	4.90486	5.05192	3.73343	3.28675
ENSG00000185090	3.69544	5.45844	4.98616	5.63594	6.38761	5.90713	5.81678	3.88637	5.854	5.69624	6.16724	4.48666	2.12951	3.12966	4.91127	6.61779	3.22361	4.54209	4.60506	4.0128	3.99074	4.55006	3.49949	4.59498	4.22506	6.08361	5.23866	5.41612	5.91027	5.40546	2.72696	5.98028	6.00439	5.33141	5.71973	5.24357	5.83261	3.29993	4.70137	4.86247	5.60128	1.15951	6.6378	5.2468	5.90209	5.73426	5.18923	5.30515	4.30201
ENSG00000116954	3.49017	4.18764	5.24335	5.28601	5.0681	5.93509	5.60811	3.12742	5.62941	4.93844	4.94239	5.26153	5.02089	4.0784	5.02924	4.97964	5.52224	5.51177	4.54102	5.28193	5.99081	5.45392	3.48482	5.11408	5.1901	5.48921	5.29492	5.61974	5.76606	5.10015	3.92406	5.38756	5.10665	4.91312	4.97248	4.79905	5.3151	4.06943	5.31001	4.44629	5.25751	5.04	5.07306	4.48674	4.64715	4.85965	5.3066	4.45389	4.19752
ENSG00000158315	1.51593	1.91511	2.08533	1.93959	1.47594	1.5795	1.34975	1.87199	1.24098	2.27634	2.03318	2.20726	2.7242	2.06449	1.67874	1.55819	2.4124	2.07052	3.54488	2.15019	0.999896	1.80385	0.729613	3.19351	2.3319	2.11442	3.15102	2.50379	2.41612	1.44131	0.68258	2.39263	1.77797	1.93423	2.72426	3.62892	1.8636	2.83458	2.62806	3.26539	2.6409	1.63558	2.10566	2.70166	2.81228	1.2677	1.78924	2.088	4.04624
ENSG00000043514	1.91854	1.79836	2.98187	2.90271	2.73668	3.59636	3.69445	1.51907	3.5501	3.31693	2.38883	3.28129	3.18038	3.08936	2.27204	3.29953	3.05529	2.62031	2.00396	3.31114	3.815	2.77352	2.24573	2.70739	2.9587	2.97116	3.21598	3.51752	3.03851	2.93556	1.84633	2.96849	2.94125	2.5763	2.47618	2.05966	2.90474	2.14195	3.05695	2.63001	2.37508	3.09979	3.09039	2.90437	2.55264	3.053	2.90421	2.60047	2.21703
ENSG00000010803	3.31703	3.87876	4.74399	4.66608	4.54799	4.96266	5.04478	2.94812	4.86267	4.79633	4.15232	5.15163	5.03626	3.84578	4.89133	5.03469	4.12775	4.51784	3.50566	4.45799	5.0362	4.87439	4.03575	4.19674	4.44078	4.97001	4.87466	4.52911	5.12182	4.6489	2.95895	4.72065	4.85845	4.4557	4.93402	4.01516	4.27558	3.19082	4.54396	4.17311	3.95914	4.21827	4.37161	4.16388	3.88263	4.60161	5.16508	4.32596	3.49609
ENSG00000044012	6.29083e-05	6.29083e-05	6.29083e-05	6.29083e-05	6.29083e-05	6.29083e-05	6.29083e-05	6.29083e-05	6.29083e-05	6.29083e-05	6.29083e-05	6.29083e-05	6.29083e-05	-0.00208969	6.29083e-05	6.29083e-05	6.29083e-05	6.29083e-05	-0.00208969	6.29083e-05	6.29083e-05	6.29083e-05	6.29083e-05	6.29083e-05	6.29083e-05	-0.00208969	-0.00208969	0.831702	6.29083e-05	-0.00208969	-0.00208969	6.29083e-05	6.29083e-05	6.29083e-05	6.29083e-05	6.29083e-05	6.29083e-05	6.29083e-05	6.29083e-05	6.29083e-05	6.29083e-05	6.29083e-05	6.29083e-05	0.238266	6.29083e-05	6.29083e-05	6.29083e-05	6.29083e-05	6.29083e-05
ENSG00000066185	1.90192	3.74357	1.82476	1.63554	2.67916	2.49449	0.739226	1.59528	2.3369	1.90057	1.46506	2.44066	1.67202	3.12334	2.83698	1.0912	2.17932	2.41038	1.34326	3.04033	1.46676	1.57765	2.039	3.55088	0.871194	3.25534	3.24551	1.24165	3.09349	2.29327	0.725535	2.23134	0.826258	4.03899	3.5087	2.46557	3.95438	0.877318	2.0282	3.2946	1.73521	0.813337	1.00896	3.52863	2.07386	1.812	1.64913	2.10375	2.42526
ENSG00000171962	1.16154	3.1636	1.95229	2.7757	2.78777	1.77791	2.97888	1.13321	2.09664	2.30512	1.74681	3.04333	1.89677	5.77901	3.43627	3.25688	1.84051	2.00584	1.8886	3.32307	2.27309	1.28297	0.19834	0.746145	2.28708	3.04847	2.23656	3.36817	2.41979	1.73909	1.20492	2.29566	2.34382	2.18767	2.26222	1.38469	3.35988	0.456883	1.79841	0.980151	1.40896	1.42471	1.91614	4.84864	0.50061	2.18785	2.86642	1.51672	1.21006
ENSG00000117385	2.27432	2.673	5.24514	4.88674	4.00531	4.56052	4.35249	1.85715	3.88114	3.63761	3.4468	5.66927	6.02429	3.7787	3.649	4.5669	5.03665	4.23279	2.96507	4.53668	3.92518	4.59581	3.62493	2.99239	4.66477	3.61587	4.77021	4.44959	4.61036	4.37217	2.85664	4.55511	3.4315	3.12499	3.60863	2.76958	3.25123	4.54174	4.85744	2.64218	3.48106	5.30077	3.47075	4.22061	3.62897	4.34727	4.85561	2.61134	2.67471
ENSG00000177868	3.22512	3.80932	5.44296	5.49885	4.57235	4.97504	5.40301	3.87871	4.91155	4.99739	5.27093	4.93195	5.01965	5.06953	4.49929	4.97719	5.27325	4.96438	4.67295	4.70855	3.80322	4.76343	5.04896	5.04576	5.1873	5.01939	5.04437	5.00307	5.50448	5.32948	3.53525	4.78123	5.18481	5.51447	5.48978	5.01517	4.98835	4.87962	4.74939	4.81099	5.09413	4.81983	4.64311	5.79993	5.24901	4.7057	4.5882	4.10661	4.65317
ENSG00000066056	3.6803	3.47885	4.2841	4.68937	5.02809	3.71581	4.44838	2.63638	3.21711	3.7548	4.30581	3.39863	4.37227	3.20792	3.70193	4.60477	4.50235	2.85789	3.41351	2.39295	1.73498	2.44103	2.79597	2.64965	4.11627	3.0946	4.117	4.55708	3.87734	3.4539	2.31793	3.34093	2.72879	4.09963	3.14946	2.29909	3.79481	4.64888	3.28193	3.60112	3.05378	5.0284	3.73322	2.25157	4.30207	3.78396	4.02096	3.18599	3.06423
ENSG00000066322	5.22788	6.31821	6.75625	7.20091	6.83344	6.24104	5.94933	5.43326	5.78825	5.56592	6.39729	6.77916	6.93363	6.27181	5.82713	6.94205	6.92974	6.47624	7.26274	5.76587	5.41813	6.677	5.32394	8.14194	6.46306	6.52251	7.25914	6.6339	6.85167	6.42299	5.72378	6.82753	6.00943	6.54697	6.71914	8.2133	6.56762	6.90795	6.21011	7.04065	7.66445	6.54115	5.89455	6.71673	7.73822	7.13422	6.62288	5.55671	8.29204
ENSG00000159479	3.58696	4.89749	5.70395	5.34434	5.02688	5.85631	5.36089	3.57719	5.25092	4.87363	5.26314	6.00399	5.89882	4.34454	5.20994	5.37031	5.50011	5.49928	4.64081	5.4015	5.19939	5.38623	4.24213	5.09938	5.26072	5.10535	5.86489	5.62234	5.95873	5.35722	3.72062	5.45826	5.01449	4.96967	4.97098	5.12222	5.26815	4.81341	5.53573	5.04926	5.3601	5.58589	5.31025	5.40726	4.97752	5.38943	5.44338	5.16148	4.73879
ENSG00000198198	2.39493	2.76738	2.8377	3.36055	3.31688	3.6942	3.68227	1.83868	3.92334	3.71771	2.15837	3.1793	3.44618	2.74343	3.07933	3.53996	3.21364	2.67955	2.44564	3.40956	2.93351	2.55126	1.7819	2.90501	3.30258	3.42972	2.85739	3.77502	3.02638	2.73436	2.02891	3.17625	2.97932	2.80475	3.42208	2.4169	3.52841	2.42549	3.01739	2.57968	2.38349	3.2758	3.43772	1.95987	2.70018	3.13594	3.28868	2.61919	2.94386
ENSG00000126091	1.84272	2.75213	2.35987	2.49952	2.66633	2.59965	2.82088	1.64122	2.57427	2.46808	2.90975	2.48225	2.01366	1.77486	2.52969	3.10701	1.93714	2.51378	1.98323	1.85479	2.84768	2.15422	1.57817	1.87525	2.05152	2.84498	2.69696	2.77172	2.96736	2.90713	1.31482	2.49694	2.61423	2.21912	2.41885	2.47508	2.29067	1.58855	1.90019	2.52401	2.35074	1.7576	2.85344	2.65031	2.61733	2.31643	2.97093	2.8277	1.95461
ENSG00000142937	8.46416	8.15607	10.2192	9.4589	9.31295	9.21705	9.6899	7.66883	9.78627	9.59834	10.472	9.43692	9.72909	8.5105	10.3814	9.61879	9.22835	9.66166	9.2896	9.49188	10.7712	9.76398	9.52795	9.48951	8.84218	9.12193	9.18953	9.36457	10.0415	9.70309	8.55526	9.50122	9.05993	9.2742	9.36211	8.94978	9.19164	9.32145	9.21247	8.8473	9.89569	9.76045	9.11089	10.4956	9.42917	9.72982	9.24904	8.35349	8.46769
ENSG00000142959	0.741451	0.696342	0.71407	0.688224	1.98487	2.31125	0.320056	0.0483471	0.989032	0.970813	1.38856	0.956675	1.50357	5.67911	0.879101	0.822207	1.1678	1.76451	0.120723	1.55962	1.94588	1.13003	-0.00882517	0.80004	1.11582	3.01241	0.904781	2.60997	1.06138	0.935826	0.0464614	0.397182	1.44639	0.756882	1.18766	0.771612	1.24392	0.322946	1.66626	0.836699	1.90826	0.867391	1.15261	2.88809	0.359672	0.558973	2.36918	2.30466	0.51365
ENSG00000117425	1.46145	1.15153	3.11584	2.97492	2.8206	1.77027	1.82538	1.74817	1.9048	3.23436	1.65571	2.4613	2.43251	3.65144	1.3632	3.223	2.03619	2.25163	1.84548	3.20269	1.80922	2.46914	3.91078	1.7593	2.14344	2.54941	3.11377	2.70547	2.34332	1.80716	1.36768	2.67836	2.22035	3.01456	4.41907	1.99811	4.23345	1.0589	2.38734	1.5525	0.95873	1.39855	1.43181	2.83505	2.11166	2.50925	3.55398	3.343	1.83198
ENSG00000070785	2.78746	3.70931	4.83221	4.81326	4.23731	4.04457	4.1069	2.68542	4.61708	4.19853	4.6874	4.6239	4.44154	3.68967	4.90789	4.82834	4.34745	4.47095	3.76196	3.70149	4.91907	4.50881	3.23799	4.30859	4.27402	4.23427	4.86589	4.67261	4.62159	4.5224	3.04048	4.47494	4.59608	3.97537	4.25333	4.02796	4.40445	3.52471	4.74204	4.1707	4.42428	4.03566	4.46163	5.0527	4.24762	4.30159	4.95055	4.10071	3.95222
ENSG00000126088	4.4506	6.05293	6.24772	6.12025	6.13246	5.47357	5.99208	4.55373	5.58515	5.40225	6.23086	6.18832	5.88215	5.75676	5.75082	5.97101	5.91921	6.01685	5.5992	6.08325	5.46625	6.43844	5.24132	6.06635	5.8158	5.83349	6.5004	5.54087	6.38419	5.72966	4.08287	5.91981	5.38355	6.19117	6.12	5.97736	6.39744	4.94661	5.80294	5.7342	5.85009	5.44149	5.71924	6.49551	6.11429	6.40312	6.50275	5.5076	5.30449
ENSG00000186603	1.32773	0.53066	1.1996	1.03706	1.49962	1.27757	1.2741	1.00297	1.91766	1.23001	2.01304	1.84408	1.25159	0.534114	1.90306	3.00013	1.86104	0.332333	0.912113	1.1654	1.26319	0.568152	0.657959	0.944045	0.884306	1.70193	1.50795	1.57872	1.47898	1.70568	1.88813	1.44148	1.61224	1.30409	1.44379	1.72255	1.59732	1.15033	1.76885	1.35016	1.17211	1.89232	3.70686	2.00475	1.72395	1.63594	1.86122	1.25146	1.70353
ENSG00000288208	0.171051	-0.00560969	0.686658	-0.00560969	0.375339	-0.00560969	1.15387	0.358618	0.739912	-0.00560969	0.678178	0.600209	0.351202	0.317498	-0.00560969	-0.00560969	-0.00560969	-0.00560969	-0.0038779	-0.00560969	-0.00560969	0.553705	-0.00560969	-0.00560969	-0.00560969	-0.0038779	-0.0038779	1.069	-0.00560969	0.484751	-0.0038779	-0.00560969	-0.00560969	-0.00560969	-0.00560969	-0.00560969	0.918349	-0.00560969	1.2739	-0.00560969	-0.00560969	-0.00560969	-0.00560969	0.851771	0.777349	-0.00560969	-0.00560969	-0.00560969	-0.00560969
ENSG00000132773	2.53801	3.59021	4.3359	3.79799	4.17296	3.64618	3.93032	1.9586	4.08799	4.51374	3.86197	4.1582	4.28341	3.25515	4.03309	4.58189	4.01669	4.45961	2.67498	4.06794	4.10007	4.22609	2.65936	3.93201	3.76527	4.77561	4.70064	4.26222	4.47026	3.99231	3.12088	4.22746	4.30882	3.7887	3.80294	3.63391	4.56029	3.54885	4.57958	3.65806	4.1847	3.98581	4.66248	4.99524	3.78296	4.26666	4.65661	3.15825	3.46752
ENSG00000070759	2.52355	1.98192	2.02543	2.81675	2.83579	2.70519	3.63516	2.24463	2.25719	2.42362	2.55295	1.87914	3.02989	2.31965	2.06468	2.27944	2.53311	2.41858	3.75789	3.20074	2.87576	2.46572	1.90194	3.81374	2.60796	3.32979	2.27947	3.3091	3.13286	1.80481	2.20496	2.48008	2.52549	3.88761	2.92969	4.09336	3.32756	2.91979	2.38685	3.21577	3.62884	3.18642	2.41364	1.60763	3.28096	1.99292	2.38414	2.50483	4.57963
ENSG00000159588	0.363523	0.271295	0.915018	0.750709	0.0219899	0.691518	1.39459	-0.151272	1.21937	1.12866	-0.183155	0.269449	1.26401	2.65684	0.359768	0.317228	1.13676	0.139852	0.814735	1.86929	0.612499	-0.188729	0.283104	0.44528	0.52141	0.628396	0.419649	0.790909	0.164906	0.254795	0.198474	0.520004	0.143884	0.0344041	0.242658	-0.0483951	1.00078	0.952734	0.664295	0.426495	-0.0421294	1.08607	-0.163849	1.21685	0.88541	-0.178243	-0.0213234	0.424105	1.13207
ENSG00000086015	3.58828	4.85799	4.38458	5.04838	4.70808	5.00706	5.94418	3.09127	4.87753	5.32031	4.61281	4.90936	5.02816	3.97148	5.29651	4.928	4.70624	4.70044	4.04101	4.23003	5.09439	4.20702	3.25818	4.01972	4.53634	5.10561	5.30628	5.22477	4.71588	4.61735	3.75324	5.09884	5.32265	4.36524	4.7977	3.97477	4.63168	3.74278	4.44585	4.2099	4.44262	4.66716	4.97784	4.44128	4.694	3.5864	5.31962	4.40347	3.94389
ENSG00000117461	3.65983	5.37222	3.8346	4.20248	4.8259	4.43129	5.30468	3.27501	5.69726	5.86959	4.53383	4.61758	4.78582	4.4366	5.89687	4.32701	4.4154	3.80406	4.32233	3.67222	5.20007	3.77417	3.3084	4.277	3.98803	5.65244	5.27464	5.24085	4.79618	5.3298	1.4877	4.70549	6.31509	4.59198	4.98736	4.5068	5.19053	3.49077	6.28294	5.18883	4.08867	4.25654	6.2015	3.79816	3.56534	4.40123	6.2364	4.93534	3.63593
ENSG00000171357	2.91433	3.11869	3.30587	3.56512	3.46859	1.89063	2.36972	2.59236	3.22049	3.90333	3.00407	3.48546	3.06566	2.08376	2.79289	3.3097	2.25066	3.11187	3.06519	3.12323	3.29469	2.64012	2.34581	4.30257	2.82408	3.49657	3.57809	3.83743	3.34477	3.6234	1.66614	3.52752	2.46758	3.00396	3.70322	3.97436	3.81542	2.76269	2.99875	4.34744	3.60734	2.75968	1.77636	1.86426	3.55376	3.30384	3.81142	3.77811	4.29776
ENSG00000079277	3.59382	3.94481	4.47623	4.83362	3.86894	4.42018	4.56819	2.82631	3.9616	4.28516	3.47105	4.36866	4.81917	3.9804	4.04062	4.24483	5.35449	4.40942	4.19908	3.95297	4.03099	3.66715	3.51003	5.5178	4.48945	4.76436	4.13915	4.2049	4.07428	4.1019	2.83002	4.22819	3.74024	4.09398	4.03323	4.34683	4.5364	4.34662	3.69539	4.25232	3.86302	5.0188	2.44675	3.87983	3.36611	4.04846	3.84413	3.82139	3.3913
ENSG00000159650	0.273116	-0.0642953	-0.0642953	0.69316	0.49469	0.0247778	0.0244032	0.484982	0.274376	0.313985	0.0198451	0.0314811	0.0934809	0.323281	-0.0642953	0.748996	0.618236	0.750123	0.0706577	0.493651	0.208907	0.0916946	-0.00196614	0.766912	0.144081	0.68007	0.0706577	0.180414	0.0298398	0.136757	0.0706577	0.408292	0.264028	0.785443	0.538036	0.559705	-0.0642953	-0.00408586	0.450758	0.303164	0.0635205	0.144793	0.444074	-0.0642953	0.161413	0.106082	0.0408898	0.539737	0.0922778
ENSG00000142973	1.19028	-0.180578	-0.180578	-0.180578	0.595304	0.0724457	0.0714391	0.678273	-0.180578	-0.180578	-0.180578	0.0903855	-0.180578	0.177968	-0.180578	-0.180578	1.09222	-0.180578	0.046212	-0.180578	-0.180578	-0.180578	-0.180578	-0.180578	-0.180578	0.8121	0.148027	-0.180578	-0.180578	0.190807	0.046212	-0.180578	-0.180578	-0.180578	-0.180578	0.00305546	0.0922466	-0.180578	-0.180578	0.251596	-0.180578	0.520685	0.329231	0.288621	0.0458331	-0.180578	-0.180578	0.581225	1.07054
ENSG00000117834	0.307307	0.0270853	0.471821	0.595285	0.830817	0.0441729	0.525097	0.176334	0.384258	0.507044	-0.00927508	0.585758	0.921857	0.237062	0.417291	0.484278	0.966853	0.144387	0.245224	0.505554	0.628562	0.216213	0.0279868	0.359506	0.885377	0.360152	0.202228	0.640499	1.27789	0.0332678	0.0332678	0.341944	0.250461	0.187676	0.3553	0.339704	0.108204	0.310941	0.374903	0.240593	0.206937	0.384618	2.65158	0.129397	0.483827	0.383316	0.228639	0.218698	0.353247
ENSG00000142700	0.237852	4.5411	1.66306	5.78517	5.09466	4.17162	0.266996	0.46974	0.344883	0.252592	3.25742	1.69684	4.84289	0.378117	2.22821	5.87303	1.84897	0.054413	2.90335	3.41161	1.57008	2.03482	0.0842733	2.80798	1.67961	5.45824	3.18058	1.33957	6.42881	2.80677	0.389524	5.68141	2.15975	4.9142	5.37792	3.51688	1.04365	0.687905	4.41329	0.954594	5.35207	1.01355	0.615705	5.89388	5.89444	1.84331	6.0644	0.415576	2.3512
ENSG00000117859	3.20905	3.69203	4.67882	4.48787	4.38329	4.35793	4.90052	2.62176	4.40639	4.74464	3.86358	4.71697	4.43192	4.20165	3.82871	3.89005	4.51946	4.04036	3.4991	4.2313	4.93926	3.4506	2.9807	4.00302	4.40029	4.23285	4.29221	4.80875	5.13907	3.89827	2.62001	4.59474	3.89856	4.36346	4.03312	3.47894	4.55648	3.82509	4.78454	3.63355	4.18415	4.28294	4.17624	2.91128	4.16103	3.81463	4.89885	3.45007	3.82751
ENSG00000078618	4.55052	5.61339	5.88111	6.25069	6.0062	6.15282	6.18672	4.28392	6.32401	6.0035	5.52442	6.27683	6.19059	5.23504	5.81009	5.43421	6.38028	5.97343	5.33653	5.99785	6.77011	5.18293	4.38754	5.47877	6.1629	6.32033	6.17868	6.43929	6.41925	5.75536	4.50274	6.1215	6.04188	5.79232	5.79241	5.35731	6.25296	4.90554	6.42243	5.56697	5.66491	6.02605	6.27535	5.27789	5.55008	5.76506	6.44403	5.89198	5.32901
ENSG00000085840	0.579119	0.991169	1.83828	2.0666	3.33952	3.11428	2.31453	0.142831	3.68735	3.46366	1.80867	3.19227	3.18635	0.962771	3.35928	2.94008	1.9733	2.43384	1.12644	1.89393	3.5888	2.46428	0.314744	1.96954	1.784	2.13755	3.2247	3.23727	3.41176	2.54958	1.82317	2.7981	3.04229	0.506063	1.4563	0.571885	1.01561	1.9535	2.97962	0.309567	1.98793	1.95751	2.71968	2.90854	1.3567	1.30266	3.86092	0.995796	0.245706
ENSG00000058804	2.53825	3.82007	4.21651	4.80401	4.87098	4.93589	4.49914	2.22949	5.23957	5.09809	4.45016	4.96498	4.60501	3.42119	5.1539	4.75935	4.53296	4.4138	3.17568	3.9767	5.29135	3.8055	3.27801	4.09728	4.73371	4.90602	4.72604	5.21801	5.46882	4.5081	2.90627	4.69155	5.36562	3.95596	4.40116	3.52309	4.46554	3.61671	5.05253	3.48211	4.09588	4.16346	5.12877	3.66571	3.9707	4.64059	5.78985	3.88214	3.0988
ENSG00000058799	4.16666	5.38166	5.62265	5.70831	5.33009	5.6731	4.76604	3.32528	5.62421	4.39191	5.50254	5.61175	5.27889	5.34284	5.60435	4.84684	5.97384	5.70428	4.55606	4.83943	6.279	4.77067	4.19226	5.68852	6.25307	5.40257	6.06059	5.33689	5.5699	5.84078	3.64099	5.63474	5.05424	5.67341	5.86261	5.21829	5.41604	4.76001	5.35487	5.07932	5.12835	5.58666	5.18075	5.91567	4.93854	5.4513	5.50803	4.98954	4.52747
ENSG00000116221	4.69241	6.47458	6.23866	6.28308	6.34791	6.54314	6.29611	4.48272	6.44392	6.14532	6.59421	6.75976	6.35842	5.23188	6.9889	5.7981	6.21554	6.24139	5.31964	5.82852	6.10179	5.72303	5.65275	5.93806	5.9229	6.48076	6.87243	6.63658	6.76319	6.48085	4.44373	6.41021	6.32721	5.95769	5.85741	5.8526	6.48741	5.17231	6.25641	6.05926	6.16834	5.76925	6.08964	7.02145	5.62076	6.18087	6.8772	6.23369	5.11244
ENSG00000006555	0.221353	0.0314168	0.0916668	0.241442	0.00494667	0.0439189	0.189309	0.0287007	0.0454042	0.42192	0.146749	0.0469066	0.679628	0.271944	0.150375	0.095952	0.434477	0.0813122	-0.0168357	0.470284	0.00494667	0.00494667	0.0848487	0.146481	0.346626	0.57507	0.404223	0.0794309	0.00494667	0.344956	1.04495	0.0522462	0.119187	0.313855	0.157314	0.236988	0.00494667	0.549011	0.114718	0.237122	0.0333951	0.856656	0.00494667	0.082049	0.138618	0.221165	0.00494667	0.20537	0.234541
ENSG00000169174	0.00700553	-0.0223946	0.138808	0.132449	0.0235434	0.37102	0.369526	0.202822	0.701146	0.676346	-0.0223946	0.270688	0.26594	0.0325848	0.0410721	-0.0223946	0.0296931	0.0266446	0.0981633	0.152813	-0.0223946	-0.0223946	0.289664	-0.0223946	0.095285	0.241485	0.0325848	0.116558	-0.0223946	1.61809	0.0325848	0.0375128	0.517896	0.0718408	0.212881	0.145379	-0.0223946	0.0108477	0.0251769	0.108793	0.0489125	-0.0223946	0.231648	-0.0223946	-0.0223946	0.287905	-0.0223946	0.537325	0.0653398
ENSG00000187889	0.0895253	0.219356	0.0325683	0.0325683	0.358113	0.0808974	0.0806914	0.253189	0.223541	0.122263	0.0325683	0.0325683	0.641803	1.83267	0.0325683	0.0898512	0.0325683	0.0805461	-0.156886	0.120903	0.255723	0.0325683	0.0325683	0.24707	0.091313	1.47189	-0.156886	0.0793528	0.0836849	0.260972	-0.156886	0.0911838	0.562908	0.168787	0.424138	0.196852	0.0849748	0.0325683	0.0791096	0.387922	0.0678777	0.0325683	0.0325683	0.0968071	0.197077	0.0325683	0.0325683	0.0764776	0.608425
ENSG00000157131	-0.00135143	-0.00135143	-0.00135143	-0.00135143	-0.00135143	-0.00135143	0.202131	-0.00135143	-0.00135143	-0.00135143	-0.00135143	-0.00135143	-0.00135143	0.00276525	-0.00135143	-0.00135143	-0.00135143	-0.00135143	0.00276525	-0.00135143	-0.00135143	-0.00135143	0.143302	-0.00135143	-0.00135143	0.00276525	0.00276525	-0.00135143	-0.00135143	0.00276525	0.00276525	-0.00135143	-0.00135143	-0.00135143	-0.00135143	-0.00135143	-0.00135143	-0.00135143	-0.00135143	-0.00135143	-0.00135143	-0.00135143	-0.00135143	-0.00135143	-0.00135143	-0.00135143	-0.00135143	0.0949158	-0.00135143
ENSG00000021852	-0.000345076	-0.000345076	-0.000345076	-0.000345076	-0.000345076	-0.000345076	-0.000345076	0.0490673	0.0832979	-0.000345076	-0.000345076	-0.000345076	-0.000345076	0.0023748	-0.000345076	-0.000345076	-0.000345076	-0.000345076	0.0023748	-0.000345076	-0.000345076	-0.000345076	0.261728	-0.000345076	-0.000345076	0.0023748	0.0023748	-0.000345076	0.0848663	0.0023748	0.0023748	-0.000345076	0.157091	-0.000345076	-0.000345076	-0.000345076	-0.000345076	0.0540961	-0.000345076	-0.000345076	-0.000345076	-0.000345076	-0.000345076	-0.000345076	-0.000345076	-0.000345076	-0.000345076	0.142744	-0.000345076
ENSG00000134709	1.98528	0.0551835	0.302559	0.0556082	1.04961	0.413129	-0.0823184	1.67858	0.303192	1.98506	0.0282679	0.173432	0.994559	1.23094	-0.0575957	0.0298669	0.79506	0.149146	0.583313	0.0609436	1.43211	-0.0907149	1.94075	-0.127332	0.333733	1.70507	0.411273	0.846684	0.00937833	2.44751	0.492428	0.479183	2.06615	0.368548	0.294787	2.56013	0.453698	0.0530066	2.30191	3.50261	-0.105148	-0.0631402	0.256957	-0.0817464	1.02892	-0.0423206	0.204146	4.18251	2.23079
ENSG00000125703	3.8273	4.33023	4.50461	5.08125	5.25842	4.88863	4.56239	3.84264	4.76006	4.8865	4.56421	4.54831	4.46903	4.50993	3.99709	4.86034	5.0156	4.64522	5.21653	4.51794	5.63957	4.0054	3.20273	5.62819	5.1256	5.15359	4.77973	5.22269	4.75018	4.91525	3.35314	4.82257	4.58211	4.95171	5.00032	5.38904	5.48962	4.39859	4.68634	4.93022	5.19813	4.53781	4.26841	4.40241	5.12413	5.07725	5.04449	4.29864	5.94683
ENSG00000142856	1.38123	2.0047	3.09708	3.30104	3.17691	3.54732	3.11806	0.655577	2.96224	3.36182	2.38166	3.42043	3.20604	2.62097	3.36801	3.58037	2.2758	3.26179	2.02799	2.67026	4.45518	2.8994	0.862701	2.62237	3.29009	3.02862	2.40415	3.55271	3.25223	2.53812	2.04787	3.04788	3.08042	2.66855	2.65282	1.9554	3.80498	1.9397	3.52045	1.52834	3.28517	2.37462	2.48232	3.64527	1.98911	2.24044	3.81016	1.50792	1.30943
ENSG00000079739	4.89219	7.16134	5.75169	5.60294	6.26669	6.8193	6.48556	4.38302	5.80522	6.02452	6.14396	6.43318	6.07626	4.55833	6.17751	5.994	5.30511	6.13996	5.86574	5.93338	6.69648	5.43352	4.7797	5.58095	5.67644	6.02642	6.56853	6.73207	6.84088	6.06138	3.511	5.80496	6.30436	6.11392	5.89634	5.34473	6.89471	3.90235	5.87936	5.44573	5.98265	5.42816	6.69253	5.22958	5.56352	4.59525	6.50079	5.67004	5.24861
ENSG00000158966	3.50927	5.49382	3.80167	4.52988	4.43667	4.33371	4.40624	3.3825	4.9153	4.94968	3.67472	3.72972	3.65238	4.29892	5.03347	5.39562	4.14704	4.13056	3.39416	3.1474	5.13749	2.75625	2.68388	2.79962	4.02202	4.97607	4.7922	4.34066	3.83113	3.72745	2.14221	3.94452	4.07236	4.68763	4.84633	3.6968	5.38783	1.90652	4.24547	3.84838	2.95965	2.32613	2.71247	2.9665	3.30347	4.58476	4.7676	4.05774	3.19623
ENSG00000118473	2.79892	2.18106	2.23102	1.88622	3.0157	2.47689	3.92233	2.87308	3.13488	3.87578	1.70172	1.47894	1.24304	3.81187	1.06975	0.890586	1.14825	2.03796	2.68433	2.12591	3.34216	0.620782	2.16396	2.08237	1.53017	2.92514	1.93614	3.04172	1.76508	2.71238	1.79414	2.48383	3.19007	3.08251	1.75197	3.80711	3.76963	1.8361	1.892	4.33302	1.48569	2.74511	3.66613	0.924071	3.67785	0.741592	1.98508	4.63058	3.76281
ENSG00000172410	0.0337928	0.490359	0.732243	0.0337928	0.629593	0.0337928	0.0337928	0.0337928	0.686177	0.0337928	0.0337928	0.408586	0.35541	2.04391	0.0337928	0.0337928	0.401725	0.0337928	-0.0756658	0.361575	0.96059	0.0337928	0.0337928	0.636034	1.03908	0.900562	0.268363	0.0337928	0.0337928	-0.0756658	-0.0756658	0.450661	0.0337928	0.0337928	0.389859	0.0337928	0.957261	0.0337928	0.877529	0.0337928	0.0337928	0.0337928	0.0337928	2.85554	0.0337928	0.379619	0.441822	0.0337928	0.353088
ENSG00000081985	0.742584	0.162245	0.512008	0.425239	0.395328	0.486828	0.256112	0.491589	0.733836	1.22996	0.307282	0.279289	1.38729	0.216335	0.248316	0.389338	1.15945	0.390038	0.287049	0.453136	0.263872	0.227609	1.07223	0.675376	0.583505	1.14912	0.465071	0.380246	0.0315224	0.524786	0.508608	0.358697	0.147205	0.558953	-0.0592659	1.2238	0.0781475	0.498628	0.101768	1.83237	0.0933069	0.400786	-0.0111524	0.281582	0.192095	0.509271	-0.0592659	2.95792	1.31994
ENSG00000142867	3.04778	2.62329	4.0297	3.95187	3.25299	4.37352	4.22022	1.74227	4.17597	3.71924	3.86325	3.9641	4.32815	3.39614	4.02673	3.55189	4.18464	4.03859	3.06698	3.88031	4.46495	4.19173	2.11053	3.25328	4.27543	3.94552	4.06745	4.1841	4.2928	3.91166	2.4922	4.11011	3.64243	3.47957	3.48775	3.03676	3.32834	3.25543	3.32218	2.77403	3.58869	4.3	4.15451	3.59572	3.10465	3.82794	3.72742	3.30947	2.8839
ENSG00000024526	1.18405	0.703135	2.02948	2.44354	2.73514	2.96994	1.72732	0.526306	3.93832	3.62004	1.37339	3.65789	4.08936	0.325911	3.37376	3.46281	2.07293	2.15006	0.355694	1.29991	3.5202	1.98808	0.454559	1.84174	2.64443	3.4156	2.51595	3.28892	3.8116	3.23278	1.35148	3.16807	3.28647	0.326798	1.77182	0.947274	1.42909	1.99672	3.31363	0.28779	2.02794	1.87454	2.85794	1.96816	1.20467	1.07485	3.55363	0.889332	0.372715
ENSG00000033122	2.02831	0.298317	0.320679	0.0789162	0.775859	1.76496	1.19008	1.25257	2.65611	1.50263	0.199125	0.507762	0.170629	0.434439	0.00862333	-0.0154288	0.0163024	0.115207	1.03916	0.0906835	1.08313	0.0145247	1.12054	0.675732	0.0455026	1.31856	0.409066	1.33837	0.256252	0.447454	0.41832	0.329033	0.48752	0.191268	0.157331	2.06403	0.661358	0.387238	0.0500791	2.44021	0.511247	0.156429	2.25561	0.026939	1.20538	0.0202812	0.0238797	3.46388	2.27032
ENSG00000066557	3.44367	4.00445	4.68564	5.13654	5.03324	5.78041	5.40147	3.42047	5.75756	4.96569	4.43454	5.57217	5.01467	3.57769	4.78222	5.41259	4.77477	4.75079	3.9087	4.22941	6.10834	4.91389	3.69379	4.89266	5.00809	4.79309	4.96303	5.34297	5.18591	5.35895	2.9321	5.11356	5.5712	4.7999	5.08259	4.92836	4.71872	3.92705	4.99746	4.85418	4.91793	4.19824	5.2352	2.798	4.99359	4.17583	5.19379	4.89291	4.50946
ENSG00000118454	3.43855	3.76185	4.34083	4.54484	4.57982	4.77484	4.61635	3.03141	4.68356	4.85897	3.93482	4.38128	4.56557	3.71952	4.45557	4.58687	4.21364	4.40314	3.89441	3.80634	4.99838	4.17747	3.22622	4.06438	4.4439	4.65065	4.61889	4.83736	4.94506	4.62938	2.89686	4.62659	4.78544	4.04112	4.6484	4.19715	4.36372	3.44302	3.9379	4.36587	3.99057	4.05012	4.98106	3.42572	4.49505	4.22987	4.85842	4.68324	4.14969
ENSG00000116761	1.91406	4.03138	3.14471	3.17781	3.69137	3.4028	2.72769	2.15763	3.15934	4.48271	3.86068	3.32809	2.49632	3.60077	3.16105	3.46425	3.12026	3.46658	2.00801	3.45626	3.23854	2.91968	1.31744	2.19388	2.68159	2.78885	3.54013	3.83527	3.85637	2.69765	1.30185	3.95877	3.44399	3.53863	3.81055	2.48408	2.96144	1.31821	3.12074	2.80301	3.15745	2.0256	2.56722	2.77992	4.42127	2.17825	3.30439	2.88606	2.97087
ENSG00000050628	0.511478	0.0261363	0.0489045	0.175418	0.1718	1.34635	1.07769	0.42172	0.665185	0.565742	-0.00837937	0.400885	0.037742	0.149665	-0.00837937	0.0809228	0.690746	0.0420034	0.042047	0.17142	0.0332878	-0.00837937	0.874391	0.216253	-0.00837937	0.35571	0.416716	1.59751	0.0452966	0.376782	0.0169394	0.399633	0.273178	-0.00837937	-0.00837937	0.797238	0.099657	0.0591468	0.303366	0.398877	0.0826108	-0.00837937	0.178804	-0.00837937	0.101771	-0.00837937	0.0219709	1.43599	0.894696
ENSG00000117054	4.16962	5.7619	5.26548	5.72294	5.52814	5.86841	5.73057	4.40258	5.75794	5.72001	5.50317	5.64749	5.281	4.59593	4.67137	5.83317	5.53491	5.45888	5.32478	5.07727	5.80321	5.33367	4.28138	5.47688	5.83518	5.56135	5.49889	5.7459	6.27385	5.55761	3.60652	5.57804	5.37763	6.17347	5.63051	5.42173	6.52101	4.12854	5.14244	5.34925	5.44645	4.5944	5.80134	4.32291	5.29035	5.42448	6.02116	5.07782	5.15266
ENSG00000057468	0.086717	0.146929	0.239007	0.229752	-0.00178388	0.457271	0.510499	-0.00178388	0.957991	0.136735	-0.00178388	-0.00178388	0.194417	0.188408	-0.00178388	0.250271	0.0774912	-0.00178388	0.140214	0.13467	0.119368	0.251499	0.101485	0.136686	0.405793	0.118672	0.100106	0.444443	-0.00178388	0.0964206	0.00216161	0.174908	-0.00178388	0.0711527	0.519721	-0.00178388	0.156858	0.0489812	0.0706763	0.132449	0.106373	-0.00178388	0.159569	-0.00178388	-0.00178388	0.14271	1.01039	0.367046	0.309536
ENSG00000117069	2.05998	1.49936	2.33684	0.723808	1.46317	1.95779	2.13981	1.74663	1.46901	2.12054	2.9107	0.279207	2.54492	2.72804	1.06065	4.0274	0.70887	0.576053	0.810128	1.73366	0.918481	1.40498	1.81739	0.941739	0.0156418	3.07278	1.65673	0.797833	0.92019	1.81774	0.110782	1.45603	1.42296	0.254663	0.39107	3.03887	0.475132	0.454541	1.57306	3.71925	0.546138	0.398161	0.35403	0.545595	1.24358	3.98301	0.103923	4.42633	2.47385
ENSG00000142892	3.59772	4.26861	5.04176	5.30857	4.93895	5.20204	4.62639	2.98843	5.27944	5.24449	4.1254	5.24204	4.74209	3.93789	4.67921	4.89366	5.19174	4.59711	4.50321	4.18259	5.17436	5.1745	3.48445	4.63225	5.19983	4.84415	4.61387	5.0648	5.34795	4.80421	3.10659	4.91317	4.86793	4.81667	5.07338	4.87989	4.78341	3.81844	4.79076	5.05025	4.59085	4.6518	4.47535	3.00919	4.84316	5.23823	5.52508	4.48891	4.85705
ENSG00000036549	3.07884	3.29011	4.33978	4.3703	4.33366	4.62801	4.42332	2.65422	4.79723	4.54187	3.84577	4.19251	4.2989	3.66737	4.49708	4.25494	4.11045	4.11085	3.56765	4.12075	5.22444	3.99736	2.73866	3.67135	4.16307	4.74257	4.24801	4.77589	4.97966	4.08488	2.58885	4.35892	4.44075	4.11268	4.30921	3.75864	4.49356	3.09612	3.92151	3.54602	3.5807	4.02431	4.46348	2.95117	4.04501	4.31643	4.5525	3.71668	3.86098
ENSG00000077254	4.18762	4.9798	5.14091	5.43882	5.69171	5.68608	5.66344	4.35201	5.91427	5.76189	4.90891	5.51974	5.33154	4.89772	5.46871	5.62934	5.43909	5.49367	4.9686	4.98251	5.99794	5.03578	3.74753	4.92166	5.69902	5.92449	5.58278	6.04072	6.09618	5.69296	3.56739	5.84638	5.95147	5.44283	5.64011	5.4053	5.96228	4.22469	5.36107	5.76408	4.8673	4.94921	6.48878	3.59808	5.16837	5.09552	5.90143	5.65092	5.19776
ENSG00000122420	2.02595	0.266628	2.82819	0.842389	0.131133	0.335204	2.97256	0.139548	1.88511	0.504744	0.505518	2.76785	2.30852	0.198897	0.391647	0.183411	2.87681	0.183837	0.135189	0.836631	0.00247594	0.452756	1.53074	0.699	-0.0726911	1.9514	0.447468	0.0157587	0.199402	1.03261	0.135189	0.410383	0.0189165	1.29632	-0.0726911	0.475972	0.0262188	0.782507	2.57877	1.05865	-0.00570119	2.48335	0.0757465	0.0188523	0.19363	1.91223	-0.0726911	1.35467	0.363354
ENSG00000171517	1.63376	-0.259801	-0.143658	-0.259801	-0.0737294	-0.156667	-0.157098	0.630573	1.84777	-0.162505	-0.259801	0.0500814	1.70039	3.35969	0.560214	-0.259801	-0.151159	0.407825	0.23117	0.306514	-0.0946336	0.41637	-0.259801	0.171775	-0.0200292	0.60351	0.344836	-0.259801	-0.259801	0.286913	0.23117	-0.0205248	-0.0598253	-0.159766	-0.259801	3.28269	-0.148141	-0.0597163	-0.160413	3.07839	-0.0435775	-0.0950406	-0.259801	-0.0599602	-0.0817303	0.0256468	-0.259801	1.84251	2.47768
ENSG00000055732	0.044244	-0.00380148	0.24556	0.595229	0.00740474	0.290284	0.214741	-0.00692107	0.374472	0.0489672	0.165723	0.105821	0.74415	0.609378	-0.0342413	0.425087	0.0129892	0.175514	0.0348951	1.29892	-0.0342413	0.00597365	0.466887	-0.0342413	-0.0342413	0.167098	0.109994	0.383226	0.0590013	0.14196	0.0348951	0.171802	0.0106864	0.383742	0.0554424	0.0592927	0.315037	0.0253907	0.169562	0.0463451	0.180542	0.564857	0.320629	0.384929	-0.0342413	0.173848	0.0187949	0.0460174	0.00613011
ENSG00000097096	0.724703	0.113541	0.506628	1.23563	0.116342	1.5079	0.914961	0.336141	0.817571	0.510991	0.717799	0.203048	0.927247	0.47951	0.391655	0.754439	0.533851	0.0885606	0.57797	0.810099	0.017335	1.03768	0.435018	0.46081	0.0615187	1.76467	0.866087	1.02543	1.57474	0.591877	0.108767	1.22101	1.41607	1.31441	0.319908	0.816497	1.07366	0.135422	0.0523036	1.1749	0.169512	0.264999	0.13443	0.135274	0.599524	0.579694	1.32968	1.30054	0.606869
ENSG00000142867.1	3.04778	2.62329	4.0297	3.95187	3.25299	4.37352	4.22022	1.74227	4.17597	3.71924	3.86325	3.9641	4.32815	3.39614	4.02673	3.55189	4.18464	4.03859	3.06698	3.88031	4.46495	4.19173	2.11053	3.25328	4.27543	3.94552	4.06745	4.1841	4.2928	3.91166	2.4922	4.11011	3.64243	3.47957	3.48775	3.03676	3.32834	3.25543	3.32218	2.77403	3.58869	4.3	4.15451	3.59572	3.10465	3.82794	3.72742	3.30947	2.8839
ENSG00000117174	3.03546	4.18275	3.28952	4.56968	4.4377	4.88792	4.64122	2.79036	4.64613	4.64752	4.11538	4.15291	4.18284	3.18126	3.81472	4.69671	4.14802	4.07137	4.06015	3.86706	5.18873	4.14737	2.81191	3.88078	4.1837	4.42553	4.30878	5.11381	4.89516	4.39202	2.48716	4.03287	4.34896	4.54078	4.34186	4.05144	4.53202	3.35544	3.78051	4.11927	4.2052	3.54511	5.06629	3.00345	3.85329	3.95911	4.5257	3.77328	4.05419
ENSG00000122417	2.39308	1.80209	3.12125	3.23165	2.62984	3.46017	3.54362	1.54318	3.58694	3.05766	1.76531	3.70474	3.87372	3.71796	2.34923	2.67761	3.25906	2.36061	1.83615	3.32578	3.05454	2.71595	1.72889	1.72616	3.21521	3.29558	2.59166	3.39757	2.94651	2.46352	1.44732	3.35226	2.98267	2.9773	2.78403	2.3298	2.7527	2.3398	3.04302	2.81736	0.990817	3.87933	2.72572	2.24561	2.07421	3.34254	2.69526	3.47261	2.54364
ENSG00000016490	-0.0013912	-0.0013912	-0.0013912	-0.0013912	-0.0013912	-0.0013912	-0.0013912	-0.0013912	-0.0013912	-0.0013912	-0.0013912	-0.0013912	-0.0013912	0.00105886	-0.0013912	-0.0013912	-0.0013912	-0.0013912	0.00105886	-0.0013912	-0.0013912	0.0787198	-0.0013912	-0.0013912	-0.0013912	0.398906	0.00105886	-0.0013912	-0.0013912	0.00105886	0.00105886	0.106334	-0.0013912	0.0850021	0.174365	-0.0013912	-0.0013912	-0.0013912	-0.0013912	0.157003	-0.0013912	-0.0013912	-0.0013912	-0.0013912	-0.0013912	-0.0013912	-0.0013912	-0.0013912	-0.0013912
ENSG00000016602	2.24286	1.0701	0.0122685	0.994571	2.05176	0.213866	0.0122685	2.53035	0.0122685	0.969277	0.142252	0.0122685	0.0122685	1.24821	0.0122685	0.0955667	0.224259	0.544923	4.40403	0.0122685	0.0122685	0.0122685	1.01588	2.51247	0.0976729	-0.00429104	-0.126503	1.12383	0.855349	0.58602	2.35095	0.461264	0.901765	0.582105	0.279345	3.28084	2.54261	2.14276	0.144809	3.40701	2.81943	0.0122685	0.0122685	0.150067	3.11276	0.081555	0.0122685	2.34456	4.76743
ENSG00000097033	5.0831	6.17217	6.96111	7.19217	6.73391	7.22435	7.10216	4.45046	7.01035	6.29707	6.44018	6.88019	6.47145	5.55949	6.84015	6.91234	6.73962	7.14394	5.90681	6.63879	7.31552	6.74657	4.73664	6.26784	6.96735	6.99204	7.20134	6.68554	6.9378	6.57381	4.60511	7.00505	6.48061	6.83146	7.0725	5.95043	6.68672	5.38884	6.17946	5.47807	6.46412	6.49725	6.58128	4.86543	6.67382	6.46247	6.88738	5.08372	5.48184
ENSG00000143013	4.79603	5.36458	7.0607	6.46078	6.49209	6.95913	5.92162	5.64682	7.14167	6.54539	7.10083	6.34453	5.3957	5.33673	6.99324	7.01871	6.42651	6.04531	5.6601	6.7739	7.84271	6.42754	5.41433	5.79224	6.62673	6.61513	6.78342	6.54739	7.36804	7.35812	4.60232	6.69116	6.73878	6.01389	6.10016	6.63223	5.66057	5.72088	6.02975	6.81148	6.33206	5.51716	6.49669	5.23594	6.78514	7.22461	6.82852	7.12395	6.18152
ENSG00000065243	3.87295	4.23266	5.20968	5.36533	5.13834	5.65796	5.45901	2.82964	5.43684	5.91804	4.05621	5.07116	5.09666	4.09562	5.21368	5.36527	5.24611	4.68193	4.09131	4.84989	6.16159	4.796	3.39499	4.67663	5.08725	5.30023	4.88739	5.53245	5.7037	4.78429	3.12405	5.2784	4.63101	4.85674	5.37497	4.1791	5.37245	4.06383	4.79388	4.07632	4.24362	4.67877	5.00406	3.437	4.91361	5.06338	5.55695	3.69921	4.1634
ENSG00000154451	2.10777	-0.0903173	2.6242	4.40152	0.204616	3.20379	3.14096	-0.103092	2.35541	0.674348	1.44432	2.65283	4.27844	2.49862	2.59419	1.1543	4.09814	2.03241	1.58801	3.2742	0.0416158	1.14187	0.537879	0.874843	4.84043	3.25471	1.94443	0.96756	0.831936	2.68888	2.38081	2.36297	1.07007	4.10884	2.4398	-0.691588	0.991253	3.09495	2.172	0.921592	1.49872	5.65536	0.40203	1.46391	-0.821145	2.59145	4.37367	1.48864	-0.36188
ENSG00000097046	2.56025	2.44739	3.28322	4.09939	4.59005	5.34573	5.10095	1.84978	5.52709	4.89401	3.05015	4.5096	4.85755	3.46851	3.81069	4.87233	3.56832	3.54053	2.74814	2.97848	5.61457	3.11345	1.56904	3.38863	4.42344	4.95576	4.07187	5.09677	4.12751	4.62442	1.65371	4.53937	5.07009	2.2201	3.63235	3.02337	3.30805	3.28048	4.32839	2.95601	3.54018	3.6789	5.77492	4.29205	3.35796	3.25901	5.03784	3.87171	2.45378
ENSG00000069702	3.56787	5.5059	3.80295	2.20806	2.69862	3.81385	4.45626	1.74757	2.45712	3.44001	1.23514	2.52916	2.56034	2.30202	3.52451	1.6701	2.49279	2.30704	1.85282	1.7806	4.05649	1.54985	4.56383	2.4945	2.07094	4.40162	2.0838	3.13182	2.02462	3.17879	1.82491	1.82399	3.22767	3.44894	3.09986	2.34689	2.63693	2.32978	1.94787	3.18293	2.21693	2.74748	1.30568	2.67925	2.56758	3.91214	1.65581	3.18698	2.64369
ENSG00000067208	2.35726	3.82184	3.83708	4.05189	4.1804	4.39626	4.00201	1.68382	3.77196	3.78668	3.34773	3.90411	4.21542	3.57949	4.35235	4.30612	4.12057	3.91746	3.39937	3.40818	5.14254	3.04221	1.91133	3.38136	4.2195	4.90032	4.51714	4.43986	3.94045	3.8288	2.38809	4.17209	4.02744	3.48421	4.41008	3.53366	4.27411	2.5213	3.5385	2.81305	3.51314	3.43216	4.38188	3.26402	3.58019	3.85482	3.90256	2.79138	3.48319
ENSG00000122406	7.3879	7.32851	9.30833	8.65234	8.62761	8.75985	8.80904	6.78788	8.99274	8.74626	9.36521	8.73596	8.71163	7.81765	9.04914	8.76764	8.39519	8.61771	8.73913	8.33273	10.1112	8.84132	8.79662	8.35424	7.9146	8.50172	8.35993	8.68075	9.14605	8.86614	7.61077	8.54464	8.44949	8.69306	8.35021	8.12481	8.41838	8.248	7.88211	8.19868	8.81504	8.85683	8.64432	8.84267	8.7566	8.55839	8.58303	7.35219	7.5499
ENSG00000154511	3.9513	4.42331	4.62368	4.6907	5.2054	4.82602	5.35114	3.86853	4.98594	4.94579	3.63745	5.15403	4.71991	4.82034	4.7466	4.60231	4.09687	4.46591	4.82333	3.99673	6.1413	4.07491	3.12433	5.23588	4.95052	5.3296	4.856	5.18132	5.18529	4.98752	2.45532	5.02159	5.0794	4.52495	5.12347	5.52579	5.06036	4.09115	3.85191	5.54028	4.77631	3.98585	5.11917	3.18415	5.17745	3.0291	3.71059	5.11996	5.88134
ENSG00000137936	2.73269	3.61725	3.42823	3.27537	3.3275	2.82096	2.63223	2.28385	2.00217	3.38769	3.15994	2.83669	3.18697	2.73218	2.42389	3.67482	3.35176	2.6227	3.88804	2.82751	1.76172	1.90244	2.29393	3.13069	2.67621	4.87711	2.26443	3.3711	2.2475	3.38884	1.02407	2.63187	2.08706	3.39622	3.28459	3.03938	4.53557	2.45396	2.38172	3.2686	2.65322	3.13274	1.46026	2.72982	3.06872	4.31352	3.37857	3.24954	2.79542
ENSG00000067334	3.15337	3.49629	4.68214	4.73745	4.51325	5.24179	4.61202	2.62543	4.78342	4.33752	4.07474	4.72757	4.889	3.81183	5.45061	4.91407	4.60879	4.65694	3.81063	4.34202	5.32532	4.93839	3.03374	4.0173	4.50157	4.72664	4.77228	4.92725	5.20463	4.44411	2.74359	4.83093	4.85033	4.31472	4.24537	3.96293	4.27632	3.50393	4.43568	4.32389	4.44187	4.42658	4.97572	3.9392	4.11356	4.43195	4.65133	4.21977	3.79037
ENSG00000117519	7.83943	8.85775	9.33931	9.91924	10.2423	10.5568	10.0753	7.10074	9.64532	8.99133	9.84767	9.89984	9.39402	7.63897	9.83865	10.1656	9.28354	9.45905	8.15095	8.94491	9.72133	9.79608	7.53118	8.74019	9.90093	10.0657	9.81514	9.49808	9.48605	9.0208	6.37058	10.0684	8.65819	10.0962	9.85283	8.71182	9.65985	7.28976	9.13818	8.2456	9.52932	7.60426	8.76411	8.01789	8.92241	9.3522	10.403	7.95188	7.45717
ENSG00000117600.1	4.02262	5.99288	3.2247	4.76409	5.90555	5.52047	5.55608	4.16722	5.75693	5.31152	5.36885	5.34897	4.23187	4.28066	6.71165	5.30018	3.12388	5.4334	4.629	4.89727	5.75183	3.99646	4.97313	3.65917	4.57778	5.97195	4.2844	5.23837	5.44052	5.13785	2.56929	5.54934	5.9321	5.63357	5.06586	5.1698	7.09958	2.51153	5.48809	5.79091	3.31905	3.42695	5.87977	2.25334	4.30912	4.7957	6.16035	7.21441	4.83428
ENSG00000099260	3.00048	2.51246	3.97723	3.10952	3.48375	4.28688	4.19982	1.56721	3.50319	2.33615	2.86424	2.11417	3.51326	4.67563	3.05686	2.32881	3.00687	3.07667	1.99226	2.88343	1.73744	3.67987	1.76255	3.03702	2.95697	4.37327	2.63356	2.55908	1.79625	2.62542	1.09333	3.18184	2.61026	3.89425	3.39481	1.85861	3.63944	3.15178	2.8693	2.6108	2.31486	3.66446	1.79445	2.77189	2.52162	3.52875	2.84824	2.63924	1.86173
ENSG00000117543	2.99934	4.46813	4.66361	4.44986	4.70038	4.81171	4.3635	2.84096	5.04722	4.91271	5.15434	4.85779	3.92266	4.2218	4.82692	4.88223	4.4632	4.17399	4.05961	4.30375	5.44407	4.26909	4.15527	4.53566	4.20677	4.44761	4.662	5.09988	4.8324	4.84129	2.77185	4.85818	4.45652	4.47377	4.76211	4.24529	4.79542	3.56652	5.21092	3.82407	4.49582	3.98684	4.66508	4.63826	4.36282	4.88263	5.0565	3.48438	3.77289
ENSG00000118733	1.86374	1.96915	-0.0262747	-0.31472	1.63463	1.51037	1.84152	2.96155	3.50355	2.25257	0.79165	0.608342	-0.31472	0.879956	0.54995	-0.31472	-0.31472	0.158687	1.12063	0.178869	-0.31472	0.626959	2.58756	-0.0158883	-0.31472	2.02608	0.912055	2.02715	1.09507	2.70637	0.640306	1.03456	1.71776	5.10789	-0.114056	3.76685	0.613473	-0.056053	0.775932	4.04701	-0.215568	-0.258242	1.34649	-0.31472	1.44417	2.55427	-0.156167	4.78441	3.55335
ENSG00000085491	2.46945	2.5242	4.10209	4.77237	3.65008	4.3593	3.4967	1.39859	4.17063	3.33193	3.7802	4.9464	4.99848	2.69454	3.93325	3.65116	4.59665	4.27784	2.57179	4.03138	4.39017	4.04886	2.46006	3.84066	4.69066	4.20188	4.22945	4.08422	4.84826	3.85728	2.26836	4.38921	3.67205	3.4426	4.1346	2.97825	3.58033	3.80726	4.54939	2.41425	3.92127	5.10998	3.42559	2.77024	3.34796	3.43307	3.89172	2.78932	2.30991
ENSG00000121957	2.74614	4.14938	3.01595	3.2949	4.5945	4.4569	3.43519	2.84707	4.92942	5.18874	3.35071	3.71898	2.92879	2.79751	3.82231	3.8917	2.2626	2.92061	4.30826	3.13749	4.54142	2.63052	1.89198	3.6567	3.46495	4.19312	3.60323	4.9178	4.20722	4.24769	2.7503	3.44349	3.98447	3.75276	4.13406	3.97533	4.2223	2.68457	3.13948	3.40655	3.84347	2.17014	4.7265	1.95949	3.681	1.77917	4.09895	2.6528	4.02939
ENSG00000121940	3.11156	4.48735	4.15049	4.60656	4.50798	4.4586	4.36967	2.49652	4.45915	4.26971	3.66283	4.40466	4.03107	3.35512	4.34753	4.4806	4.30051	4.36239	3.75795	3.92208	4.8845	3.86857	3.12673	3.45622	4.47449	4.71048	4.63169	4.88968	4.75538	4.11896	2.33386	4.64087	4.22469	3.86482	4.37682	4.00716	4.60325	3.0979	4.05499	3.8187	3.76851	3.41698	4.34255	3.83489	4.14459	3.95616	5.02467	3.84903	4.09177
ENSG00000116299	2.09864	1.96695	1.09327	1.40332	2.08832	1.92487	0.99319	1.62804	3.04747	2.21426	0.496562	1.79992	1.48636	2.59491	1.41863	1.0726	0.994871	2.55308	1.19181	1.55115	3.23455	0.52528	1.08648	0.809556	1.52697	2.25497	3.36661	2.67659	2.46127	1.20545	0.582087	1.96497	1.74181	1.01298	0.609496	2.75781	0.843427	0.673607	1.77101	3.41982	1.0594	0.798149	1.10352	0.784341	1.00812	0.956579	1.11779	4.13031	2.46725
ENSG00000143028	1.0336	3.17712	2.03352	1.39578	0.915434	1.68828	1.73636	0.873637	0.109062	1.59453	1.54141	0.854502	1.15509	0.691217	0.971384	1.54945	1.81214	0.632271	0.127251	1.71528	0.446211	1.04983	0.480637	0.742426	0.819163	0.553661	1.03584	1.56536	1.59191	1.24184	0.597591	0.817828	0.637339	1.34412	1.31736	0.517187	1.63619	1.10704	1.12731	0.874682	0.717343	1.26276	0.427345	0.874926	1.5726	3.14066	2.23818	0.954876	1.17196
ENSG00000065135	3.66154	4.82826	5.67692	5.76596	5.50309	6.12298	5.60267	2.80653	5.95244	5.35682	5.4342	5.89395	5.61937	4.36928	5.51452	5.72426	5.66499	5.74605	4.50638	5.21916	6.54378	5.78492	3.73121	5.05632	5.70472	5.62812	5.66831	5.71142	5.99329	5.31321	3.28048	5.71958	5.38163	5.47565	5.30613	4.29192	5.03837	4.35709	5.21122	3.86107	5.31935	5.37821	5.07506	4.64327	5.055	5.31846	5.58491	3.51298	3.85921
ENSG00000116337	4.39939	5.81294	5.11275	5.1209	4.70134	5.33564	5.46694	4.32843	4.87694	4.75761	4.54905	5.44971	5.1913	4.06834	4.40222	5.28035	5.03678	5.21398	4.54415	5.45622	4.21541	5.13566	4.31271	4.3086	4.77305	4.96067	5.43385	5.33128	5.03478	5.16777	3.4064	5.08284	4.68891	4.70183	4.52325	5.08935	5.83042	3.99086	4.35109	5.57999	4.30982	5.18101	4.41625	4.13557	4.51536	5.26839	5.36115	5.45813	4.63416
ENSG00000168710	7.45045	8.01911	6.76534	7.17227	8.98257	7.08134	8.12612	7.08537	7.48313	9.37901	6.41714	6.54034	6.39904	6.75528	7.20426	7.69235	6.98976	6.9155	7.62263	7.52891	7.97501	6.81167	5.20511	7.71344	6.41973	7.83656	7.86991	6.85628	6.66802	7.29941	5.65596	7.04359	6.99546	9.65522	8.81452	7.41534	8.86737	5.21623	6.28178	7.88137	7.74619	6.03934	6.17696	5.08019	8.00047	6.38783	7.48806	7.55854	7.96504
ENSG00000143093	3.25623	4.20411	4.55189	4.71485	4.90191	5.02243	5.53396	3.08365	5.12904	5.05995	4.29593	4.60542	4.48327	3.41684	4.44549	5.16424	4.314	4.47879	3.54015	4.26499	4.842	4.1715	3.43734	4.21892	4.40378	4.43624	4.95502	4.91429	4.91311	4.8167	2.66724	4.53796	5.02058	4.16296	4.60319	4.37053	4.81278	3.45733	3.91219	4.67386	4.2417	4.08905	5.06657	3.4239	4.25442	4.54823	5.24103	4.8427	4.03003
ENSG00000156150	1.82651	-0.060431	2.62261	3.95643	-0.000233206	1.24087	1.25955	0.363281	5.25627	2.10551	3.05881	-0.755124	-0.397381	0.837836	1.10317	4.31363	2.09686	3.5267	0.57602	3.24544	0.756816	1.65313	2.28943	1.81393	2.01644	1.4218	1.13469	1.58153	2.14429	2.69009	1.71334	0.423413	2.35754	0.842683	-0.755124	0.719687	0.0285238	0.990709	4.32675	0.637016	0.204383	-0.755124	-0.755124	0.39707	0.282508	0.777051	1.75123	1.30832	-0.44721
ENSG00000116396	2.16934	2.03842	1.46935	1.19014	1.71948	1.51907	1.75532	1.73456	1.25899	2.54591	1.34406	1.35496	1.37867	0.835388	0.948196	1.71413	1.65954	1.18982	1.02292	1.63221	1.4131	0.746009	1.49528	0.734373	0.834611	2.30959	1.31704	1.42507	1.15598	1.90257	0.563609	1.65049	1.54916	1.5315	2.00224	2.36273	2.79774	1.19372	1.2879	2.87406	0.784236	1.51462	1.28419	0.809367	0.976985	1.86674	0.796208	2.85661	2.13758
ENSG00000143119	5.54718	4.75707	7.1523	7.80167	6.01293	6.92342	6.8325	5.14961	6.39533	6.29428	6.53133	7.27177	7.88417	6.05925	6.61801	6.49858	8.54418	7.85453	6.81712	6.45623	5.22008	7.08103	5.77769	8.16352	7.81819	7.83502	7.05348	6.01009	7.1032	7.25467	5.34547	6.68059	5.23967	7.61319	6.8174	7.06101	6.8791	7.1382	5.92828	6.35499	7.08851	8.43045	4.39182	6.94966	6.03501	6.96736	5.36222	5.76028	4.92315
ENSG00000173947	3.10885	4.86625	3.24638	3.58055	4.32456	4.57059	1.75704	2.23339	5.60612	3.40343	3.64496	3.97586	2.85642	7.96591	5.16163	4.05571	3.55614	4.21585	2.74373	4.99535	5.06618	3.27358	1.94593	4.65597	5.07471	6.36772	4.86411	4.95404	3.91084	3.4471	0.665509	4.23385	3.24148	5.42934	4.53259	3.5801	5.90903	1.22045	3.47837	3.57377	3.91464	1.68415	1.49325	6.47738	3.09966	4.58878	4.24536	2.46569	2.53888
ENSG00000085465	1.23245	0.622301	1.83554	2.4544	1.98754	3.1467	3.29188	1.19734	2.72981	1.85858	0.775307	1.19727	2.16391	2.87694	0.819398	2.10285	0.80293	1.00472	1.99934	2.72237	2.65794	0.668397	0.416053	0.488547	0.852833	1.50489	1.06238	3.04904	1.00466	1.59166	1.66139	1.262	1.58524	1.33796	1.47701	1.18276	0.675878	1.2969	0.0381462	1.72665	0.568738	1.72492	1.7329	1.75696	1.41257	1.78157	3.11153	1.72191	2.08103
ENSG00000143119.1	5.54718	4.75707	7.1523	7.80167	6.01293	6.92342	6.8325	5.14961	6.39533	6.29428	6.53133	7.27177	7.88417	6.05925	6.61801	6.49858	8.54418	7.85453	6.81712	6.45623	5.22008	7.08103	5.77769	8.16352	7.81819	7.83502	7.05348	6.01009	7.1032	7.25467	5.34547	6.68059	5.23967	7.61319	6.8174	7.06101	6.8791	7.1382	5.92828	6.35499	7.08851	8.43045	4.39182	6.94966	6.03501	6.96736	5.36222	5.76028	4.92315
ENSG00000064703	2.48059	2.95341	3.76777	3.91273	3.87621	4.26706	4.28205	1.59654	4.08492	4.16991	3.5813	3.73201	4.05646	3.23044	4.0945	4.35977	3.86308	3.69237	3.0088	3.79382	4.57831	3.94586	2.42678	3.22073	3.56442	3.77076	4.37437	4.08133	4.65216	3.50369	2.11466	4.05415	3.7511	3.27708	3.77637	2.86217	3.57919	2.65295	4.49076	2.78277	3.39534	3.83156	4.13966	2.91838	3.16498	3.96919	4.18299	2.86453	2.37897
ENSG00000143079	3.38715	2.93969	4.71353	4.99412	4.83961	4.94329	5.0068	2.81018	5.37242	4.49677	4.00871	4.77434	4.65272	3.55002	4.58913	4.77228	4.92335	4.803	3.88136	4.37693	5.45172	4.93902	2.71953	4.20872	4.75782	4.99414	5.07196	4.8754	5.07085	4.82212	2.33116	4.94292	4.41909	4.52885	4.95624	3.92526	4.37876	3.97273	4.52078	4.18176	3.91786	4.36152	5.51959	2.53689	4.13315	4.62825	4.65908	3.80901	3.48143
ENSG00000007341	1.74983	2.56441	3.0281	3.41975	3.35625	3.48859	3.27859	1.50679	3.49251	3.225	2.72538	3.30571	3.129	2.4203	3.55855	3.7152	2.23085	2.84755	2.23486	2.78036	3.82442	2.49151	1.8102	2.80904	3.03824	3.04626	3.19765	3.25922	3.25321	3.14258	1.16089	3.62276	3.15826	3.05123	3.34208	2.48745	3.23701	1.89193	3.82247	2.38395	2.99209	2.84212	3.19748	3.10338	3.16431	3.2819	3.91052	1.93579	2.41413
ENSG00000116489	5.62781	5.14889	7.3073	7.19152	6.3702	6.97875	6.92897	4.46373	6.69504	6.34371	6.51413	7.37071	7.61538	6.12487	7.53682	6.66695	7.68496	7.00722	6.22721	6.64804	7.2425	7.2547	5.65553	7.19874	7.49229	7.04721	7.03809	6.70639	7.39622	6.83827	5.26731	6.94133	5.87004	6.61586	6.59044	6.32321	6.26518	6.48321	7.34993	6.2883	6.73283	7.36265	6.05766	6.00555	6.10967	6.64241	6.86293	5.88038	5.67522
ENSG00000184599	0.347393	1.27457	1.39242	1.19195	1.95372	1.04385	0.512136	0.353958	0.770514	2.13409	7.05957	2.36368	1.6929	1.31365	3.91887	3.89877	0.988516	1.72801	1.00642	1.4289	0.90885	1.39981	0.807843	0.912792	0.864571	2.32746	0.485546	0.834673	1.48151	2.33165	-0.457697	1.93555	0.515021	2.63384	1.57609	1.20432	1.35721	0.986008	2.53758	0.892135	0.300859	0.907186	0.685364	2.44715	0.68648	2.26022	1.26456	1.7919	0.351255
ENSG00000155380	5.2031	5.28635	6.05941	6.64641	7.40569	8.14797	6.86385	3.80434	6.95177	6.67928	5.98478	7.17659	6.64995	5.92289	6.99047	6.95687	6.31119	7.0347	5.52884	7.3185	7.72807	7.67155	2.86334	5.62152	6.5403	7.48074	6.79889	8.10096	7.49304	5.92951	4.26688	7.49048	6.81489	5.97521	6.05481	5.30799	6.51728	4.01973	8.44082	5.15995	6.92669	5.40317	5.88092	5.24494	6.32417	5.75175	8.6111	4.48886	5.20275
ENSG00000081026	2.94517	2.55466	2.98656	2.78034	4.04304	3.95176	3.80779	2.33942	4.2896	4.32345	2.46714	3.17855	3.02831	2.46271	4.39065	2.48983	3.00995	2.87037	2.64629	2.38062	4.37971	2.86322	2.09209	2.6938	3.03575	3.90854	3.50072	3.80803	3.67324	3.46876	1.65639	3.77998	4.30981	3.65954	3.66481	3.28556	4.01939	1.79083	3.52231	3.99353	2.6017	2.35427	3.37545	1.88213	2.91215	2.6968	3.85605	3.88075	2.68467
ENSG00000118655	2.37682	4.16987	4.19787	4.30934	4.42837	4.57424	4.27314	1.54539	4.52805	4.65751	4.00243	4.51068	4.40943	2.69344	4.17911	4.78823	4.28226	4.23122	3.03582	3.58663	4.3746	4.33547	2.2551	3.65268	4.26682	4.68341	4.84035	4.53589	4.59576	4.33035	2.62912	4.35614	4.66674	3.65312	4.04888	3.29058	3.8707	3.27369	4.63632	2.76806	3.84102	3.8319	4.93304	3.26736	3.66458	3.82787	4.73489	2.68141	2.35086
ENSG00000009307	7.12048	7.51185	8.32407	8.22661	8.1423	8.86953	8.34639	6.52341	8.97723	8.26737	7.81896	8.23781	8.0571	6.79087	8.81849	7.95351	8.60354	8.1295	7.80969	8.26668	9.27805	8.35319	7.09588	8.12247	8.27581	8.34589	8.32852	8.35749	8.84579	8.32599	6.49439	8.28584	8.10484	8.26036	7.89619	7.84636	8.18033	7.22421	8.80802	8.03106	8.02577	8.06851	8.37198	6.6733	7.69916	8.10444	8.22694	7.92402	7.63295
ENSG00000052723	3.1882	4.20607	4.88073	5.0167	5.19974	5.93632	5.4719	3.03903	5.61858	5.41155	4.76274	5.2785	4.97928	3.87006	5.21033	5.25703	4.87581	4.96731	4.35639	4.68412	5.99142	4.818	3.93515	4.56011	5.10587	5.29813	5.29579	5.73122	5.59582	5.41116	3.01929	5.26499	5.28405	4.73867	5.06679	4.22697	5.14258	3.83454	5.66647	4.21282	4.76214	4.66523	5.91539	3.66023	4.80859	5.09251	5.75461	4.06611	3.8831
ENSG00000118729	3.91506	1.22983	1.47707	-0.0598633	1.44737	0.973403	-1.88163	0.804146	-1.02602	1.04512	-1.4301	-0.45937	-0.838473	0.981294	1.58604	-1.33236	0.472549	-0.150048	1.47001	-0.0627446	2.73903	-1.11719	0.203071	0.89827	-0.602915	1.42491	0.727042	0.12425	-1.3833	1.31689	0.52161	-0.604819	-0.139361	-0.351611	-0.305505	-0.329954	0.10469	0.560167	-0.181055	2.17322	-0.173475	-0.697404	-1.88163	0.413071	-0.434255	0.272719	0.35176	0.927737	1.77076
ENSG00000116824	2.43411	0.756596	3.74156	3.88343	2.03779	1.42349	2.95967	0.715574	2.77753	0.58961	2.89396	2.8839	5.14065	4.58053	3.08301	1.44705	5.58744	1.97069	0.588129	3.71721	1.5719	1.76517	2.04074	2.41343	5.07366	5.07351	4.72961	1.29165	1.71345	4.8944	4.02179	2.54166	0.695779	4.43688	3.46824	1.74611	1.73641	4.76804	3.163	2.01823	1.51068	6.60794	0.905493	4.53242	0.939203	3.09766	0.547345	2.04502	1.07182
ENSG00000065183	2.2408	3.10135	3.72534	3.94192	3.85799	4.71568	4.12278	1.60113	4.76345	4.02685	4.03753	4.12552	4.03088	2.83921	4.09292	4.49157	4.10695	3.82857	2.735	3.3937	4.83919	4.15627	1.91322	3.25258	3.93256	4.01637	4.34055	4.82576	4.43815	4.0451	2.02528	4.29967	4.1277	3.3253	3.63013	2.9242	3.85118	2.73851	4.49529	2.89206	3.51771	3.4086	4.61271	2.44753	3.13764	3.97665	4.65585	3.09821	2.42178
ENSG00000092607	1.9122	1.32075	3.91072	3.81753	2.64338	3.91598	3.7588	0.672228	1.25369	3.26447	3.28763	4.79742	3.47447	3.62097	3.78474	2.24492	4.135	3.13653	0.906737	2.57479	4.65556	3.29034	1.81567	1.69331	4.28999	2.61537	3.29312	4.03494	3.25929	3.70417	0.075481	3.19015	3.3815	3.62429	3.29592	2.14443	1.15822	3.73162	4.48973	0.820032	2.21537	3.4413	3.85146	2.26942	1.31333	1.02068	1.70565	1.02595	0.895949
ENSG00000092621	4.8233	4.80287	3.30527	4.07067	6.4979	4.98665	4.88253	4.50247	5.62944	6.41888	5.44946	3.45985	4.57987	4.48705	4.05574	5.57897	3.25849	3.91705	5.8309	4.2372	5.71944	3.05952	4.17799	5.3374	2.95162	7.02822	4.67212	5.84361	4.23988	5.19305	3.90847	4.73482	5.17348	5.77303	5.63173	5.56188	6.11796	3.81874	5.15799	5.10776	5.36858	2.53531	5.86216	6.2157	5.09997	5.87167	6.11919	4.43562	6.27164
ENSG00000162825	0.486012	0.48247	1.47248	1.4536	1.11997	1.75652	1.55441	0.260828	1.27136	1.34646	0.660758	0.696941	1.13664	0.831465	1.26601	1.4971	0.72915	0.695819	0.838615	1.15865	1.88876	0.919432	0.291351	0.781187	0.810807	1.09255	1.02631	1.34684	1.24089	1.1805	0.675598	1.13687	1.77423	0.84711	1.12968	0.773861	0.80664	0.598099	0.672683	0.726994	0.838058	1.15982	2.06446	0.762256	0.870631	1.05341	0.383147	0.650437	0.631231
ENSG00000117262	2.50917	3.76303	3.64123	3.97691	4.06399	4.44698	3.95479	2.03566	4.22867	4.51302	3.41283	4.06081	3.82836	3.38193	4.17205	4.718	3.65116	4.0765	3.01358	3.53302	5.28523	4.04693	1.95314	3.2048	3.9037	4.12624	4.49575	4.14105	4.15409	4.09982	1.92469	4.30912	4.76974	3.4288	3.82289	3.10301	4.29082	2.64554	4.68188	3.2171	3.57987	3.51251	4.79326	3.82471	3.43625	3.7722	4.56663	3.43279	2.92812
ENSG00000174827	0.672734	1.69629	1.6817	0.783509	1.94664	1.13875	1.30085	1.45557	2.48753	1.24635	1.29206	1.89955	2.14035	1.36421	1.2169	0.987532	0.668204	0.943243	1.61784	0.919266	1.23542	0.811869	0.717401	0.990794	0.884753	3.51825	2.05157	1.77238	2.17065	3.86553	0.743938	0.625005	0.834978	1.53231	1.07544	0.544611	1.89025	0.707819	2.9106	0.784397	0.917059	0.495639	0.568402	0.687008	0.702821	0.750625	0.485162	0.61983	0.900766
ENSG00000121634	-0.000186574	0.140835	-0.000186574	-0.000186574	-0.000186574	-0.000186574	-0.000186574	-0.000186574	-0.000186574	-0.000186574	-0.000186574	-0.000186574	-0.000186574	-0.00076399	-0.000186574	-0.000186574	0.97182	-0.000186574	-0.00076399	-0.000186574	-0.000186574	-0.000186574	-0.000186574	-0.000186574	-0.000186574	0.537063	-0.00076399	-0.000186574	-0.000186574	-0.00076399	-0.00076399	-0.000186574	-0.000186574	-0.000186574	-0.000186574	-0.000186574	-0.000186574	-0.000186574	-0.000186574	-0.000186574	-0.000186574	-0.000186574	-0.000186574	-0.000186574	-0.000186574	-0.000186574	-0.000186574	-0.000186574	-0.000186574
ENSG00000150337	4.85073	3.71922	7.06232	6.6858	4.99803	5.86727	6.00197	3.79791	5.5575	5.2708	5.53071	6.19336	6.20673	5.24908	6.00779	5.64605	7.78236	7.06021	6.4186	4.61889	4.26153	5.76189	4.98814	7.56889	6.787	6.99403	6.04678	5.11424	6.69991	6.37911	4.26698	5.54418	4.17155	5.6729	5.84691	6.54462	6.03598	6.30796	4.85923	5.82735	5.87729	6.71005	3.04983	6.29378	4.92366	5.8018	4.52106	5.0985	3.63062
ENSG00000143382	1.60011	0.273842	3.1239	3.30918	1.92636	2.83223	1.9856	0.262093	2.72576	1.71466	1.69403	4.202	4.21222	3.82666	1.72406	2.38171	3.60944	3.19951	1.15401	3.75754	2.18578	3.21563	4.43337	2.40836	4.01009	2.95918	2.86992	1.74659	2.1242	2.4776	1.23512	1.6352	1.69414	1.83602	2.37456	1.20493	1.50032	1.94306	2.03095	1.44283	2.49953	3.42492	0.408203	2.18698	1.44439	4.15472	2.70275	1.50348	0.713902
ENSG00000143382.1	1.60011	0.273842	3.1239	3.30918	1.92636	2.83223	1.9856	0.262093	2.72576	1.71466	1.69403	4.202	4.21222	3.82666	1.72406	2.38171	3.60944	3.19951	1.15401	3.75754	2.18578	3.21563	4.43337	2.40836	4.01009	2.95918	2.86992	1.74659	2.1242	2.4776	1.23512	1.6352	1.69414	1.83602	2.37456	1.20493	1.50032	1.94306	2.03095	1.44283	2.49953	3.42492	0.408203	2.18698	1.44439	4.15472	2.70275	1.50348	0.713902
ENSG00000143382.2	1.60011	0.273842	3.1239	3.30918	1.92636	2.83223	1.9856	0.262093	2.72576	1.71466	1.69403	4.202	4.21222	3.82666	1.72406	2.38171	3.60944	3.19951	1.15401	3.75754	2.18578	3.21563	4.43337	2.40836	4.01009	2.95918	2.86992	1.74659	2.1242	2.4776	1.23512	1.6352	1.69414	1.83602	2.37456	1.20493	1.50032	1.94306	2.03095	1.44283	2.49953	3.42492	0.408203	2.18698	1.44439	4.15472	2.70275	1.50348	0.713902
ENSG00000159352	5.81105	6.63871	7.12398	6.89168	6.87018	7.0951	7.12541	5.71331	7.06084	7.42303	7.02841	7.13423	6.9287	6.83022	7.09231	7.17147	6.98985	7.05856	6.69492	6.52126	6.91616	6.92479	5.99816	6.79296	7.01043	6.85197	7.53997	7.0378	7.37915	7.15905	5.98731	7.19473	7.39251	6.72474	6.74355	6.96091	6.96635	6.26023	7.57894	6.85488	7.14448	6.99484	7.28099	7.62083	6.88542	6.70053	7.15429	6.92592	6.64627
ENSG00000159445	2.51096	0.223639	3.01937	2.08841	2.78575	0.813956	2.6115	1.72438	3.74557	3.97218	2.01157	2.99689	3.54	3.03249	3.11854	0.698167	2.78335	3.59242	1.63314	4.06226	3.74232	2.08529	1.917	3.40959	3.61625	3.43048	3.90036	3.66006	4.15987	3.41019	2.47628	3.63198	3.68609	1.98049	3.58105	3.00461	1.6776	2.56285	4.16041	3.10456	3.05687	3.31141	4.60759	1.94775	2.765	4.04266	2.74965	3.18117	2.94465
ENSG00000163191	7.65929	6.36827	10.5851	9.87805	8.36387	9.52377	9.24368	6.35447	9.11467	7.51597	9.755	10.0238	10.7155	9.61827	8.7465	8.62795	10.0454	10.3182	8.74735	9.55962	7.14289	10.5115	8.1471	10.0087	10.1763	9.58152	10.2494	8.52366	9.80988	9.25164	7.71419	9.96159	7.54407	9.69286	9.77676	8.77876	8.56795	9.69651	9.11363	7.61416	10.0694	11.0651	6.73573	10.6783	8.47935	9.75497	8.32212	7.52415	6.44323
ENSG00000143520	0.0695972	0.000304081	0.0338776	0.000304081	0.000304081	0.0300212	0.000304081	0.000304081	0.582546	0.000304081	0.000304081	0.000304081	0.130463	0.0383171	0.000304081	0.000304081	0.000304081	0.000304081	-0.00199483	0.0278651	0.000304081	0.000304081	0.0812492	0.000304081	0.000304081	-0.00199483	-0.00199483	0.000304081	0.000304081	-0.00199483	-0.00199483	0.000304081	0.000304081	0.000304081	0.000304081	0.000304081	0.000304081	0.0399386	0.0569697	0.000304081	0.000304081	0.0485077	0.12732	0.000304081	0.000304081	0.000304081	0.000304081	0.0537756	0.027077
ENSG00000169474	0	0	0	0	0	0	0	0	0	0	0	0	0	0	0	0	0	0	0	0	0	0	0	0	0	0	0	0	0	0	0	0	0	0	0	0	0	0	0	0	0	0	0	0	0	0	0	0	0
ENSG00000169469	0	0	0	0	0	0	0	0	0	0	0	0	0	0	0	0	0	0	0	0	0	0	0	0	0	0	0	0	0	0	0	0	0	0	0	0	0	0	0	0	0	0	0	0	0	0	0	0	0
ENSG00000159516	-0.0106983	-0.0106983	-0.0106983	-0.0106983	-0.0106983	-0.0106983	-0.0106983	1.19489	-0.0106983	-0.0106983	-0.0106983	-0.0106983	-0.0106983	0.0105766	-0.0106983	-0.0106983	-0.0106983	-0.0106983	0.0105766	-0.0106983	-0.0106983	-0.0106983	-0.0106983	-0.0106983	-0.0106983	0.0105766	0.0105766	-0.0106983	-0.0106983	0.0105766	0.0105766	-0.0106983	-0.0106983	-0.0106983	-0.0106983	-0.0106983	-0.0106983	-0.0106983	-0.0106983	-0.0106983	-0.0106983	-0.0106983	-0.0106983	-0.0106983	-0.0106983	-0.0106983	-0.0106983	-0.0106983	-0.0106983
ENSG00000159527	-0.000100717	-0.000100717	-0.000100717	-0.000100717	-0.000100717	0.343173	-0.000100717	-0.000100717	-0.000100717	-0.000100717	-0.000100717	-0.000100717	-0.000100717	-5.11568e-05	-0.000100717	-0.000100717	-0.000100717	-0.000100717	-5.11568e-05	-0.000100717	-0.000100717	-0.000100717	-0.000100717	-0.000100717	-0.000100717	-5.11568e-05	-5.11568e-05	-0.000100717	-0.000100717	-5.11568e-05	-5.11568e-05	-0.000100717	-0.000100717	-0.000100717	-0.000100717	-0.000100717	-0.000100717	-0.000100717	-0.000100717	-0.000100717	-0.000100717	-0.000100717	-0.000100717	-0.000100717	-0.000100717	-0.000100717	-0.000100717	-0.000100717	-0.000100717
ENSG00000184330	0	0	0	0	0	0	0	0	0	0	0	0	0	0	0	0	0	0	0	0	0	0	0	0	0	0	0	0	0	0	0	0	0	0	0	0	0	0	0	0	0	0	0	0	0	0	0	0	0
ENSG00000163263	0.156577	0.712062	0.156577	0.966402	0.437564	1.10219	0.455819	0.346063	0.723048	0.156577	0.156577	1.15516	0.662554	6.4635	2.35405	0.507355	0.156577	0.454989	0.262129	0.436992	0.970391	0.42864	0.723595	0.156577	0.156577	3.2556	1.12755	0.690602	0.732066	-1.12287	-1.12287	0.514729	0.706955	0.156577	0.927473	0.375571	0.744209	0.545953	1.38111	0.156577	0.381075	0.619088	0.752901	4.5353	0.156577	0.156577	0.506989	0.431591	0.429618
ENSG00000143569	4.21566	5.4943	5.71135	5.85989	6.04265	6.14989	6.03057	3.77052	6.36152	6.52471	5.49567	6.10476	5.78495	4.83337	5.97101	6.04792	5.71642	5.76699	4.82237	5.46078	6.26133	5.5553	4.3995	5.32635	5.6402	6.02474	6.03018	6.28386	5.98347	5.66828	4.54332	5.96727	6.35822	5.4712	5.67536	5.1595	5.40873	4.81548	5.98948	5.14314	5.46374	5.5326	6.67175	4.89323	5.60135	5.56166	6.10399	5.4144	4.72895
ENSG00000143603	3.80169	5.80105	3.29455	3.91601	5.1834	4.20701	4.61853	3.30768	5.62219	5.7481	2.49265	3.03556	3.79632	4.38687	4.07822	4.09964	4.21845	3.71148	4.2584	3.15372	4.4232	3.74065	1.48336	4.19198	3.42183	5.4838	3.71518	5.22319	2.92742	3.81761	1.78194	3.78002	5.75129	4.19728	5.40929	4.32173	5.43952	2.26657	4.74796	3.86379	3.48649	1.46097	2.15964	2.74021	4.22512	3.58895	4.51548	4.12583	4.06473
ENSG00000176444	3.33668	4.46168	5.47642	5.18474	5.22409	5.37517	5.70608	3.4948	5.43134	6.02176	4.72374	5.06231	5.2642	5.05893	3.8433	5.48749	5.02233	4.4071	4.09562	5.51993	5.72447	4.96383	3.89241	4.58321	5.1117	5.29809	4.75624	5.58154	5.35771	4.7293	3.94122	4.8279	5.30366	4.63343	5.04662	4.02468	5.29649	4.91808	5.50931	4.09865	4.48017	5.50116	5.6016	4.65195	5.16089	4.93258	5.79245	4.07853	4.46266
ENSG00000116604	4.77853	5.19208	5.66887	5.6123	5.22532	5.41556	5.62684	4.14087	5.00854	5.65356	4.89839	5.72843	5.43648	4.16487	4.79644	4.70364	5.44246	5.06369	4.36579	5.11418	3.9826	4.9276	4.25156	4.48356	5.28899	5.28065	5.2772	5.50268	5.26113	5.31363	3.94857	5.26908	5.02678	5.25982	4.53551	5.59584	4.78179	5.16047	5.36048	6.32421	4.39715	5.86639	5.63297	3.86893	4.46062	5.12258	5.19727	6.62769	5.11004
ENSG00000143303	3.10589	4.47071	3.94622	4.44923	4.56289	4.85338	4.97926	2.77873	4.1426	5.35244	4.03313	4.53576	3.99468	4.00827	3.81706	4.37529	4.55239	4.2603	3.743	4.66036	4.1223	3.93402	3.31459	4.26301	4.08862	4.63814	4.4704	4.28455	4.3726	4.15764	3.33652	4.02948	4.3176	4.31287	4.1742	4.07889	4.66278	3.38735	4.72303	3.87504	4.55911	4.08747	4.9778	4.66356	4.78169	4.10668	4.38375	3.37211	4.43388
ENSG00000027869	0.935141	-0.318476	2.56218	2.33769	0.410161	2.01634	0.970113	-0.350252	2.64437	0.72398	2.49984	2.77036	3.54331	1.41254	1.86473	0.607581	3.54864	1.55892	0.812491	2.83034	-0.378393	1.23217	-0.117855	1.28372	3.36164	1.94092	1.52394	0.815948	1.26028	1.46042	1.35684	1.70801	0.553865	2.24667	0.389843	-0.202908	0.233092	2.76879	1.99906	0.88455	1.01817	4.51409	0.453307	1.5701	-0.107557	1.33172	-0.267521	0.622089	-0.100524
ENSG00000027644	0.638322	0.0355463	1.77008	1.07105	0.850172	1.9438	1.03136	0.0617736	0.206385	0.459768	0.60608	3.28031	2.29516	0.066941	0.0355463	1.21135	0.907656	0.346213	-0.0294976	2.45416	0.0355463	0.471321	0.151786	0.397056	1.89188	1.65746	0.497845	0.156996	0.884245	0.828916	-0.155013	0.0877268	0.515407	0.269318	0.488971	0.315619	0.0355463	0.277062	2.9015	0.186441	0.647352	2.07543	0.216721	0.325309	0.0355463	1.7808	0.400091	0.11265	0.0355463
ENSG00000160838	0.188531	0.222415	0.178279	0.168713	0.136669	0.151433	0.150538	-0.0713031	0.688779	-0.0713031	0.323601	0.372156	1.16946	4.26067	0.210301	-0.0713031	0.540906	0.149907	0.062305	0.136235	-0.0713031	0.129905	0.35866	0.139228	-0.0713031	0.828814	0.062305	0.144714	0.163499	0.062305	0.550471	0.195579	-0.0713031	-0.0713031	-0.0713031	-0.0713031	0.990626	1.15556	0.143654	0.132937	-0.0713031	0.276415	0.17305	5.59113	0.12779	0.338598	1.29946	0.310409	-0.0713031
ENSG00000117036	3.67349	3.43294	4.16835	4.43488	4.02301	4.90818	4.70904	2.29327	4.72748	5.15607	3.83394	4.65336	4.63938	2.9594	5.04526	4.25983	4.39641	4.25712	3.50346	4.13676	4.76169	4.54185	2.70932	3.63565	4.28355	4.34954	4.3283	4.439	4.61817	4.25455	2.63975	4.29158	4.22272	4.13535	3.81094	3.41407	4.03557	3.5928	4.51623	3.92655	3.74826	4.57094	5.16902	2.40497	3.61539	4.59385	4.54485	4.07209	3.50911
ENSG00000160856	0.433689	0.148745	0.166271	-0.012999	0.135782	-0.012999	0.0686467	0.0372656	0.265085	-0.012999	0.274564	0.0317634	1.51484	0.23389	0.0920112	-0.012999	1.02491	-0.012999	0.139405	0.451002	-0.012999	0.0607165	0.228752	0.207459	0.308569	0.787926	0.0166303	0.066401	-0.012999	0.796249	1.68524	-0.012999	0.147052	0.468934	-0.012999	0.0455352	-0.012999	1.01344	0.0270375	0.0618776	0.0173589	1.73668	-0.012999	0.0423085	-0.012999	0.0279289	-0.012999	0.385668	0.061
ENSG00000288460	-0.000292189	-0.000292189	-0.000292189	-0.000292189	-0.000292189	-0.000292189	-0.000292189	-0.000292189	-0.000292189	-0.000292189	-0.000292189	-0.000292189	-0.000292189	0.000853924	-0.000292189	-0.000292189	-0.000292189	-0.000292189	0.000853924	-0.000292189	-0.000292189	-0.000292189	-0.000292189	-0.000292189	-0.000292189	0.000853924	0.000853924	-0.000292189	-0.000292189	0.000853924	0.000853924	-0.000292189	-0.000292189	-0.000292189	-0.000292189	-0.000292189	-0.000292189	-0.000292189	-0.000292189	-0.000292189	-0.000292189	-0.000292189	-0.000292189	-0.000292189	-0.000292189	-0.000292189	-0.000292189	-0.000292189	-0.000292189
ENSG00000085552	-0.137604	1.86567	-0.511246	0.113837	1.11664	1.69078	0.687128	-0.270077	3.10619	1.06298	0.612516	0.34364	0.728412	0.802784	0.089618	1.0263	-0.114276	0.447264	0.753403	0.954171	1.37694	-0.0690082	-0.238574	0.547178	0.00186454	1.45502	0.455449	2.70963	1.02795	1.11452	0.72454	1.26916	2.64705	0.665076	0.176196	0.200242	0.912997	0.228083	1.66316	-0.385427	0.307544	0.382027	2.09452	1.04394	0.0181676	1.08243	2.24614	-0.21627	0.069066
ENSG00000018625	9.10169	11.5496	6.15751	4.82692	9.54339	5.49556	6.17807	9.02575	4.62113	9.93255	9.33719	6.57234	4.2136	6.13162	9.5862	8.68094	5.65901	6.70762	9.02469	6.1142	8.73422	4.30675	8.50993	7.65933	4.86361	9.52418	8.50883	8.36276	6.88351	8.34142	3.63863	6.30328	6.70355	9.84987	9.07573	9.21765	11.625	6.47322	8.57748	9.19232	7.7007	4.73918	8.89918	7.45333	9.15631	9.39834	7.9263	8.90544	9.12309
ENSG00000122218	5.33726	6.67378	6.57281	7.06369	7.0243	7.48305	7.09848	5.08009	7.18431	7.4573	6.32772	7.03086	6.91264	5.80782	7.51781	6.82921	7.03705	6.81101	6.1699	6.50624	7.41004	6.47647	5.14011	6.61065	6.95143	6.96768	6.81748	7.26745	6.93957	6.7432	5.28774	6.80975	6.84583	6.05956	6.45797	6.55361	6.87832	5.79047	7.11114	6.63428	6.54125	6.81432	7.831	4.96457	6.50319	6.26874	7.46167	6.44129	6.31536
ENSG00000171786	0.711134	2.29343	0.590689	0.766514	1.40173	2.62895	1.73549	0.375112	2.33256	5.2726	0.590782	1.49228	0.928318	1.24633	0.291109	1.29135	0.866158	0.547066	2.74163	0.695691	3.09624	0.394002	0.298364	0.903509	0.824877	0.471356	0.5167	4.44585	0.972244	2.29993	1.01263	0.617066	2.96792	0.409352	0.618049	2.6485	0.433811	0.613199	4.81235	0.838566	2.08583	0.542884	0.64998	0.730167	0.870362	0.267503	0.872993	1.24633	0.832264
ENSG00000066294	3.2831	2.58463	3.62128	5.2332	3.98976	4.19182	4.23639	2.40259	4.34325	4.74484	3.79371	4.62188	5.24147	2.87328	4.56983	4.25016	6.39162	5.11396	4.00017	2.79254	2.76088	3.93092	3.19985	6.08084	4.60238	5.53048	3.81414	3.55571	4.76967	4.15081	2.37941	4.20524	2.48095	3.88701	4.73981	4.39969	4.9402	4.49985	3.47576	4.12471	3.68449	6.06002	2.03396	2.80879	3.3538	4.5783	2.99075	3.01437	2.04999
ENSG00000026751	1.30754	0.0998108	1.53944	2.35582	0.84486	1.64474	2.68292	0.347653	1.34813	0.448374	1.22944	1.23227	2.67827	1.07512	1.45238	1.08738	3.4626	1.42174	0.400304	2.67612	0.675864	1.0075	0.949995	0.950198	2.54416	2.72643	1.15833	1.91564	1.55068	2.48422	1.22509	1.50789	1.29929	2.18778	1.18654	0.629781	0.64015	2.82414	1.95882	0.996699	1.03447	4.91052	0.869522	1.5511	0.186614	1.55043	0.451417	1.42801	0.226044
ENSG00000158773	5.00481	6.2831	6.37907	6.80107	6.44264	6.95039	6.83989	4.82375	6.95857	6.72398	6.50795	6.44599	6.50985	6.54959	6.48064	6.66365	6.7921	6.47165	5.87251	6.59225	5.85665	6.34917	5.04753	6.48289	6.80283	6.81424	6.95549	6.82979	6.58302	6.54785	5.311	6.47532	6.60439	6.56761	6.29005	5.96386	6.60051	6.0154	6.85261	5.80339	6.2294	6.70705	7.41621	7.01478	6.3801	6.39989	6.95846	5.75695	5.60333
ENSG00000143217	-0.0258338	0.0721383	-0.0258338	0.332165	0.394021	0.847001	0.306034	-0.0258338	0.122024	0.289804	-0.0258338	1.05816	1.09746	0.37643	-0.0258338	0.0606394	0.26026	1.23261	0.183575	1.08222	-0.0258338	0.657163	-0.0258338	0.171633	0.790201	0.164236	0.230023	0.5126	1.34996	0.144291	0.546563	0.370533	0.62796	1.14949	0.186443	0.125196	0.902191	-0.0258338	0.237203	0.224291	1.32422	2.10927	0.401359	0.288042	-0.0258338	-0.0258338	0.721498	0.0406062	0.0400948
ENSG00000158874	3.08755e-05	3.08755e-05	3.08755e-05	0.435918	3.08755e-05	3.08755e-05	3.08755e-05	3.08755e-05	3.08755e-05	0.205608	3.08755e-05	0.433681	3.08755e-05	0.00166876	3.08755e-05	3.08755e-05	3.08755e-05	3.08755e-05	0.00166876	3.08755e-05	3.08755e-05	3.08755e-05	2.13198	3.08755e-05	3.08755e-05	0.00166876	0.00166876	0.210901	3.08755e-05	0.00166876	0.00166876	0.260661	3.08755e-05	0.211181	3.08755e-05	0.157312	3.08755e-05	0.1491	3.08755e-05	3.08755e-05	3.08755e-05	0.614633	3.08755e-05	0.148915	3.08755e-05	3.08755e-05	0.659542	3.08755e-05	3.08755e-05
ENSG00000072694	1.87788	0.896116	4.00444	4.16167	2.10596	4.31632	3.79695	0.645091	2.0863	0.965426	3.91368	4.76766	5.47575	4.02029	4.37074	2.1953	5.84078	4.77496	1.46681	4.69484	1.18895	5.6111	1.67587	3.21177	5.92866	4.86233	5.41776	2.79047	4.25765	4.15085	1.1152	4.00715	2.19155	2.85185	4.02313	2.45538	3.1508	2.73123	4.08258	2.58369	4.50949	5.24476	2.39851	4.5777	0.469411	4.88663	2.61609	2.36868	0.603973
ENSG00000081721	3.09005	4.15704	5.36442	5.55698	5.5024	5.88927	5.41419	3.4435	5.63705	5.5858	5.2331	5.21357	5.23387	3.6444	5.17503	5.98587	4.83776	5.26604	4.17662	5.13333	5.77797	5.34567	4.24794	5.01562	5.06031	5.23731	5.4984	5.72992	5.84979	5.59407	3.08122	5.44426	5.96049	4.9769	5.19946	4.64403	4.87221	4.40768	6.03875	4.22807	5.24406	5.38467	6.10967	5.2966	4.69462	4.83025	5.7206	3.96293	4.1061
ENSG00000118217	3.5708	4.27353	4.854	5.43319	5.14718	5.40523	4.94147	2.31877	5.42039	5.69388	4.30017	5.5159	5.00689	3.86029	5.97888	5.24627	5.45778	5.17067	4.32523	4.54545	5.84947	5.27723	2.82804	4.96651	5.45267	5.45471	5.03949	5.4427	5.43944	5.16176	3.39425	5.40426	5.01044	4.76275	5.24103	4.38782	5.00516	3.6839	5.75085	4.49505	4.59023	5.22889	5.81679	3.62535	4.50959	5.19674	5.56014	4.41957	4.07455
ENSG00000152332	4.28592	4.52436	5.80677	5.83593	5.1428	6.0887	5.69118	4.07699	5.92371	6.46631	4.80298	5.66649	5.94982	4.78192	5.7595	5.37044	6.25586	5.79626	4.88303	5.41231	5.66251	6.02118	4.04468	5.68489	6.42853	6.2001	5.55082	5.80319	6.45888	5.51062	3.90598	6.15671	5.4691	6.02261	5.70918	5.58211	5.29332	4.38044	5.74571	5.58239	4.99249	5.8365	6.17548	3.04372	4.67506	5.76477	6.14115	5.84252	4.99491
ENSG00000143248	7.03452	5.04494	7.3475	7.36123	7.59008	5.88274	6.97119	5.66979	4.60342	5.95379	6.97858	6.25053	5.22614	5.07643	7.17899	6.42054	6.94701	4.08063	5.56837	4.52814	5.73703	3.27918	4.89763	4.30387	5.9344	5.32318	6.00734	6.99367	6.70866	5.11728	3.35484	5.8745	5.54075	6.34401	5.61202	5.30388	6.05865	7.56873	8.50016	6.3624	4.93008	4.19054	6.66658	3.47548	6.11218	5.81501	6.69999	6.24265	6.38184
ENSG00000000460	1.65316	1.95651	2.59409	2.76945	2.85157	3.36966	3.41132	1.09691	3.56338	3.46981	2.39981	3.00428	3.34034	1.6511	2.97364	3.1379	3.05722	2.70269	1.68752	2.7123	3.45475	3.36207	1.36779	2.72553	3.20892	3.72488	2.87908	3.42741	3.1475	2.56044	0.937027	3.35136	2.91882	2.10881	2.64581	2.06435	2.7665	2.22277	3.45283	1.90173	2.42114	2.72513	3.52593	2.76106	2.20098	2.73417	3.24308	1.62521	2.19915
ENSG00000007908	1.70967	0.630168	1.24877	1.01402	-0.10403	0.375646	0.560688	0.0912815	0.494126	0.393382	1.57135	0.973787	3.13424	0.257645	3.44041	0.224333	2.85223	1.47013	1.44933	2.37596	-0.119547	3.62787	1.17169	0.831792	0.960806	1.38813	0.934268	-0.0327939	0.118082	1.10063	0.226543	0.875156	-0.240074	1.64041	-0.0917551	0.371286	0.308306	2.26236	2.1387	1.05551	0.348063	2.67025	1.06516	-0.0937777	-0.0490774	0.638227	-0.151638	1.38119	1.10083
ENSG00000000457	1.8479	2.69962	3.12459	3.11345	3.02018	3.62818	3.40652	1.56422	3.69202	3.61158	2.22573	3.07511	3.29201	3.06231	3.26056	3.25278	2.94778	2.90813	2.2704	3.35188	3.22009	2.90557	1.64684	2.97894	3.31861	3.42495	3.17379	3.45731	2.95805	2.92652	1.68277	3.22	3.40966	2.81066	3.0834	2.65754	3.24814	2.10217	3.57538	2.58526	2.26887	3.13013	3.96729	2.23143	2.80493	3.14904	3.10581	2.56451	2.5733
ENSG00000120370	1.98708	3.03888	4.09107	3.97246	3.90188	4.70137	4.98707	1.75066	4.05702	3.97048	3.26062	4.03196	4.1772	3.52885	2.74851	3.98285	3.86407	3.78378	2.58146	4.49447	4.44337	3.89123	2.38159	3.47546	4.15813	4.38375	4.20064	4.31964	3.93507	4.03603	2.31458	4.06195	3.57343	3.85504	4.01597	3.16144	3.92159	2.50145	4.39212	2.63807	3.42721	3.97559	4.58684	3.1514	3.25487	4.16205	3.97648	2.58592	2.47757
ENSG00000007933	1.20662	1.80452	2.03556	1.23395	0.523979	0.751185	1.42715	0.694194	0.649001	1.20977	0.648451	0.788856	2.78747	3.41168	0.357565	0.708656	4.82513	1.37678	-0.12332	3.5661	0.625904	0.895901	0.882347	0.757798	0.57216	5.04295	-0.972448	0.357403	1.24458	1.75476	1.66344	1.09026	0.207726	1.33269	1.12802	0.714384	1.01384	1.87752	2.51861	0.670915	0.754629	3.45891	3.2676	0.714073	1.61465	0.743382	0.881942	0.902813	0.591706
ENSG00000094963	1.92725	5.94341	1.89377	0.933775	1.14697	0.861921	1.07687	1.15259	0.949077	3.97109	1.29916	1.33081	2.77302	0.103986	0.531537	0.363963	1.52791	0.999425	0.576641	1.45238	0.959883	0.486392	0.321317	1.51805	0.510312	5.08645	0.253572	0.68737	0.269376	1.07072	-0.369773	0.475843	1.25569	3.01135	3.62111	0.658098	1.98584	0.790844	1.53843	0.847483	0.540755	2.71947	1.07433	0.580134	0.506933	2.43667	1.59245	1.53448	0.674809
ENSG00000010932	0.303663	-0.0493878	0.0283474	0.108417	0.675042	-0.173254	0.16473	-0.173254	0.0128571	0.349636	0.47065	4.64898	1.34495	0.324508	3.10908	0.0379093	0.182705	0.436838	0.170204	-0.173254	-0.0246501	0.134394	3.45318	-0.0859518	0.140095	5.41422	0.231164	0.484097	0.102382	0.170204	0.170204	-0.0613123	0.0068803	-0.173254	0.384418	-0.107082	-0.0729771	-0.0506324	1.49075	0.0669351	0.246242	3.77089	0.113435	-0.110721	-0.0129703	-0.173254	-0.0639363	-0.00942024	-0.0896571
ENSG00000076258	2.07431	3.02879	2.67663	3.10121	2.40395	2.50939	2.39443	0.784367	2.75355	2.5385	2.06269	2.86026	3.15644	2.8641	1.94013	1.29395	3.47195	2.14269	2.13549	2.70217	2.01352	2.09374	2.00053	3.54851	2.82247	3.00397	2.35326	2.94374	1.96689	2.15171	1.76463	2.2551	1.76797	2.89414	3.197	3.07907	3.27066	2.31229	3.15876	1.85792	2.49008	2.36888	1.27763	2.10788	2.24021	3.52442	2.70011	1.77584	2.43525
ENSG00000034971	1.06279	0.148725	-0.0164054	-0.0164054	-0.0164054	-0.0164054	0.761112	0.0599633	0.112055	-0.0164054	-0.0164054	-0.0164054	-0.0164054	0.114933	-0.0164054	-0.0164054	0.44672	-0.0164054	0.0281272	-0.0164054	1.104	0.295254	-0.0164054	0.309147	0.393004	0.0281272	0.158852	-0.0164054	-0.0164054	0.269742	0.0281272	0.889008	-0.0164054	0.317724	0.432232	0.310073	0.117636	0.147089	0.213282	-0.0164054	0.0747329	1.05249	0.244517	-0.0164054	-0.0164054	-0.0164054	-0.0164054	0.0964093	0.0955544
ENSG00000117533	4.00084	4.87344	4.62476	4.83766	4.8722	5.08246	4.75959	3.79406	4.99675	5.09819	4.19023	4.7614	4.63282	4.17271	4.27507	5.13644	4.97955	4.84197	4.55783	4.39011	5.61088	4.45464	3.49937	4.16087	5.41579	4.6316	4.90708	5.06694	4.98994	5.10695	3.4778	5.42501	5.1053	5.10402	4.87816	4.7085	5.32425	3.19417	5.38614	5.33745	4.24319	4.52619	5.4687	2.44084	4.69983	4.4322	5.40303	5.11378	4.51449
ENSG00000010165	3.50152	5.505	5.18898	5.38823	5.18917	5.59814	5.39467	3.65303	5.73521	5.77294	5.44163	5.33681	5.40803	3.92578	4.9541	5.33799	5.57492	5.19148	4.5121	4.97099	5.28304	5.16396	3.84688	5.40905	5.4151	5.3889	5.83049	5.50848	5.55988	5.37767	3.20723	5.36265	5.20714	5.25164	5.2529	4.92011	5.5619	4.19444	5.64677	4.70931	5.05615	5.10577	5.73716	5.20239	4.48527	5.47195	6.0791	4.69123	4.36498
ENSG00000094975	3.68471	3.59665	5.10316	5.20748	5.35562	6.03525	5.43981	2.65665	5.8143	6.05288	4.60559	5.352	4.96523	4.15525	5.41668	5.58332	5.35642	5.2289	4.2252	4.79657	6.50961	5.56384	2.99393	4.25601	5.19053	5.45139	4.89034	5.86354	5.73683	5.01503	3.51156	5.43947	5.50362	4.5551	4.91692	4.2225	4.98491	3.45709	6.11467	3.85667	4.60224	4.43759	6.22094	3.30022	4.42998	6.34083	6.12934	3.93297	3.95771
ENSG00000117586	0.785459	1.44272	1.65537	1.85924	2.02139	1.8291	1.44104	0.563642	1.869	1.2962	1.88543	2.80817	3.89657	3.10902	1.66687	1.56031	3.54551	1.65244	1.4425	2.28182	1.57415	2.80907	0.890003	1.14306	2.13319	3.19555	2.44732	2.34376	2.44965	1.71717	1.68373	2.55305	0.888621	2.00843	1.77368	0.974405	2.44248	1.58136	3.83027	1.33758	0.970795	3.40208	1.36121	0.954864	1.33578	2.75236	3.0337	1.19086	1.20909
ENSG00000076321	3.04812	3.44859	4.49084	4.79426	4.73689	5.06684	4.84793	2.66347	5.19184	5.18993	4.13297	4.91177	4.76857	3.83396	4.20557	4.65388	4.54535	4.68979	3.68611	4.53606	5.46349	4.81011	3.323	4.11381	4.87514	4.56851	4.78524	5.09776	4.9595	4.57491	2.4985	4.83126	4.90994	4.314	4.82779	3.82031	4.87216	3.37617	5.25706	3.79334	4.17272	4.35935	5.74512	2.12767	4.04962	4.7364	5.04131	3.47961	3.95075
ENSG00000117600.2	4.02262	5.99288	3.2247	4.76409	5.90555	5.52047	5.55608	4.16722	5.75693	5.31152	5.36885	5.34897	4.23187	4.28066	6.71165	5.30018	3.12388	5.4334	4.629	4.89727	5.75183	3.99646	4.97313	3.65917	4.57778	5.97195	4.2844	5.23837	5.44052	5.13785	2.56929	5.54934	5.9321	5.63357	5.06586	5.1698	7.09958	2.51153	5.48809	5.79091	3.31905	3.42695	5.87977	2.25334	4.30912	4.7957	6.16035	7.21441	4.83428
ENSG00000135870	2.91443	2.3149	3.8419	3.62684	3.29754	3.87892	3.93885	0.865579	4.24869	4.13486	2.24659	2.73264	3.87804	2.73222	3.97515	3.43404	3.73601	3.46424	2.9057	3.43478	4.23682	2.97215	1.67447	3.07852	3.42418	3.37533	3.31132	3.76902	3.39083	3.46575	2.72355	3.66418	3.69995	3.24853	3.67021	2.93779	3.31357	2.52963	3.74278	2.93706	2.34483	3.65323	4.30855	2.06172	3.42141	3.38039	3.52773	2.9306	2.98405
ENSG00000152061	2.89999	2.2563	2.80963	3.40345	3.66105	3.53317	3.86378	2.68211	3.6087	4.0299	2.76288	3.14111	2.88607	3.14114	4.07926	3.27716	3.41277	2.81881	3.20617	2.52144	3.77619	2.39263	2.46122	3.01994	3.64398	3.1942	3.26912	3.2837	3.17167	3.79563	2.33088	3.15963	3.56531	3.59025	3.50618	3.88852	3.43523	2.99298	3.53186	4.0581	2.82924	3.23676	4.56266	2.1416	3.26804	2.57766	3.55226	4.51515	3.45529
ENSG00000116161	4.67997	5.31627	5.46029	5.76629	5.84044	5.96326	5.90168	5.26597	6.071	6.77617	5.83921	5.87622	5.59029	5.19338	5.98877	5.99112	5.75134	5.84385	5.68966	5.23059	6.67718	5.27258	5.347	5.89607	5.69514	5.69327	5.98734	6.34075	6.46356	6.27745	4.6652	5.92371	6.04654	5.6418	5.51839	6.2781	6.08596	5.05971	6.6606	6.50816	5.88844	5.73738	5.82862	5.62242	5.63717	5.37129	6.52843	6.69881	6.24642
ENSG00000143207	3.45909	4.09287	4.64973	5.11655	4.94947	5.48763	5.02475	2.63074	5.20134	5.62506	4.73872	5.02308	5.14955	4.16645	4.95498	5.06965	5.31671	4.69187	4.05927	4.32903	5.34929	4.77283	3.73826	4.51536	4.99908	5.21941	5.41757	5.43752	5.24072	5.10966	3.29298	4.96532	5.49376	4.55361	4.82573	4.43874	4.68318	3.99089	5.39404	4.38275	4.72669	5.14766	6.03725	4.63767	4.58435	4.82546	4.94146	4.38217	3.77694
ENSG00000116183	0.187707	0.929735	0.633957	2.95679	0.766988	5.14413	3.03557	0.296933	5.34112	0.917823	1.52914	1.83326	2.33887	1.10865	1.32458	1.09894	2.92302	1.47618	0.234556	1.59878	1.55259	1.69823	0.586596	1.12796	1.62063	4.23714	1.24014	2.13705	1.13767	3.4315	0.242051	1.79626	1.86345	2.43589	1.56275	0.628468	0.70691	0.0875032	4.95029	0.73074	0.98895	2.53194	0.791463	0.63907	0.416234	1.17327	0.291368	0.947321	0.481621
ENSG00000120341	0.870669	1.70505	1.45615	2.04062	2.0945	2.13923	1.17043	1.30362	1.9414	2.34958	1.26483	1.59581	1.97355	1.66225	0.659587	1.04497	2.1372	0.844629	0.662652	1.44646	0.910933	1.05113	1.45258	1.34933	1.50141	1.86491	1.8617	2.0774	0.533682	1.08058	0.931763	1.16904	1.49542	1.456	1.52924	1.62139	2.01336	0.923309	2.19417	2.18783	1.09317	1.63221	0.0901496	1.43867	0.17926	1.99957	2.12783	2.47394	1.06022
ENSG00000057252	3.19526	3.5705	5.02632	5.68316	4.79936	5.61761	5.15251	2.13157	5.00777	4.57593	4.33844	5.4641	5.54106	3.97015	5.23987	5.29719	5.93093	5.63292	4.26308	4.6771	5.22424	5.23905	2.75034	5.28184	5.5935	5.44182	5.04793	4.91132	5.31349	5.21541	3.01214	5.56681	4.09309	4.7225	5.2208	4.17193	4.86665	4.42687	5.33447	3.98174	4.78136	5.61636	4.74239	4.29436	4.15142	5.20907	5.25826	3.25201	2.5641
ENSG00000143333	4.20423	5.25125	6.90177	6.21007	4.12656	6.81675	6.23031	2.95731	4.59261	5.61779	4.83687	7.70488	5.32424	3.4695	4.16514	4.87041	6.16456	6.64151	5.21979	5.71215	5.6605	7.47402	1.75293	5.70638	6.97408	4.22446	5.45817	6.29156	6.36903	6.2152	3.02763	6.29688	5.52745	4.33705	3.45945	5.27827	5.3321	5.38615	6.1159	4.07914	6.71604	7.19356	3.17185	3.46637	5.01541	3.49184	4.02562	4.51926	4.7529
ENSG00000121454	1.05642	0.741193	0.250701	0.604485	1.10233	1.34128	1.22295	0.379091	1.12202	2.22601	0.277384	1.05911	0.943474	-0.0319823	0.649558	1.29898	0.861456	0.753279	0.228514	1.09334	0.865204	0.187055	0.307005	0.654713	1.04582	1.15137	0.686424	2.10886	1.0397	1.77345	-0.157674	1.36873	1.80824	0.211113	0.845663	0.329	0.972662	0.502832	1.2489	0.671208	0.24413	1.17494	3.25632	0.131612	0.335956	0.943913	0.711136	1.63588	0.799757
ENSG00000153029	2.50247	4.83719	4.26205	4.61241	4.11121	4.57382	3.76999	1.81928	4.00181	4.30253	3.42693	4.52268	4.48977	3.76081	4.46101	3.46353	5.55448	4.58249	3.00934	3.95659	2.85192	4.40808	2.81127	4.61492	5.024	4.96175	4.81112	3.89207	4.36486	3.67461	2.24543	4.18153	2.23331	4.38996	4.49173	3.4792	4.24991	3.33287	5.12105	3.10666	3.50933	4.72374	1.54477	3.23459	2.4344	4.24948	4.24327	2.70566	1.74711
ENSG00000143333.1	4.20423	5.25125	6.90177	6.21007	4.12656	6.81675	6.23031	2.95731	4.59261	5.61779	4.83687	7.70488	5.32424	3.4695	4.16514	4.87041	6.16456	6.64151	5.21979	5.71215	5.6605	7.47402	1.75293	5.70638	6.97408	4.22446	5.45817	6.29156	6.36903	6.2152	3.02763	6.29688	5.52745	4.33705	3.45945	5.27827	5.3321	5.38615	6.1159	4.07914	6.71604	7.19356	3.17185	3.46637	5.01541	3.49184	4.02562	4.51926	4.7529
ENSG00000135862	4.6783	4.80276	8.33958	7.47714	6.77186	7.18366	6.78838	2.40798	5.76907	5.51258	6.05447	7.19712	7.46232	5.50053	6.76831	6.98427	7.43387	6.45572	4.01639	6.50358	6.9199	7.26566	5.27975	4.19281	7.22119	5.69576	6.7523	7.0664	7.57749	6.23488	4.04407	7.16091	5.57721	5.11817	5.72737	3.69611	5.27323	7.12065	7.49018	3.76529	5.57009	7.66988	6.49109	4.59159	5.16938	6.07117	7.3145	4.2682	2.63507
ENSG00000058085	0.487266	0.0641025	1.10731	1.45554	0.914525	1.83581	0.854034	0.019657	0.120068	0.626265	0.278263	0.156802	1.20886	0.50487	0.293549	0.489596	1.73992	0.290666	-0.0669902	1.29162	1.74634	0.955073	0.173143	0.168722	1.44897	0.658274	0.0694511	0.337181	0.307025	2.41226	0.117493	0.469652	0.116751	0.113539	0.239594	0.238494	0.019657	1.58812	1.14393	0.164177	0.687633	2.748	0.710081	0.302309	0.0489388	0.605426	0.773929	1.09839	0.019657
ENSG00000047410	4.09477	4.12313	5.17744	5.4379	5.46307	6.12214	5.76988	3.32509	5.61467	6.04376	4.46301	5.26537	5.7006	4.19513	6.26191	5.67535	5.32019	5.14334	4.41123	5.17712	6.32621	5.51113	3.87355	4.60645	5.49197	5.95641	5.31245	5.91098	5.89308	5.17595	3.89444	5.69544	5.60862	5.04649	5.53154	4.3094	5.61455	3.92451	5.75451	4.50636	4.58607	5.21314	6.14295	3.55717	4.95662	5.20992	5.73301	4.50465	4.27384
ENSG00000023572	2.75975	3.35855	4.3942	4.09786	4.26407	4.72108	4.51518	2.87695	4.56937	4.15737	4.21544	4.18725	4.06214	4.35563	4.41332	4.59484	3.80195	4.20414	4.07798	4.10719	4.67647	3.55724	2.71293	3.82494	4.50823	4.47294	4.42041	4.6849	4.46857	4.50158	3.47554	4.54645	4.05081	4.22236	4.39142	4.26555	4.80309	3.16916	4.46903	4.04694	4.37206	4.05313	5.11045	5.54621	4.55816	4.31859	4.43057	4.10356	3.91505
ENSG00000000971	5.42958	4.74754	6.19713	4.72721	3.90645	5.08505	4.06958	1.79357	3.91767	2.61425	4.97481	5.61334	5.4664	3.9838	6.56868	4.24132	5.44444	4.29579	3.36515	4.96043	3.31576	5.74296	5.72773	4.11149	4.64392	5.22499	4.94089	3.49746	3.80113	4.57065	2.43615	5.00413	2.19124	5.82029	3.71497	3.01593	6.4591	4.8536	6.62615	3.69542	2.77154	7.00128	1.57216	4.7494	1.84929	4.87002	4.06947	4.43495	2.22157
ENSG00000080910	-0.000103019	-0.000103019	-0.000103019	-0.000103019	-0.000103019	-0.000103019	0.079359	-0.000103019	-0.000103019	-0.000103019	-0.000103019	-0.000103019	-0.000103019	0.000227259	-0.000103019	-0.000103019	-0.000103019	-0.000103019	0.000227259	-0.000103019	-0.000103019	-0.000103019	0.0556826	-0.000103019	-0.000103019	0.000227259	0.000227259	-0.000103019	-0.000103019	0.000227259	0.000227259	-0.000103019	-0.000103019	-0.000103019	-0.000103019	-0.000103019	-0.000103019	-0.000103019	-0.000103019	-0.000103019	-0.000103019	-0.000103019	-0.000103019	-0.000103019	-0.000103019	-0.000103019	-0.000103019	-0.000103019	-0.000103019
ENSG00000134389	-0.00359037	-0.00359037	0.278021	-0.00359037	-0.00359037	-0.00359037	-0.00359037	-0.00359037	-0.00359037	-0.00359037	0.827144	0.0919324	-0.00359037	0.00664329	0.110113	-0.00359037	-0.00359037	-0.00359037	0.00664329	-0.00359037	-0.00359037	0.0762986	0.0585718	-0.00359037	-0.00359037	0.00664329	0.00664329	-0.00359037	-0.00359037	1.37085	0.00664329	0.297319	-0.00359037	-0.00359037	-0.00359037	-0.00359037	-0.00359037	-0.00359037	-0.00359037	-0.00359037	-0.00359037	-0.00359037	-0.00359037	-0.00359037	-0.00359037	-0.00359037	-0.00359037	-0.00359037	-0.00359037
ENSG00000143278	-0.000299343	-0.000299343	-0.000299343	-0.000299343	-0.000299343	0.0768504	-0.000299343	-0.000299343	0.296269	-0.000299343	-0.000299343	-0.000299343	-0.000299343	0.00206615	-0.000299343	-0.000299343	-0.000299343	-0.000299343	0.00206615	-0.000299343	-0.000299343	-0.000299343	-0.000299343	-0.000299343	-0.000299343	0.00206615	0.152853	0.0744082	-0.000299343	0.00206615	0.00206615	0.0930755	0.0770884	-0.000299343	-0.000299343	-0.000299343	0.0832898	-0.000299343	-0.000299343	-0.000299343	-0.000299343	-0.000299343	0.241157	-0.000299343	-0.000299343	-0.000299343	-0.000299343	-0.000299343	-0.000299343
ENSG00000066279	1.62264	0.309222	2.61116	2.52326	3.03912	4.1881	2.533	0.387523	4.87528	4.65549	1.0945	3.30301	4.30486	0.455496	3.69866	3.97489	2.4872	1.95518	0.63553	1.43864	4.01477	2.45319	0.399311	1.9372	3.34248	3.66785	2.80096	3.8703	4.22661	3.33166	2.34838	3.81594	4.34163	0.303086	2.48414	0.805137	1.77278	1.89954	4.69256	0.303834	2.17363	2.8965	4.12746	1.45265	1.47095	1.09715	4.00462	0.976701	0.18333
ENSG00000081237	3.87891	2.21094	5.1276	5.59143	3.85548	5.08727	4.86564	2.9516	4.58286	4.10072	3.8838	5.26639	6.36058	3.80031	4.77967	4.60423	7.16262	5.33313	4.95158	4.82908	3.64051	4.6655	3.88457	5.55818	5.95286	6.41459	4.65694	4.05158	4.93307	5.2194	3.79976	4.72797	3.30043	5.81832	5.40152	3.92081	4.64842	5.32989	4.50787	4.55316	3.95586	6.73258	2.24984	3.34197	3.2605	5.44667	3.54907	3.98644	3.18366
ENSG00000118200	5.03941	5.58545	5.1578	5.55944	6.17381	6.33282	6.39107	4.56635	6.59057	6.77518	5.08069	5.59456	5.1856	4.42913	6.1824	6.07741	5.33776	5.41637	5.35257	5.08106	6.74539	5.15346	3.72298	4.94415	5.52561	6.05575	5.70638	6.76054	5.85826	6.11251	3.86203	5.93157	6.19983	5.65105	5.84383	5.55438	6.1963	4.28348	6.00247	5.97203	4.99377	5.01692	7.26788	3.95455	5.70175	5.53285	6.12428	6.22449	5.19056
ENSG00000116857	4.89582	6.68448	6.49284	6.16839	7.01141	6.65916	6.6181	5.12871	6.53908	6.82386	6.84336	6.85513	6.06168	6.05452	6.30562	6.81022	5.90218	6.69412	5.67165	6.50242	5.99687	6.52777	5.47822	6.16358	6.32872	6.512	7.16446	6.6526	7.11708	6.62569	5.06865	6.45693	6.46816	6.36806	6.39833	6.56238	6.79627	4.67138	6.94409	6.60148	6.26676	5.37204	6.3948	7.1779	6.46289	6.56434	7.34922	6.39605	5.58545
ENSG00000081248	0.198297	4.14584	0.173215	0.167205	0.39567	0.0904372	0.0901446	0.104712	0.0930428	0.148819	0.237876	0.058981	0.0213278	0.0683209	0.0213278	0.142359	0.129261	0.248418	1.20876	0.205829	0.0213278	0.0213278	0.247938	0.293718	0.0213278	0.296871	-0.265441	0.460751	0.163936	-0.265441	-0.265441	0.145113	0.250651	0.152371	0.0568844	0.355421	0.533579	0.300418	0.0878982	0.438435	0.144622	0.0213278	0.0599372	0.0213278	0.0523656	0.0213278	0.062762	0.759179	0.200822
ENSG00000116857.1	4.89582	6.68448	6.49284	6.16839	7.01141	6.65916	6.6181	5.12871	6.53908	6.82386	6.84336	6.85513	6.06168	6.05452	6.30562	6.81022	5.90218	6.69412	5.67165	6.50242	5.99687	6.52777	5.47822	6.16358	6.32872	6.512	7.16446	6.6526	7.11708	6.62569	5.06865	6.45693	6.46816	6.36806	6.39833	6.56238	6.79627	4.67138	6.94409	6.60148	6.26676	5.37204	6.3948	7.1779	6.46289	6.56434	7.34922	6.39605	5.58545
ENSG00000081277	0.260444	-0.0102102	0.115638	0.071454	0.31109	2.04954	-0.0102102	0.378675	1.36275	1.03381	0.0954381	0.356557	2.22363	0.272247	-0.0102102	0.12177	0.317606	0.655625	0.17779	0.619799	0.168511	0.434612	0.142571	0.285489	-0.0102102	0.815631	0.637069	1.08964	0.069584	0.217788	0.0550554	0.627386	0.987521	0.132643	-0.0102102	1.47862	0.542293	0.0407354	1.06802	1.2642	0.525106	0.492153	-0.0102102	0.0154542	0.121013	0.444002	0.163018	2.20084	0.48642
ENSG00000143839	0.0877781	-0.0138277	-0.0138277	-0.0138277	0.142789	-0.0138277	-0.0138277	-0.0138277	-0.0138277	0.417728	-0.0138277	-0.0138277	-0.0138277	0.267838	-0.0138277	-0.0138277	-0.0138277	-0.0138277	0.0138955	-0.0138277	-0.0138277	-0.0138277	0.214122	-0.0138277	-0.0138277	0.0138955	0.0138955	-0.0138277	-0.0138277	0.0138955	0.0138955	-0.0138277	-0.0138277	-0.0138277	-0.0138277	-0.0138277	-0.0138277	-0.0138277	-0.0138277	-0.0138277	0.110222	-0.0138277	-0.0138277	0.30523	-0.0138277	-0.0138277	0.51208	0.13932	0.275679
ENSG00000170498	-0.118429	-0.118429	-0.118429	-0.118429	0.155424	1.3672	-0.118429	-0.118429	0.648157	0.158811	0.768219	-0.118429	-0.118429	0.202817	-0.118429	-0.118429	-0.118429	-0.118429	0.916752	-0.118429	-0.118429	0.146707	-0.118429	-0.118429	0.231553	0.202817	0.202817	-0.118429	1.82984	2.04396	0.202817	-0.118429	1.11703	-0.118429	0.635725	0.0948907	0.455687	-0.118429	0.781794	-0.118429	0.290125	-0.118429	-0.118429	1.93759	-0.118429	-0.118429	0.499361	-0.118429	-0.118429
ENSG00000158615	4.88315	5.11052	5.41256	5.94793	5.58916	6.06869	5.82838	3.91738	6.4358	5.9524	6.38507	5.81229	6.11939	3.78159	5.53399	5.50197	5.6188	5.83888	4.59038	5.38483	6.42434	5.66893	3.95994	5.29273	5.3395	6.35137	5.86947	6.36865	6.01167	5.62056	2.67475	5.69178	5.7356	5.00471	5.1608	5.06182	5.31803	4.86031	6.11985	5.2004	7.34939	5.56499	5.92854	6.90145	5.36943	5.49665	5.82187	5.09858	5.15024
ENSG00000117262.1	2.50917	3.76303	3.64123	3.97691	4.06399	4.44698	3.95479	2.03566	4.22867	4.51302	3.41283	4.06081	3.82836	3.38193	4.17205	4.718	3.65116	4.0765	3.01358	3.53302	5.28523	4.04693	1.95314	3.2048	3.9037	4.12624	4.49575	4.14105	4.15409	4.09982	1.92469	4.30912	4.76974	3.4288	3.82289	3.10301	4.29082	2.64554	4.68188	3.2171	3.57987	3.51251	4.79326	3.82471	3.43625	3.7722	4.56663	3.43279	2.92812
ENSG00000069275	6.72432	7.50249	7.75935	7.87354	8.21103	8.28763	7.99343	6.35596	8.32141	8.60987	9.57229	7.99332	7.74552	6.44375	8.33795	8.11255	7.5618	7.62924	7.5018	7.4313	8.29769	6.95724	6.75139	7.54499	7.62102	8.58334	7.6624	7.84182	8.40241	8.01107	5.6606	7.8028	8.24564	8.19472	7.85297	7.54826	8.3018	6.71433	8.42442	7.67727	7.53323	6.98795	8.79833	6.8918	7.70431	7.93767	8.79521	7.57136	7.71637
ENSG00000266028	3.67089	4.28005	4.3704	4.27678	4.66144	4.13579	4.5757	3.31053	4.68861	4.85793	5.54702	4.42399	4.39808	3.52686	4.78194	5.45946	4.61032	4.0876	4.71094	3.18233	4.69281	3.43537	3.14272	4.5924	4.26606	5.04631	4.49728	4.32665	4.86718	5.05007	3.13036	4.58624	4.1219	5.14775	4.61604	4.10025	4.64137	4.19806	4.34587	4.5636	4.08515	4.05359	4.6872	3.95131	4.68358	4.54799	4.4002	4.22841	4.26225
ENSG00000123843	0.133332	-0.00497551	0.765755	0.239388	-0.00497551	0.355356	0.149473	-0.00497551	0.229908	-0.00497551	0.141704	0.161503	0.492635	0.18411	-0.00497551	-0.00497551	0.873519	0.833811	0.00708729	0.331808	0.123159	0.53884	-0.00497551	0.396018	0.182093	0.220424	0.187364	-0.00497551	-0.00497551	0.407429	0.00708729	0.181699	0.074896	-0.00497551	0.294669	0.0518569	-0.00497551	0.335074	-0.00497551	-0.00497551	0.450704	0.182737	-0.00497551	-0.00497551	-0.00497551	0.0734214	-0.00497551	0.136393	0.0668832
ENSG00000117322	0.137808	0.000328037	0.000328037	0.102469	0.0882661	0.000328037	0.000328037	0.0583331	0.000328037	0.0455645	0.740164	0.000328037	0.244217	0.0504484	0.0620105	0.000328037	1.2152	0.047982	-0.000655762	0.210434	0.000328037	0.000328037	0.0664635	0.0455482	0.0586776	0.260066	-0.000655762	0.0467966	0.000328037	0.338486	0.436465	0.000328037	0.000328037	0.000328037	0.000328037	0.000328037	0.000328037	0.184087	0.176962	0.000328037	0.135766	0.255308	0.153756	0.000328037	0.201891	0.000328037	0.000328037	0.352208	0.126441
ENSG00000203711	0.563518	0.174367	0.144793	-0.016714	-0.016714	0.257596	-0.016714	0.0720839	-0.016714	0.357057	0.243284	-0.016714	0.234252	0.0261392	-0.016714	-0.016714	-0.016714	0.255748	0.0261392	0.1169	0.211505	0.112724	-0.016714	-0.016714	-0.016714	0.19977	0.0261392	0.122502	0.272187	0.413492	0.0261392	-0.016714	0.778452	0.366621	0.599129	0.273032	-0.016714	-0.016714	0.121801	0.235179	-0.016714	0.312595	0.141309	0.416116	-0.016714	-0.016714	0.680829	0.234213	0.232398
ENSG00000117335	4.41272	4.18602	6.00937	5.85062	5.20147	5.8143	6.2813	3.78632	5.70702	5.65138	4.09651	5.40695	5.92842	4.99559	4.35551	5.65543	6.27364	5.25229	4.7952	5.68442	5.5649	5.01059	4.30812	4.97658	6.23879	5.27731	5.13512	5.53402	5.83204	4.89126	3.94132	5.65117	4.69325	5.17792	5.3447	4.4545	5.34744	5.27225	5.74522	4.91809	4.57762	6.44023	5.20883	3.64671	5.29873	5.5883	5.83889	4.94338	5.77006
ENSG00000174059	3.75079	3.58376	5.84735	4.62598	5.00255	4.13753	5.37114	2.34403	2.4348	3.28746	4.18136	4.22521	4.68628	4.24413	4.41513	3.76643	4.99671	3.38972	2.88444	2.68664	3.73382	3.36556	3.65668	2.71975	3.60817	3.80436	4.05356	4.72341	3.67157	2.96187	2.02943	5.17272	2.64967	4.43623	3.07031	2.25545	3.37258	4.41277	4.24629	3.16085	3.26402	6.27889	4.01117	3.6244	3.56687	5.3232	4.44308	3.51475	2.88551
ENSG00000008118	3.03094	4.28102	3.47788	1.22751	3.5908	0.183513	1.41711	3.71907	-0.177245	2.92629	2.91919	-0.0802771	0.00596957	1.75633	1.08333	-0.240546	0.070209	1.20606	1.48147	0.320228	0.0853061	-0.213491	1.80975	-0.372377	-0.0363375	3.37709	1.81939	1.56749	0.858677	1.79257	1.44545	1.87465	0.369351	0.652088	-0.0207886	4.93345	2.56545	2.21677	3.07008	5.54815	0.0851939	2.4842	0.8965	3.13805	2.53246	3.89724	4.45441	5.73656	3.88745
ENSG00000009790	1.5514	0.777422	2.37406	1.94898	1.1572	1.57458	2.01258	1.10723	1.3798	1.23364	1.6479	1.94029	3.14244	2.36192	1.75989	1.43933	3.56197	2.18259	1.96936	1.99839	1.14995	1.28835	1.66732	2.42913	2.92363	3.59915	2.06233	1.69453	1.98246	2.65792	2.64446	1.91088	0.572492	3.02047	2.66995	1.0479	2.38106	3.19737	1.32614	2.43692	1.7839	4.06754	0.562963	2.67556	1.18984	2.46705	1.18573	1.52551	1.25709
ENSG00000143469	1.51483	1.0982	0.760429	1.65925	1.62978	2.55482	1.67401	1.12541	0.973714	2.20522	1.18115	0.181286	0.420086	0.935413	0.884834	2.32486	0.747511	0.946794	1.42505	1.59315	0.515279	0.636401	0.813239	1.64353	0.693023	0.722536	0.552407	1.18848	1.0192	2.30608	0.43636	1.5288	3.00691	1.95383	0.800507	1.98771	2.708	0.616982	0.781637	1.95294	1.00062	0.229167	3.61615	0.110171	1.47116	2.05849	0.527521	2.4418	2.20119
ENSG00000082497	1.95807	1.91108	1.85581	1.39289	1.31586	1.96293	0.344757	1.80549	-0.259244	3.10423	1.23664	2.18228	3.05065	1.41097	1.18825	0.566746	0.980669	0.739496	1.80108	1.48429	0.105864	0.0594228	1.7915	1.59402	0.502579	4.34826	1.06326	1.2999	0.118697	1.62446	0.891899	1.28691	2.81067	1.42915	0.103701	2.69495	1.73276	1.94206	4.22166	2.09317	1.28773	1.51706	1.5472	0.625906	1.51603	3.40282	0.678385	2.16888	2.27241
ENSG00000054392	1.85261	2.68162	2.19766	2.89069	2.56522	2.47558	1.96688	0.915001	1.62173	2.85924	2.45184	2.55261	2.43146	1.96177	0.949976	2.12639	2.45549	1.98277	2.01626	2.64393	1.42345	1.27786	1.78902	1.74268	2.19703	3.29164	2.47076	1.17862	2.09331	1.93773	0.30378	2.35736	1.93573	2.68177	2.78207	2.27497	3.4502	1.27006	3.23002	2.22208	1.7931	1.48911	1.56269	1.49377	1.69071	2.8387	2.80741	2.10101	1.79827
ENSG00000117650	1.36979	0.466218	2.28859	2.23961	3.46422	3.76518	2.49571	0.30663	4.6235	4.58253	2.08179	3.81116	3.7647	0.789954	3.23395	4.27098	2.19028	2.87685	0.605625	1.55285	3.60007	2.37138	0.26087	2.18346	2.84201	3.81541	3.2807	4.07582	4.38585	3.42924	2.93232	4.08919	4.45143	0.306248	2.27229	0.746799	1.78828	2.4766	4.82496	0.402855	3.1056	2.99018	4.03671	2.6907	1.48474	1.26051	3.97273	0.947874	0.504303
ENSG00000066027	4.76731	5.74589	5.10818	5.38724	5.79224	5.2373	5.44202	4.57685	4.41996	6.57558	5.44866	4.95404	5.25847	3.75192	4.99642	5.80767	5.27719	5.10479	5.4601	4.89129	5.94679	4.09449	4.46557	5.58034	4.91843	5.782	5.19591	5.11754	5.96609	5.2113	3.91161	5.42468	5.10651	5.6831	5.98544	5.81244	6.35405	5.01032	5.43872	5.58563	5.54454	5.53542	4.59332	5.03766	5.95051	5.57462	5.37713	4.95584	5.83861
ENSG00000136643	3.60848	4.47261	4.00434	4.69734	4.75051	4.93633	4.85136	3.43897	5.10687	5.02377	3.86596	4.63885	4.68138	3.55403	4.49889	4.66459	5.09435	4.40229	4.2389	4.02587	5.43595	3.51522	3.07408	4.45445	4.96651	4.92341	4.75647	5.00779	4.80747	4.79544	3.03264	4.68882	5.06152	4.4268	4.92624	4.70769	4.45625	3.42553	5.25346	4.79416	4.37328	4.19431	5.73537	3.30124	4.17531	3.79513	4.61702	4.86567	4.7234
ENSG00000117724	2.40292	1.31333	3.35297	3.50359	4.69787	5.51019	3.79159	1.08438	6.50615	5.84037	2.51626	4.7019	5.20332	0.813362	5.51791	5.40788	3.18589	3.54107	1.21345	2.86851	5.10634	3.02723	1.06356	3.32182	3.96046	5.83604	4.20927	5.33352	5.5219	5.16302	3.78268	5.35008	5.80057	1.39883	3.61516	1.79158	3.48386	2.91356	5.65733	1.28977	3.78424	4.21065	5.61796	3.02727	2.801	3.06017	5.99494	2.33363	0.989128
ENSG00000082482	3.42518	3.77861	2.79188	0.826317	2.8836	2.90158	3.34397	1.69138	3.89074	5.02012	1.56021	3.58913	1.59384	0.282981	2.25477	2.51281	0.54158	1.43118	2.42575	0.624923	5.3428	0.346621	2.2812	2.46109	1.67566	5.13881	3.65392	3.76672	2.26441	3.93118	2.10141	2.78493	4.66448	4.1924	0.678017	3.0462	1.49442	0.935706	2.64714	3.06805	1.99131	1.87195	5.34789	3.6004	2.33009	1.26666	0.995907	3.64738	2.70751
ENSG00000042781	0.00187199	0.109259	0.0152528	0.089675	0.0482717	0.104993	-0.181745	-0.0923723	0.917569	0.222498	-0.227558	0.0469148	0.0424411	0.1501	0.27669	0.242623	0.885367	0.0654083	0.0683027	-0.0638986	-0.152996	-0.0689632	-0.227558	0.0515881	0.0326587	0.181121	0.101627	0.165882	-0.0420359	0.0996336	0.158877	0.406758	0.105934	0.0957256	0.473923	0.0704574	0.28063	-0.196608	0.443776	0.00769885	-0.161109	-0.227558	-0.0802869	0.291601	-0.146974	0.0631447	1.56443	-0.10563	0.00508645
ENSG00000196482	1.24331	1.59735	1.26063	1.77763	1.9896	1.85861	1.43607	1.33082	2.11208	2.33943	1.91957	1.75737	0.585611	1.26413	2.76361	1.45602	1.16139	1.60341	1.5044	1.02002	0.0990679	0.975591	0.813089	1.14976	1.13989	1.5977	1.53987	1.24666	1.59798	2.92575	0.0812285	2.08904	2.41766	1.58005	1.74697	1.77289	1.74346	0.516137	1.28696	2.73938	0.660376	0.319364	2.38931	0.70142	1.25977	1.31498	2.79725	1.93264	1.49575
ENSG00000092978	1.95264	2.55222	2.89799	3.43337	3.08697	3.44723	3.44404	1.30614	3.34029	3.54807	3.09415	3.27475	3.22082	2.81325	3.47406	3.62949	3.14982	3.18758	2.52336	2.77298	3.34539	2.54154	1.85524	2.33664	3.12825	3.22249	3.4205	3.55424	3.33879	3.14488	1.54828	3.39807	3.35497	2.78622	3.16816	2.24385	2.87523	2.26288	3.73121	2.73898	2.83456	2.75109	4.01151	2.26533	2.66372	2.92045	3.84056	2.63932	2.27081
ENSG00000067533	2.24384	2.46032	2.96438	3.54419	3.39307	4.03679	3.50496	1.90934	4.10791	3.80432	3.55481	3.52736	3.37598	2.53147	4.9366	4.26658	2.91616	3.33597	2.42634	3.35317	4.0496	2.76922	2.10722	2.73072	3.50515	3.00984	3.28344	3.8541	4.13031	3.6932	1.83248	3.66021	3.811	3.15675	3.04345	2.74144	3.41351	2.24292	3.89902	2.54886	3.15009	3.05858	4.25181	2.98786	3.19045	3.33708	4.21916	2.54863	2.29886
ENSG00000136628	5.10474	6.31595	6.13706	6.61745	5.82127	7.06612	6.964	4.4389	6.6479	6.54136	5.88729	6.56747	6.53701	5.22325	6.87447	6.74461	6.70586	6.45864	5.70786	6.22969	7.41266	5.50746	4.93243	6.05318	6.62412	6.76566	6.7742	7.27512	6.87537	6.56883	4.62865	6.91663	6.44309	6.15084	6.62602	5.95889	6.82279	4.99207	6.64183	6.08575	5.96735	5.67436	6.53864	5.41359	5.73458	6.65685	6.68442	6.1867	5.81769
ENSG00000067704	4.66622	6.1117	6.10685	6.39448	6.32955	6.57647	6.32085	4.90914	5.99121	6.19872	5.96398	6.58104	6.49939	5.26622	6.13682	6.80769	6.20303	6.26788	5.58459	6.14631	6.83701	5.66636	4.69775	5.66642	6.15138	6.46636	6.52708	6.39836	7.06298	6.04987	4.10164	6.49074	6.14344	5.76826	6.28681	5.91212	6.74695	4.98068	6.55266	5.6918	5.6627	5.91346	6.02771	5.04459	5.87272	6.28755	6.77452	5.80803	5.71769
ENSG00000118873	3.23365	3.96047	4.15176	5.00925	4.44837	5.32178	4.93586	2.89879	4.7574	4.57536	4.25382	4.3808	4.59875	3.52777	5.33057	5.31816	4.75402	4.66145	3.37864	4.58242	5.8262	4.19456	2.83496	3.80334	5.08069	4.73727	4.62888	4.83838	5.06792	4.86498	2.68454	4.86541	4.05347	4.52261	5.10855	3.98054	4.85938	3.25997	4.90084	4.15474	4.03467	3.98358	4.76964	3.04913	4.53813	4.5609	5.51638	4.23828	3.72271
ENSG00000117791	3.79795	5.89819	3.7004	4.41473	5.16865	3.93692	1.4649	3.66482	3.60504	4.28815	4.48283	4.43181	3.08344	4.14118	4.29537	5.08808	3.39269	4.49941	4.52991	4.42762	4.86947	2.92959	3.18657	3.65149	4.57845	4.74767	4.20161	4.15017	4.20501	4.42171	2.36273	4.25708	3.87347	5.04168	5.2536	4.2687	5.87166	3.15191	4.68934	4.46304	3.99551	3.22775	0.784488	3.92035	4.24533	3.20938	5.14557	4.69282	3.87036
ENSG00000186063	5.15098	5.30352	6.27643	6.49668	6.09618	6.60073	6.35015	4.44947	6.67388	5.84199	5.97562	6.34619	6.35432	5.121	6.39758	6.31619	6.42529	6.33365	5.95213	5.76345	7.21993	5.66968	5.14623	6.35565	6.71061	6.87383	6.44203	6.49726	6.39796	6.58273	4.22677	6.5231	5.96769	6.38922	6.42704	5.69818	6.03277	5.449	6.92605	5.71697	5.72786	6.26196	5.77946	4.95289	5.63881	6.02858	6.47233	5.6156	5.03621
ENSG00000197520	0.648389	-0.117504	1.40535	0.144949	0.70555	0.234154	0.332918	-0.117504	2.3646	0.113001	0.567176	0.0189047	0.546397	0.700337	-0.117504	0.789516	2.28107	0.512876	0.222427	-0.117504	0.084885	0.102784	0.850966	1.62146	0.525174	2.06264	0.483426	-0.117504	0.357208	1.88356	0.103081	0.52401	0.0098655	0.802005	0.525386	0.487704	0.484241	0.730817	-0.117504	0.622802	-0.117504	-0.117504	-0.117504	0.269247	-0.00439733	2.00362	0.291536	0.690833	0.382321
ENSG00000162909	4.97418	6.23573	6.75494	6.54971	6.08542	6.12599	6.7935	4.83509	6.17868	6.04504	6.01521	6.49526	6.73036	6.12529	5.67325	6.46008	6.15555	6.60105	5.20881	6.54221	6.873	6.02487	4.93623	5.96286	6.18511	6.51351	6.88611	6.42251	6.40185	5.50759	4.14639	6.86862	5.22244	6.98818	6.77865	5.70998	7.30441	5.14603	6.54725	5.29817	6.15817	6.21669	5.5607	5.32505	6.30368	6.55013	6.42011	5.11686	5.34476
ENSG00000154380	4.48323	4.17625	4.59651	5.61992	5.539	6.46025	6.42413	3.41818	6.87799	5.69629	4.42067	5.07036	5.62588	4.3772	5.57138	5.90529	4.89786	4.91887	4.20745	4.94934	6.6833	4.37092	3.4215	5.04938	5.22551	5.81206	5.11792	6.23962	5.44041	5.48204	3.17795	5.59797	5.6208	5.21448	5.01728	4.45752	4.74907	4.05697	5.78711	4.349	5.17958	4.52622	5.5902	3.80653	4.85104	3.88664	5.89502	4.42623	4.13723
ENSG00000163046	0.611654	0.00621677	0.00621677	0.00621677	0.319814	0.00621677	0.610807	0.359377	0.00621677	0.393171	0.00621677	0.00621677	0.87815	0.28114	0.00621677	0.00621677	0.00621677	0.00621677	-0.0198142	0.00621677	0.57314	0.00621677	0.792705	0.250508	0.00621677	0.17122	-0.0198142	0.256799	0.00621677	0.275677	-0.0198142	0.0624853	0.761845	0.00621677	0.00621677	0.222777	0.00621677	0.0978787	0.00621677	0.652895	0.00621677	0.00621677	0.412334	0.00621677	0.164364	0.00621677	0.00621677	0.730535	0.00621677
ENSG00000163053	3.36745	2.48928	2.87985	3.54867	4.12224	3.71729	4.17179	2.76388	3.91113	4.37128	2.97982	3.54519	3.12301	3.10275	3.56439	3.38182	3.9633	2.56795	1.9142	1.49879	5.0979	1.6663	3.53673	3.66339	4.0835	3.47152	3.01087	4.48407	2.52592	4.75636	2.19663	3.58796	5.0867	4.16517	4.1039	3.5376	3.20397	2.94473	3.55715	4.03613	3.22936	3.49313	5.4678	1.38813	3.73309	4.08222	2.9887	4.40815	3.39947
ENSG00000081692	2.65586	4.52724	4.08717	4.33176	4.15045	4.92163	4.23867	2.40051	4.76511	4.08186	4.41416	4.4558	4.39104	3.71815	4.29545	4.4859	4.22705	4.30536	3.37377	4.48562	3.18103	3.41147	2.90597	4.14526	4.07018	4.34685	4.84135	4.54811	4.3322	4.17656	2.58991	4.1668	4.63344	3.84057	4.32515	4.05671	3.96857	2.99155	4.81704	3.65734	4.38033	3.54293	4.81129	5.18791	3.76309	4.0729	3.71192	3.92444	3.52873
ENSG00000154342	0.0885887	0.0512912	0.165172	-0.000129835	-0.000129835	-0.000129835	0.0749554	-0.000129835	-0.000129835	-0.000129835	0.138939	-0.000129835	-0.000129835	0.0013206	-0.000129835	-0.000129835	0.0793408	-0.000129835	0.0013206	0.261585	-0.000129835	-0.000129835	1.0295	0.0709414	-0.000129835	0.0013206	0.0013206	-0.000129835	-0.000129835	0.0013206	0.0013206	-0.000129835	-0.000129835	-0.000129835	-0.000129835	-0.000129835	0.158893	-0.000129835	0.0725095	-0.000129835	-0.000129835	-0.000129835	-0.000129835	-0.000129835	-0.000129835	0.276331	-0.000129835	-0.000129835	-0.000129835
ENSG00000181873	1.83279	2.97018	1.99104	2.32074	2.19252	2.84203	2.73158	1.29657	2.49498	2.52409	2.58249	2.05877	2.47999	1.01429	2.22385	2.66679	2.25373	2.32982	1.73234	2.77341	2.27369	1.38415	1.52164	2.09831	2.11404	2.22556	2.69971	2.72754	2.95238	2.26942	1.37642	2.39265	2.21618	2.12039	2.54949	2.16244	3.18249	2.1317	2.43423	2.12719	2.22954	2.29818	2.63799	1.65065	1.90467	2.43955	2.6298	2.43722	2.20346
ENSG00000154359	3.29938	4.016	3.79826	4.54171	4.5256	5.17268	5.0393	2.46341	4.67854	4.73673	3.53426	4.70168	4.54266	3.22992	3.97973	5.36441	3.74273	4.99589	3.52261	4.51437	5.87214	4.99756	3.06077	3.96015	4.77076	4.00834	4.68104	5.34408	4.52639	4.57601	2.93926	4.98708	5.43847	4.13362	4.45507	3.61983	3.29836	2.99647	4.39032	4.57496	5.12087	4.15369	4.79873	2.59724	4.18123	3.5843	4.42095	4.26752	3.76899
ENSG00000154370	2.59311	2.56297	3.3486	3.47209	3.20395	3.90346	4.06969	1.74589	3.80385	3.76942	3.08179	3.5295	3.80712	2.75005	2.71672	3.7181	3.68123	3.4956	2.75585	3.57863	2.41271	2.48979	2.18994	2.97271	3.34118	3.53267	3.73088	4.0602	3.92604	3.84484	2.40938	3.58444	3.76361	3.1431	2.97933	3.03873	3.00821	3.13899	3.5334	3.13	3.14584	3.6379	3.65492	3.85138	3.20456	3.88576	3.5755	3.27431	3.11745
ENSG00000162931	1.8822	0.851417	0.780566	0.327983	1.09068	1.44205	2.01497	1.55882	1.9319	1.74812	0.578869	0.128412	0.942707	1.60148	0.325145	1.43332	2.13266	0.652952	0.473214	2.02013	0.330369	0.030971	1.30974	0.93535	0.620552	1.10561	0.683834	0.59289	1.6967	2.56926	0.214872	0.877933	1.33563	1.30422	0.87982	1.73085	0.608674	0.613358	1.32591	2.46937	0.200525	1.23193	0.669337	0.703457	0.456434	2.50185	0.427443	3.13765	2.00384
ENSG00000116574	5.69543	6.50499	5.70208	6.46518	7.32784	6.7026	5.2842	5.85783	6.65844	5.01246	6.54844	5.96609	5.12591	5.3788	6.47863	7.4829	6.01663	6.61006	8.0461	5.66418	6.4414	5.52957	5.14241	7.14637	6.34837	7.44635	5.70617	6.0463	6.65419	6.36261	4.90505	6.16099	5.79878	5.72314	6.10862	7.71177	7.74919	5.68353	5.96125	6.83861	7.02242	5.34848	5.14887	5.27473	7.40238	6.5641	8.38517	5.44205	8.06055
ENSG00000154429	3.93268	3.96651	3.57628	5.0025	5.02181	5.08557	5.12219	3.88026	5.16474	5.12493	3.34936	4.90664	4.04407	3.58393	4.36994	5.24811	4.39603	4.78079	4.48953	3.89875	5.63388	3.15905	3.59504	4.38927	5.24789	5.16785	4.63382	5.1603	4.8231	5.691	3.20151	4.45858	5.32547	4.09926	4.1321	5.37687	4.39929	3.70465	5.03849	6.35399	4.4261	3.79456	5.68999	3.79011	4.67131	4.02297	6.23341	6.31752	5.30929
ENSG00000069248	3.71262	5.17623	4.71642	5.55241	5.65105	6.22282	5.48443	3.05567	5.60137	5.79252	5.04313	5.2627	5.02102	4.36711	5.20148	5.89269	5.18108	5.08278	4.5904	4.81618	5.95716	4.18109	3.5583	4.73906	5.33713	5.87957	5.34566	5.9346	5.70034	5.32023	3.49905	5.31166	5.56176	5.2603	5.51797	4.86807	5.65076	3.8394	5.79092	4.77541	4.73007	4.67536	5.64243	4.3287	4.95109	5.4736	5.83838	4.83059	4.86768
ENSG00000010072	2.20674	2.85744	3.10142	3.60631	3.58111	4.09294	3.57789	1.82599	4.09659	3.75715	3.17253	3.4945	3.75227	3.11626	3.41173	3.51142	3.45513	3.33806	2.73025	2.75299	3.85192	2.44227	1.54528	3.3086	3.48968	3.69238	3.32386	4.03715	3.72811	3.1375	1.99399	3.4744	3.79491	3.19806	3.48199	2.99801	3.51612	2.61848	4.22912	2.77871	3.0638	3.34447	3.75006	2.1464	3.03225	3.73474	3.69919	2.38967	2.93795
ENSG00000116918	3.53438	4.41769	4.86522	5.29269	5.09418	5.74405	4.93706	3.41016	5.17302	5.01453	4.98979	5.17481	4.85012	4.4025	4.81774	4.96929	5.08997	5.16605	4.49168	4.69254	5.40955	4.10666	3.28315	4.86574	5.08089	5.18707	4.9845	5.07033	5.65734	5.05597	3.35727	5.07276	4.59819	4.80231	4.86819	4.62397	5.41625	3.8677	5.39286	4.84461	4.65905	4.81702	5.38409	4.05563	4.6357	5.21275	5.09366	4.99944	4.59263
ENSG00000212916	0.108297	3.15401	2.67487	3.21361	3.81005	4.14904	3.64089	1.41737	4.11955	3.38113	2.78554	2.37124	3.12363	2.45057	3.0802	3.43035	3.30105	2.23356	2.18453	3.34354	3.54362	2.43166	1.82047	1.57427	3.44072	3.39955	4.04265	3.29097	3.71706	1.95589	2.0236	3.29431	3.54465	2.38964	3.47867	2.71062	3.55159	0.161835	4.50341	2.69013	1.85915	2.19692	4.1048	1.4477	2.6387	3.23353	4.06678	2.982	1.96476
ENSG00000143674	1.34873	0.131938	0.906255	0.771121	0.713795	1.33566	0.777723	0.67505	1.24103	1.54694	0.443835	0.677894	1.03843	0.760787	0.571844	0.786362	1.41251	0.814836	0.600426	1.70684	0.638157	0.44415	0.641537	0.184275	0.754826	1.2786	0.950027	0.502983	1.68686	1.50626	0.645047	0.597024	1.45575	1.2102	0.621279	0.907303	0.285262	0.191157	1.00565	1.99301	0.317085	0.78985	1.18406	0.230324	0.222305	1.02294	0.105962	2.1227	1.29303
ENSG00000135750	3.59866	2.63466	0.699204	2.9664	4.34315	0.928967	2.18077	4.19937	2.04445	5.06433	2.29226	2.34589	1.00537	2.83919	0.16462	0.640011	-0.143365	2.86813	3.9828	1.06096	3.95696	0.659032	3.38991	4.85275	-0.0528478	3.13743	2.26237	3.78451	3.15995	5.48264	1.38997	2.58081	3.15469	2.04625	1.86238	6.20312	4.14309	3.54894	2.33262	7.00916	3.86793	0.686879	5.54658	0.274718	3.91271	2.86662	-0.374995	7.37315	5.01684
ENSG00000054267	3.37644	3.28023	4.4359	4.59269	4.44039	4.99146	4.56595	2.53615	4.90836	4.77072	3.06067	4.41953	4.52724	3.7079	4.66253	4.52793	4.34673	4.0645	3.69685	4.24464	5.17469	3.6955	2.8609	3.91766	4.23864	4.72628	4.13402	4.77182	4.59541	4.43263	2.54198	4.50986	5.04885	4.02301	4.29679	3.89232	4.33208	3.33997	4.43524	4.04641	3.59138	4.30198	4.78765	2.7632	4.26355	4.04441	4.77835	4.09786	4.16827
ENSG00000152904	3.69167	4.55589	4.97816	5.14651	5.11939	5.80148	5.25124	3.60495	5.44665	4.79808	4.98421	5.32823	4.94557	5.11253	5.48912	5.18083	5.15775	5.1235	4.2409	4.74632	5.82173	4.18783	4.03321	5.01069	5.26853	5.37602	5.39514	5.47858	5.43642	5.06378	3.53566	5.32529	5.36464	5.29641	5.34689	4.60483	5.14275	4.2583	5.40001	4.70417	5.1516	4.76186	5.11774	4.96335	4.75009	5.25846	5.29963	4.54887	4.22259
ENSG00000143669	2.73003	2.39925	3.25626	4.56887	3.48617	4.96924	4.02947	1.94875	5.17469	3.72822	2.26231	4.07504	3.95684	3.95981	4.26804	4.06483	4.55555	3.29826	2.73418	4.44453	5.52896	2.50084	2.01859	3.55363	4.44879	4.04636	3.48332	4.38815	4.14147	3.37567	2.38147	4.11025	3.90706	3.33406	4.19153	2.91251	4.50944	2.64002	4.38815	3.2576	3.04686	4.23325	3.14173	1.28316	4.09669	3.79453	4.25956	3.35794	2.75807
ENSG00000077585	5.70624	3.78409	6.2461	6.93789	7.16798	6.37249	5.81039	4.42078	7.17904	7.14746	6.60339	6.41401	6.12394	4.31486	5.96319	6.2113	6.66334	6.69171	5.40306	6.05764	7.49497	5.97015	4.74548	6.92117	6.49344	6.13247	6.27931	6.96599	6.37735	6.16231	3.23397	6.64921	6.17717	6.91831	7.44798	6.60826	6.78792	5.05461	7.04029	5.9727	6.30089	6.95177	5.10013	4.92443	6.41965	6.80069	6.413	5.38283	5.75583
ENSG00000086619	2.83037	2.36683	3.60433	4.12056	3.84385	3.68365	3.63875	2.176	3.5664	4.0165	3.19486	3.4689	3.60281	2.82506	2.88907	3.65678	3.6502	3.78714	2.85624	3.75418	4.46105	2.74323	2.22473	3.26406	3.98938	3.65319	3.12191	4.00984	3.78058	3.47054	2.10516	3.68524	4.11869	3.39355	4.29932	3.21595	4.16129	2.51893	4.49809	3.35697	3.17561	3.87257	3.95077	2.2852	3.74628	3.53022	3.70492	3.30262	3.46957
ENSG00000116977	3.36315	2.55392	4.96615	4.58515	4.12637	4.69301	3.3891	2.70296	4.89648	4.51385	3.70103	4.55911	4.6955	3.73868	4.43797	4.39227	4.77223	4.51286	3.55784	4.56642	4.92771	3.82314	3.30003	4.36225	4.97763	4.48665	4.24309	4.33027	5.03277	4.47572	3.00071	4.41323	4.19998	4.09473	4.3835	4.141	3.99949	3.80886	4.92885	4.33055	3.57253	5.12329	3.9067	3.5319	3.72437	4.48988	4.36963	4.72829	3.62562
ENSG00000133019	2.0458	-0.0161321	2.03751	0.0244789	1.64101	0.64361	0.514796	1.73983	1.35168	1.65911	0.957877	2.35474	0.0162057	1.00444	0.668868	0.186263	0.471191	2.20612	0.354856	1.72109	4.83083	1.76469	1.16019	0.0894581	2.81498	1.29492	0.807913	2.1429	2.44262	2.59014	1.3877	2.85271	0.450177	0.759418	0.0681016	2.71544	0.0743205	0.54408	2.62281	3.5983	1.24378	1.24904	1.3472	0.255608	1.94727	0.419369	1.73849	4.15626	2.19259
ENSG00000155816	3.866	5.02552	2.93181	4.77758	5.28653	5.08655	4.95731	3.79623	4.73347	4.85266	4.41495	4.18998	3.73051	3.95868	4.60922	5.44519	4.3539	4.36752	3.71463	4.00473	4.30295	3.49128	2.44762	3.91028	5.23379	5.86954	4.56122	4.66635	3.21772	4.74821	2.8036	4.80108	4.98588	5.62476	5.42972	4.53428	5.84458	1.27493	4.78717	4.83178	3.98704	1.3838	4.32643	2.57686	4.61452	4.03114	4.94238	4.73707	3.8177
ENSG00000054277	2.43614	2.98441	4.02559	4.38135	4.06869	4.85318	4.38143	2.64414	4.14578	3.25498	5.22705	4.45672	4.62887	3.27834	2.58448	4.15923	4.87486	4.30089	2.90375	3.82021	4.13318	4.41155	2.38554	3.39007	4.07466	4.68339	4.26191	4.30331	4.42545	3.64623	2.38872	3.96136	4.0177	4.0213	4.04112	3.758	2.64579	3.49366	4.82429	4.41013	4.45327	5.03076	4.21731	2.6428	3.68315	5.02261	3.45406	3.91911	3.50628
ENSG00000143702	3.89933	3.58913	4.89529	5.74603	5.79098	6.18438	6.03588	2.99696	6.21909	5.74629	4.29114	5.86094	5.62759	4.5137	5.79262	5.63262	5.46875	5.21769	4.97286	4.62774	6.44652	5.35641	3.94835	5.60737	5.6069	5.83412	5.48519	6.23967	5.84436	5.5225	4.26483	5.91938	7.02569	4.72864	5.55919	5.34476	5.17445	4.24511	5.84072	5.19839	4.66092	5.23841	6.37875	2.76256	5.24433	4.94437	5.73431	5.14585	5.08013
ENSG00000153187	5.07277	5.82423	6.03418	6.29594	6.62321	6.78468	6.7531	4.40183	7.05745	6.86621	5.9892	6.41258	6.39998	5.12957	5.97378	6.94528	6.15934	6.01956	5.49178	6.09741	6.68878	6.30172	4.75414	5.85088	6.20095	6.46909	6.40414	6.85824	6.6998	6.2983	4.4648	6.48985	6.74831	6.01981	6.39682	5.54508	6.42962	5.36339	6.62691	5.85602	5.9211	6.11566	6.89026	5.20777	6.1711	6.05234	6.93827	5.68011	5.67638
ENSG00000185420	2.13995	2.81331	3.01035	3.33591	3.93292	5.12961	4.45716	2.14764	3.89845	3.17782	3.26841	4.00384	3.09187	3.92499	3.41378	3.18804	2.85622	3.46964	1.94962	3.00157	3.94983	3.19178	2.52757	3.34209	3.00499	3.44934	4.03163	3.8398	4.16156	3.61337	1.1059	3.11885	4.13469	2.74856	2.76737	3.13365	3.16487	2.41226	4.27343	3.30604	3.66641	2.79116	3.08588	3.45659	2.86988	2.67656	3.88347	3.26371	2.59777
ENSG00000143653	4.74621	6.63775	6.55667	6.85763	7.26124	6.91503	6.83164	4.85974	6.43608	5.76147	6.8164	7.02895	6.72496	6.49848	7.20537	7.36262	6.04394	7.11181	5.89217	6.4687	7.57226	6.87339	5.05501	7.64368	6.79479	7.03843	7.18647	6.64695	7.63581	6.78092	5.48707	6.9122	7.32803	6.73224	7.05136	6.98037	7.11516	5.34036	7.53873	6.91113	7.07232	6.63922	6.76545	7.27172	7.03911	5.94124	7.24976	6.83687	7.33836
ENSG00000177535	0.269762	0.108884	0.139438	0.354345	0.153479	0.122047	0.207357	-0.0177838	0.172446	0.0275744	0.155939	0.0340256	0.226718	0.114664	0.103368	0.147014	0.175324	0.121062	0.0976985	0.23153	-0.0177838	-0.0177838	0.0485283	0.0715181	0.302204	0.0178822	0.0924652	0.201452	-0.0177838	0.25481	0.0178822	0.150706	-0.0177838	0.201742	0.211822	0.0164627	0.133451	0.0772701	0.0285675	0.150368	0.0173809	0.454906	-0.0177838	0.0145599	0.0249596	0.163063	-0.0177838	0.025946	0.224907
ENSG00000177476	0	0	0	0	0	0	0	0	0	0	0	0	0	0	0	0	0	0	0	0	0	0	0	0	0	0	0	0	0	0	0	0	0	0	0	0	0	0	0	0	0	0	0	0	0	0	0	0	0
ENSG00000171189	2.54521	7.16617	1.55147	4.48304	4.40961	3.0447	1.80695	4.08408	3.25454	2.19826	4.56025	2.53712	0.338243	2.561	4.43646	6.16132	0.26171	3.37004	5.37648	2.25999	2.6233	3.70806	2.4749	2.12653	2.58179	5.36141	3.6675	3.5484	3.55831	3.15135	0.391346	3.89698	3.57663	5.75033	5.14075	3.75866	5.5995	1.28847	3.15224	3.9216	2.95279	0.432418	5.92244	4.45649	3.93192	3.32059	3.08947	4.21012	3.49589
ENSG00000177212	-0.00369126	-0.00369126	-0.00369126	-0.00369126	-0.00369126	-0.00369126	-0.00369126	-0.00369126	-0.00369126	-0.00369126	-0.00369126	-0.00369126	-0.00369126	0.00271519	-0.00369126	0.190494	-0.00369126	-0.00369126	0.00271519	-0.00369126	-0.00369126	-0.00369126	-0.00369126	-0.00369126	-0.00369126	0.00271519	0.056081	-0.00369126	-0.00369126	0.00271519	0.315194	-0.00369126	-0.00369126	-0.00369126	-0.00369126	-0.00369126	-0.00369126	0.0536473	0.155451	0.147373	-0.00369126	-0.00369126	-0.00369126	0.0535739	-0.00369126	-0.00369126	-0.00369126	-0.00369126	-0.00369126
ENSG00000175147	0.682411	0.779307	0.550907	0.693297	1.5327	0.703175	1.08917	0.233522	1.18427	1.60311	0.43462	1.30949	0.910972	1.59085	0.62345	1.33124	1.26576	1.04475	1.41126	0.590442	1.71444	0.694567	0.963432	0.680315	1.3196	1.01005	0.693133	1.72999	0.877112	1.92624	-0.0828674	0.797856	0.815502	1.11743	0.944884	0.703276	0.835589	0.972225	1.19089	0.669476	0.594355	1.07491	0.878011	2.59945	1.16271	1.00087	0.625352	0.420437	1.2413
ENSG00000187701	0.350944	0.00626488	0.00626488	0.00626488	0.00626488	0.00626488	0.00626488	0.00626488	0.00626488	0.00626488	0.00626488	0.00626488	0.00626488	-0.000642292	0.00626488	0.00626488	0.00626488	0.00626488	-0.000642292	0.00626488	0.00626488	0.00626488	0.00626488	0.00626488	0.00626488	-0.000642292	-0.000642292	0.00626488	0.00626488	-0.000642292	-0.000642292	0.00626488	0.00626488	0.00626488	0.00626488	0.00626488	0.00626488	0.00626488	0.00626488	0.00626488	0.00626488	0.00626488	0.00626488	0.00626488	0.00626488	0.00626488	0.00626488	0.00626488	0.00626488
ENSG00000035115	2.45687	3.35316	3.022	3.49999	4.01826	3.55975	4.12535	2.36174	3.44784	3.71192	2.92702	3.34461	2.99887	3.24751	2.95983	3.82756	3.10719	3.18685	3.28317	3.70695	4.38426	3.15228	2.21296	3.46436	3.39117	3.42018	3.29887	4.45284	3.73191	3.09315	2.20717	3.47372	3.81893	3.45677	3.80668	3.43209	3.60799	2.56856	3.25785	3.15265	3.52836	2.70952	3.35191	2.64265	3.83929	2.9727	3.7768	3.04718	3.58297
ENSG00000143727	4.35567	5.44379	5.77039	6.07593	6.22539	6.07903	5.80425	4.39644	6.21306	6.02292	6.09285	6.02849	6.04064	5.16364	5.84985	6.38293	5.8507	6.14942	5.40687	6.07347	6.24791	6.04312	4.79877	5.68979	5.71995	6.21478	6.15014	6.28388	6.60925	6.07947	4.58445	6.11807	6.36399	5.96728	5.87173	5.70721	5.71842	4.81032	6.63322	5.86921	5.88897	5.80745	5.50897	5.63643	5.52005	5.80604	6.11885	6.0595	5.41969
ENSG00000151353	2.48894	2.93781	3.67328	3.47766	3.9432	3.33618	4.07707	2.46981	3.96729	4.10326	3.67365	3.60065	3.68003	3.54417	3.68606	3.82194	3.12867	3.65585	3.11092	3.40298	4.57582	3.43819	2.85562	3.30355	3.67052	4.37045	3.52728	4.25009	3.87728	3.93575	2.25548	3.68784	4.24038	3.31091	3.7604	3.78341	2.95185	3.00769	4.04567	3.7452	3.70223	3.44891	3.9856	3.7171	3.70301	3.54394	4.04888	3.92311	3.38401
ENSG00000115705	0.0328544	-0.000516116	0.123256	-0.000516116	0.02577	-0.000516116	-0.000516116	0.0166963	0.269248	0.0779727	0.0523656	0.0597687	0.0995788	0.00233223	-0.000516116	0.0658469	0.0293161	0.0275574	0.00233223	0.051471	-0.000516116	-0.000516116	0.0952286	-0.000516116	0.0339106	0.199449	0.0457731	0.0268545	-0.000516116	0.0441089	0.00233223	-0.000516116	-0.000516116	0.0268931	0.0564365	-0.000516116	-0.000516116	0.0739721	0.686238	0.099968	-0.000516116	0.0898442	0.0612874	-0.000516116	-0.000516116	0.107745	0.0657705	0.147113	0.169044
ENSG00000130508	2.57937	1.22004	6.04695	5.7657	5.27594	5.18727	6.51219	1.28238	5.7357	4.9197	4.20326	6.86409	6.86986	3.87575	5.12358	6.54981	6.21169	5.13466	2.98434	5.91663	5.79927	5.62071	3.95208	3.40001	6.873	4.4167	5.6794	6.03363	5.61647	4.81656	3.53059	5.87251	5.60441	4.28752	2.39335	1.84995	4.03886	5.59758	7.36535	1.8331	3.7645	6.75847	5.77306	3.73299	4.56785	5.48655	4.57612	3.01167	2.16747
ENSG00000032389	2.85055	5.20219	4.25434	4.39562	4.57123	3.78447	4.62349	2.87968	4.3144	4.56877	4.70475	4.40367	3.86555	3.97023	4.18307	4.21451	4.27054	4.15638	3.56026	3.822	4.70801	4.03505	2.82295	4.33043	4.23063	4.3551	4.95245	4.35066	4.5661	4.69836	2.70212	4.28071	5.23604	3.87085	4.17845	4.56311	4.13628	3.041	4.51903	4.4649	4.26832	3.58937	4.86887	4.72239	4.2309	4.42075	4.59472	4.55876	3.97579
ENSG00000115738	5.86187	7.96812	6.7361	7.82705	8.66688	8.39647	8.02668	6.36528	7.99232	8.24305	7.75674	7.58408	6.34382	7.08711	7.88355	7.62888	7.06667	7.72257	7.69467	7.92556	8.49858	7.78918	6.25562	7.55799	7.3169	8.04524	8.00661	8.90808	8.01456	7.53922	6.91691	7.64526	8.49372	8.33945	7.47272	7.61381	8.85161	5.68952	8.01383	7.89769	7.91627	6.78842	5.2652	8.12725	7.89386	7.82122	8.36425	7.20321	7.27713
ENSG00000119185	4.12126	4.6727	5.60832	4.98237	5.09524	4.57027	5.02208	4.03708	4.92386	4.91884	5.04479	4.91543	5.30053	4.65267	4.9035	5.08399	4.69384	5.13581	4.73121	4.78106	5.05879	4.61131	4.12731	4.97429	5.29408	4.82201	5.51277	5.17289	5.67642	5.13896	3.89084	5.38815	5.10526	5.18732	5.22511	5.21262	5.15417	4.15143	5.00462	5.13817	4.75496	4.98293	4.80582	5.50079	5.18667	4.82369	5.19399	5.21981	5.00913
ENSG00000119203	3.07278	4.3358	4.95091	4.86858	4.96681	4.84668	5.14138	2.80991	5.43935	5.06464	4.75453	5.26375	5.04895	4.50248	5.25445	5.31456	5.07281	4.92955	4.29016	4.61543	5.86661	4.74491	3.37621	4.92519	4.77515	5.16233	5.24947	5.34211	5.57862	5.08842	3.44212	5.19805	5.4028	4.38766	4.605	4.1295	4.5751	4.22429	5.65233	4.02702	4.70623	4.72207	5.94358	5.28496	4.88655	4.89141	5.25414	3.93897	4.00157
ENSG00000134308	7.81451	8.4641	8.93213	9.23184	9.45756	9.18065	9.23735	7.54745	9.91369	9.30845	9.09163	9.09248	9.05437	7.65194	9.19724	9.34597	8.98825	9.11417	8.61381	8.22579	9.81708	8.60695	7.70179	9.05483	9.00733	9.53226	9.17914	9.54419	9.38144	9.6122	7.23522	9.33881	10.1275	8.54988	9.13515	9.29166	8.67414	8.1354	9.37359	9.16808	9.21683	8.24772	9.24841	8.2355	9.10736	8.68627	9.64273	9.31233	9.33397
ENSG00000150873	0.648218	2.4586	0.571174	1.2166	0.452195	0.396259	-0.326911	0.580611	1.65255	1.00845	1.22135	0.964315	1.15227	3.43417	3.30212	2.80977	0.279521	1.12846	0.975095	2.0374	2.58432	0.798797	0.30226	0.461565	2.06084	4.09489	2.81692	0.697684	2.37697	1.45405	0.462146	2.5136	0.426602	1.6805	3.39238	1.51587	2.14976	0.105139	1.72827	2.45608	-0.0338874	-0.284618	0.525111	2.86323	0.538225	1.46479	1.52583	2.20812	1.30273
ENSG00000169006	5.47566	6.17419	-0.565933	2.32628	5.03597	2.44557	-0.181012	4.45128	1.11651	7.79092	2.81918	0.200945	-0.863571	2.43892	2.4802	2.75915	0.881209	1.14206	4.81248	1.94513	1.13053	-0.236235	2.51596	4.5669	0.448228	4.72706	1.83557	3.45895	1.41731	1.68613	2.62522	-0.0648221	3.40593	4.89614	3.33044	5.83249	5.19262	1.72493	0.377951	5.46442	4.08611	-0.642834	-0.122224	3.50287	4.34919	3.16749	1.00268	5.6123	6.00148
ENSG00000071575	4.8357	6.92933	7.61139	7.39677	7.84014	6.96322	7.10575	4.88204	6.95163	7.0213	8.61265	7.62807	6.81721	4.58206	7.88314	8.83097	6.22097	7.16819	5.45642	6.28985	8.38946	7.21208	4.52461	4.969	7.12627	5.59707	7.86391	7.95526	8.73184	8.23708	5.24633	7.88471	8.18063	7.35971	7.62923	5.48093	6.66626	6.44404	7.75118	4.8976	6.64778	6.77745	9.00704	6.38945	8.35192	7.95947	9.04868	5.55684	4.90072
ENSG00000178295	1.68162	1.41659	1.92612	2.16391	2.61529	2.5881	2.72373	0.544735	3.60133	3.35992	1.3303	2.52978	3.2528	1.802	2.27107	2.74491	2.33763	1.85356	1.07699	2.03782	2.79753	2.02511	0.65548	1.73084	2.84485	2.73504	2.69763	3.08496	3.50041	2.35401	1.32611	2.86762	3.41913	1.39551	2.32982	1.21028	1.90725	1.94505	3.17626	1.07338	1.38021	2.40318	2.67026	1.8298	1.59482	1.51101	2.96117	1.51826	1.26426
ENSG00000151379	-0.00282874	-0.00282874	-0.00282874	-0.00282874	-0.00282874	-0.00282874	-0.00282874	-0.00282874	-0.00282874	-0.00282874	-0.00282874	-0.00282874	-0.00282874	0.00397112	-0.00282874	-0.00282874	-0.00282874	-0.00282874	0.00397112	-0.00282874	-0.00282874	0.173045	0.260825	-0.00282874	-0.00282874	0.00397112	0.00397112	-0.00282874	-0.00282874	0.00397112	0.00397112	0.2311	-0.00282874	-0.00282874	-0.00282874	0.265974	-0.00282874	-0.00282874	0.351477	-0.00282874	-0.00282874	-0.00282874	-0.00282874	-0.00282874	-0.00282874	-0.00282874	-0.00282874	0.333325	-0.00282874
ENSG00000183891	1.98097	3.35115	3.07752	3.55435	3.73255	3.46315	4.5004	2.65952	2.88116	3.32691	2.01686	3.34554	2.90005	4.3535	1.38545	4.1607	3.08296	2.77784	3.23987	3.90673	4.81348	2.12254	1.48545	2.79637	3.23878	3.97902	3.38484	3.97686	4.58273	3.18036	2.77719	3.58978	4.57512	2.53333	3.98054	2.81456	3.62949	1.68105	3.59196	3.45828	4.55033	3.69933	3.51851	3.49495	4.4419	3.46453	3.25173	2.48406	3.73375
ENSG00000068697	7.32769	8.48259	9.80414	9.64568	8.98328	9.23194	9.10709	6.50585	8.95079	8.64841	8.7153	9.60448	9.46221	8.53355	8.75712	8.76177	9.76885	9.31612	8.09055	8.69378	9.56883	9.42096	8.66776	8.51544	9.72787	9.15248	9.41799	8.62239	9.34723	9.10164	6.69404	9.03326	8.59353	9.26057	8.94886	8.04256	8.87214	8.06578	9.97771	7.99906	8.71628	9.64164	7.61931	8.56565	8.86611	9.32814	9.88594	7.42444	7.24874
ENSG00000084710	4.36037	4.41952	4.09162	4.19214	4.68362	4.1365	4.93201	3.53649	4.08214	4.93206	3.79666	3.73737	3.5662	3.83522	4.54986	4.28023	4.09438	4.07275	3.8274	3.84443	4.87087	2.80967	3.34499	3.74331	3.56687	5.12097	4.67561	5.77806	4.32775	4.24492	3.01007	5.31379	5.35948	4.15916	4.55101	4.64605	5.27914	3.29989	4.97561	5.17772	4.11315	2.18024	4.28921	2.34337	4.05118	4.5998	5.31158	5.90251	4.34469
ENSG00000084754	6.18842	7.06751	7.15541	7.31468	7.20253	6.71851	7.2378	5.09505	7.353	7.03851	7.27406	7.11398	6.96582	6.4149	7.98885	6.97977	7.21569	7.1132	6.80521	6.53632	7.96156	6.92301	5.9532	7.19591	7.10829	7.04156	7.39447	7.26005	7.62981	7.25466	5.38614	7.31071	7.01122	7.00393	7.05737	7.15372	7.16925	6.46405	6.99744	6.652	7.10209	6.9631	7.08583	7.00077	7.10322	7.23033	6.96586	6.3387	5.55629
ENSG00000173567	0.314386	0.870339	0.220082	0.470744	0.527513	0.561364	0.468644	0.0944892	0.38621	0.588904	0.288685	0.288704	0.461061	0.329816	0.467627	0.274054	0.617336	0.0351074	0.0646816	0.181502	0.948202	0.307175	0.0803918	0.446252	0.483471	0.807066	0.381129	0.51699	0.206509	0.717456	0.023872	0.482537	0.305672	0.426781	0.683575	0.506311	0.170367	0.183429	0.424267	0.675467	0.0845757	0.281659	0.130242	0.131228	0.103959	0.610882	0.315728	0.544266	0.369982
ENSG00000138018	3.48238	3.50736	3.99076	4.65076	4.44326	4.27997	4.55214	3.1077	5.39901	5.23367	3.61696	4.30267	4.63522	3.48471	4.14028	4.91379	4.58212	4.06334	3.77017	3.46478	5.1613	4.37822	2.67541	4.12967	4.57675	4.97553	4.67987	5.14555	4.66578	4.857	2.60395	5.01706	5.00834	3.84492	4.65739	4.82341	3.91767	2.82731	4.98082	5.12118	3.79145	3.6172	5.16419	2.63317	4.3189	4.53613	4.85803	5.7762	4.60829
ENSG00000115159	4.34448	5.22405	5.27973	5.24055	5.14002	4.88042	5.80534	3.87043	5.53895	5.67753	4.46063	4.87951	5.39158	3.9254	5.57754	4.93068	5.05766	4.75573	4.51584	4.03522	6.08084	5.23548	3.06845	4.69338	5.04519	5.56002	5.50787	5.29349	5.6382	5.17269	3.41602	5.63424	5.39597	5.44188	5.59332	4.90433	5.82196	3.55384	5.26075	4.98685	4.25499	4.75507	5.08846	3.80396	4.80855	5.17457	5.57754	5.46596	4.41841
ENSG00000084764	5.15514	5.84668	5.09215	5.29678	5.93295	5.34162	6.29604	5.81166	5.69447	6.1016	5.17106	5.43776	4.86719	6.69281	4.61484	5.19493	5.50228	6.12231	4.83574	5.4079	5.6668	5.28509	5.43889	5.57301	5.34116	6.25809	6.01744	6.30305	6.02116	6.40118	3.82837	5.81491	6.70032	5.37651	5.07041	7.11094	5.50662	4.24534	5.51122	7.46537	5.40228	4.51861	6.74821	5.44213	5.65381	5.76451	6.03554	7.91867	6.49426
ENSG00000084693	3.26652	4.26	4.5408	4.29572	4.61418	3.72868	4.27957	2.54963	4.57246	4.28683	4.11427	4.76975	4.25749	3.76413	5.23786	4.63848	3.73386	4.4259	3.18966	4.11847	4.40256	4.27779	3.07231	4.15059	4.01168	3.85471	5.15067	4.54278	5.3532	4.59898	2.99416	4.81292	5.10251	3.57121	4.11562	4.13733	3.91135	3.36824	4.90793	3.60417	4.63071	3.48759	4.7697	4.39063	3.99092	4.56387	4.85227	3.68163	3.59581
ENSG00000084774	2.91821	4.19228	4.54391	4.44174	4.93729	4.5826	4.6948	2.42428	5.03805	5.3375	4.19837	4.25621	4.87678	3.58084	4.84552	5.22484	4.86495	4.28364	3.3364	4.4406	4.36958	4.26922	3.47188	3.86645	4.43112	5.10506	4.60176	4.98863	4.4667	4.39265	3.27818	4.73535	4.51947	3.92389	4.60757	3.31574	4.38464	3.5017	4.89881	3.21939	3.48586	4.24137	4.53738	4.40394	4.31187	4.76197	5.35803	3.36067	3.20604
ENSG00000115194	2.25635	-0.534118	-0.216121	0.253068	1.84299	0.695545	-0.314401	2.37527	-0.55481	3.24756	0.698855	-0.415978	-0.100855	1.30298	-0.377887	0.271422	-0.131701	0.632376	0.982617	1.25726	0.651988	-0.243283	2.82766	-0.625481	-0.625481	2.08244	1.33283	1.33782	-0.4849	2.24648	0.957036	0.901954	3.72473	0.640554	-0.146998	4.01992	-0.625481	-0.0548419	0.177179	4.5305	0.229368	-0.365719	0.0415571	-0.221633	-0.247066	2.20009	-0.327276	5.71635	3.42159
ENSG00000115241	4.62836	6.38508	6.40251	6.61838	6.5399	6.31803	6.52011	4.48218	7.0781	6.48059	6.57477	6.53577	6.69635	5.9571	6.38219	7.02961	6.56725	6.50909	5.61909	5.66924	6.46727	6.44993	4.55049	5.95316	6.37565	6.94893	7.17375	6.69194	6.91232	6.63101	4.25401	6.83476	7.02002	6.12228	6.32341	5.65625	6.35508	5.79271	6.62238	5.33152	6.3224	6.2359	6.56186	7.46719	6.04596	6.73156	7.18405	5.5173	5.16919
ENSG00000138002	1.97031	3.43176	2.56662	3.2705	3.35859	3.03679	3.35073	1.80734	3.3585	3.58472	2.41268	3.06723	2.81777	4.33357	3.62854	3.16481	3.01847	3.15403	2.73601	3.47853	3.5244	2.40694	1.53445	2.54568	3.01933	3.82202	3.19206	4.00509	3.392	2.70864	1.93537	3.55502	3.44228	2.69394	3.30836	2.50945	3.53851	1.74686	3.44168	2.58715	2.44413	2.37076	3.1773	2.83853	2.50019	3.40612	3.60144	2.69837	2.88796
ENSG00000119760	3.88454	5.07124	5.6841	5.80489	5.81514	5.33722	6.32046	3.74022	6.17457	6.04406	4.71463	5.59873	5.6982	5.66357	5.32843	5.63429	5.74023	5.35306	4.80509	5.98646	6.2378	5.30057	4.06233	5.23161	5.88139	5.78233	5.70872	6.00464	5.73544	5.5637	3.92715	5.66955	5.7086	5.14541	5.50401	4.97791	5.5742	4.4705	5.89203	5.42647	4.83694	5.38197	6.05751	4.85697	5.40471	5.7371	5.74859	5.29245	5.28583
ENSG00000171174	1.6271	2.4524	1.59684	1.99102	2.25894	2.64928	1.06336	0.857197	1.9204	1.65021	2.24485	2.51638	2.24685	3.18463	1.85728	1.85019	2.88915	1.82506	1.53822	2.25628	1.16304	2.67138	1.76438	2.3213	2.00776	2.65541	2.27931	1.62891	2.97216	2.21755	1.12912	2.1685	2.2341	2.58388	2.60376	2.67138	2.98262	0.846048	2.52198	2.41358	1.78247	1.63756	1.37895	2.5994	1.51345	2.75344	1.73726	2.26214	2.51891
ENSG00000189357	-0.000105949	-0.000105949	-0.000105949	-0.000105949	-0.000105949	-0.000105949	-0.000105949	-0.000105949	-0.000105949	-0.000105949	-0.000105949	-0.000105949	-0.000105949	0.00016152	-0.000105949	-0.000105949	-0.000105949	-0.000105949	0.00016152	-0.000105949	-0.000105949	-0.000105949	-0.000105949	-0.000105949	-0.000105949	0.00222851	0.00016152	-0.000105949	-0.000105949	0.00016152	0.00016152	-0.000105949	0.00185932	-0.000105949	-0.000105949	-0.000105949	-0.000105949	-0.000105949	-0.000105949	-0.000105949	-0.000105949	-0.000105949	-0.000105949	-0.000105949	-0.000105949	-0.000105949	-0.000105949	-0.000105949	-0.000105949
ENSG00000119801	5.25611	6.17149	6.58937	6.52719	6.64228	6.2441	6.59862	5.27206	6.60672	6.41641	6.42204	6.28397	6.04985	6.27576	5.9063	6.04152	6.72735	6.43091	5.96234	6.27979	6.86976	6.23458	5.55989	6.15372	6.4987	6.61647	6.36449	6.26146	6.38532	6.47553	5.32839	6.5371	6.74052	6.656	6.54054	6.70279	6.25857	5.3287	6.61674	6.97075	6.16663	6.38011	6.54705	5.47376	6.13752	6.37015	6.54728	6.88651	6.14945
ENSG00000158089	0.665408	0.0932367	1.73587	1.39968	1.6786	1.56625	2.24617	1.48399	3.60542	3.727	1.50693	0.709731	0.405259	0.888761	0.837775	1.32817	1.79698	1.36288	0.703593	0.237489	3.3773	0.940521	1.2669	0.465398	0.878735	0.824583	1.15188	1.47087	1.44875	2.2536	2.13897	1.19855	3.0087	0.562591	0.323928	2.36902	0.353527	2.07092	1.46563	2.12973	0.563102	1.02164	2.84026	0.1275	1.09085	2.68467	0.599124	3.08104	2.29255
ENSG00000013016	5.02907	5.01071	4.53335	4.47867	5.70792	3.78345	4.87812	5.00206	5.38366	6.24692	4.5604	5.01411	4.28966	3.73659	4.05685	4.12347	5.12033	4.6667	4.73807	3.93145	5.20645	3.58842	4.41432	4.42123	4.64684	5.48749	5.51674	5.32155	4.63713	5.53348	3.02467	4.74646	4.68358	4.51256	4.16791	6.51187	4.60862	4.22619	5.10087	7.21822	4.01425	4.13748	7.59893	2.32187	4.70377	5.89676	4.47688	7.47419	5.60959
ENSG00000162961	3.20758	4.53554	5.38039	5.2449	4.91426	5.16512	5.28533	3.67862	5.15453	4.96194	5.27287	5.04796	4.92962	5.46498	5.42399	5.06943	5.34475	5.1176	4.69094	4.51697	5.6527	5.22792	4.23043	5.31271	5.17664	5.17784	4.96138	5.32344	5.55735	5.37614	4.08515	5.39333	5.42699	5.29264	5.33227	5.04476	4.77211	4.03251	5.55525	5.00758	5.37624	4.87448	5.09677	5.87611	5.12548	4.61348	5.29431	4.52355	4.52403
ENSG00000021574	2.6951	3.34571	3.53442	4.23233	4.44238	4.31301	4.60749	2.74162	4.68683	4.47575	3.6374	3.96943	3.67849	2.90347	3.76078	4.36122	4.03414	3.96884	3.57741	3.11967	5.00811	3.61274	2.56681	4.04241	4.09637	4.43991	4.07874	4.60171	4.24455	4.47236	2.24541	4.07239	5.49467	3.58696	4.30674	4.08258	3.72325	3.0383	4.33394	3.83004	3.8971	3.27829	5.19161	2.89403	4.17823	3.47137	4.44286	3.83785	4.14909
ENSG00000119820	3.26088	3.95026	4.45665	4.87425	4.48527	4.6779	4.8129	2.76219	5.24935	5.11282	4.22433	4.47277	4.34392	3.95614	4.19447	4.55459	4.9259	4.58944	3.8957	4.66116	4.72129	4.35596	3.13278	4.04704	4.81775	4.8755	4.3658	5.17201	4.9359	4.95513	3.06749	4.69882	5.0936	4.33753	4.73071	4.0472	4.43279	3.41201	5.05497	4.19248	4.22037	4.46186	4.95005	3.18122	4.15163	4.85081	5.01698	4.41785	4.5343
ENSG00000018699	2.0696	3.15693	4.23382	4.37486	4.25573	3.97397	4.29377	1.68951	4.34543	4.24532	3.98862	4.45715	4.24092	3.2415	4.15286	4.48875	4.71537	4.18339	3.24959	3.96887	4.91598	4.34752	2.70307	3.55522	4.261	4.29173	4.57735	4.69934	4.6986	4.00471	3.97522	4.32737	4.70237	3.65383	4.10281	3.43485	2.954	2.80682	4.74907	2.87668	3.92886	3.7971	3.29613	3.84309	3.68326	3.93263	4.50672	2.85247	3.01807
ENSG00000049323	4.46815	5.62607	5.29082	4.45262	5.92997	4.92733	5.29799	3.11296	3.54687	4.16387	4.52607	5.57295	5.81093	4.86147	5.36732	4.56694	5.90745	4.53058	4.52459	5.61638	3.85188	4.94878	3.09344	3.52212	3.89762	6.89792	4.72801	3.89241	4.80886	3.73814	2.65812	5.78949	4.4056	5.83061	5.26513	3.3878	5.46809	3.27519	5.7404	3.71938	4.26886	5.65661	2.44523	3.39253	5.16894	6.09937	6.88527	3.42284	3.33325
ENSG00000119812	3.99592	5.28212	4.94021	5.11839	5.15257	4.86144	5.24115	3.86327	5.5873	4.53575	5.08109	5.51994	5.53945	4.63172	5.70677	5.31421	5.83264	5.20626	4.80081	4.45866	5.00098	4.85724	4.07826	5.28894	5.30469	5.18874	5.36815	5.73787	5.37964	4.90241	4.21112	5.68086	5.11472	5.07102	4.90589	5.38876	5.30158	4.4974	5.52743	5.12668	5.15264	4.88978	4.84164	4.06101	4.63558	5.19227	5.82845	5.21225	5.20949
ENSG00000150938	4.97667	5.51649	6.53995	5.19552	5.40939	4.50804	5.84137	3.96361	4.47201	5.7613	5.03881	4.72169	5.28209	4.17332	5.87179	5.9316	5.96621	5.17051	4.28022	5.70346	5.57243	6.41933	3.82741	3.85234	4.3835	5.08498	4.61745	4.88514	6.27544	4.67535	2.60745	6.57863	5.37749	5.85294	5.55426	4.7125	5.35186	4.28273	5.49959	5.40775	4.08074	6.55854	4.38018	2.95101	4.93092	7.10922	5.68435	5.77432	4.71755
ENSG00000008869	3.40428	3.80316	4.02777	4.50543	4.38813	4.33105	4.87416	2.8795	4.79939	4.84094	3.58634	4.34993	4.24276	3.69979	4.16486	4.37316	4.70621	4.04137	3.52932	3.99737	5.15392	3.83562	2.79796	3.85873	4.41869	4.71609	4.51367	4.85832	4.80801	4.18759	3.33555	4.56071	5.05338	3.80166	4.49512	4.05234	4.26535	3.31172	4.48898	4.32409	3.38613	4.01597	4.91394	2.17194	3.90685	3.96981	4.60219	4.59794	3.90059
ENSG00000055332	4.66007	4.69799	5.24704	5.43511	5.41233	5.09516	6.09756	3.79579	6.06815	5.75186	4.65684	5.38336	5.25459	4.14404	6.40384	5.4403	5.55748	5.02294	4.57271	4.8175	6.73447	4.86718	3.66982	4.74998	6.19664	6.05094	5.16594	5.56816	5.38467	5.27357	3.01062	5.6902	5.50087	6.29754	6.20225	4.57606	5.03318	4.13399	6.0361	4.70014	4.61436	4.54744	5.44446	4.13735	4.01129	5.2884	5.59282	4.93659	4.16468
ENSG00000115816	4.03574	4.81933	5.63387	5.7683	5.54608	5.84148	6.00001	3.70966	5.9854	5.77629	5.26298	5.52262	5.94978	4.38368	6.17743	6.05292	5.93121	5.51513	4.84338	5.3108	6.63101	5.7203	3.98811	5.08239	5.59441	5.75779	5.74636	6.28313	6.40847	5.40603	3.58991	5.65468	6.31795	5.47193	5.56473	4.72559	5.2709	4.32287	6.29836	4.90281	5.22108	5.14772	6.11989	4.83319	5.37222	5.55722	5.81527	4.63736	4.78106
ENSG00000003509	2.14397	3.33926	3.80669	3.89006	3.6764	3.40949	4.31796	2.0338	4.26345	3.50348	3.22024	3.93616	3.94448	3.28187	2.80205	3.9352	4.0666	3.7567	3.4047	3.72961	4.34407	3.93477	2.30822	3.53219	4.24542	3.8285	3.93663	4.40606	4.105	3.66863	2.16174	4.04351	4.16474	3.43254	3.84062	3.35016	4.3825	3.04034	3.99887	3.82329	3.09197	4.0447	4.02781	3.07948	3.92754	4.05272	3.94952	3.79385	3.29741
ENSG00000143891	3.02583	3.98817	4.7386	5.12235	4.07136	4.38222	4.04053	2.44317	3.43778	3.30854	5.01354	5.27182	5.09662	3.86089	5.40284	4.48148	5.33908	5.15651	3.89468	4.63194	3.5671	5.3711	3.08433	4.49202	5.14777	4.41883	4.64527	4.11316	4.81131	4.03872	3.19292	4.8961	3.10011	4.71003	4.84642	4.22586	4.23322	3.93102	4.87372	3.42819	4.58394	5.54198	1.65419	4.03237	4.36933	4.04739	4.7661	2.84056	2.63126
ENSG00000115875	4.89977	5.20984	6.15343	6.21799	6.09629	6.22593	6.64456	4.33216	6.53004	6.55854	6.05553	6.39605	6.74015	5.62201	5.87548	6.83891	6.3885	6.07766	5.16893	6.37524	6.72378	6.43829	4.98938	5.88771	6.49428	6.12487	6.16997	6.74037	6.63225	6.33871	4.87782	5.94695	6.45306	5.95633	5.97209	5.72685	6.19206	5.70492	6.76981	6.10544	5.81926	6.74935	6.3829	5.97247	5.88666	6.11272	6.90957	5.81022	5.99421
ENSG00000152147	1.76083	3.21826	3.57322	3.37132	3.44139	3.48559	3.25451	1.67214	3.87955	3.76786	3.88156	3.90554	3.62702	3.42882	3.41613	3.78833	3.10391	3.55336	2.79084	3.08646	3.58184	3.19578	1.93804	3.35323	3.30164	3.28382	4.37693	3.90969	4.16484	3.52024	2.19115	3.80543	3.80987	2.93577	3.32668	2.69802	3.34814	2.39809	4.09669	2.65911	3.65161	3.09134	3.19622	3.97963	2.78555	3.77894	4.02806	2.59181	2.35782
ENSG00000011566	3.09139	4.13707	4.18685	5.11979	5.29783	4.72481	5.21219	2.74973	4.80971	5.22359	4.01904	4.15155	4.4359	4.24373	4.15221	5.39151	4.50681	3.85964	3.92089	3.96748	5.54773	4.22468	2.9188	3.77581	4.21205	5.06697	4.27788	4.97735	5.08443	4.5378	3.28302	4.47897	5.155	4.33037	4.7873	3.99704	4.29204	2.94976	4.7816	4.26461	3.68709	3.92819	4.41631	2.8481	4.53696	3.89053	5.62891	4.56657	3.89821
ENSG00000152154	3.85082	7.15289	2.47838	4.57628	6.14864	4.72857	4.80129	4.71467	4.79836	4.63924	4.12468	3.5553	2.39163	4.93333	4.21696	4.76882	3.03932	3.75801	5.44149	3.17111	4.86629	3.10374	4.42845	7.24326	3.04274	5.60653	3.86074	5.20011	4.35528	6.12269	4.00958	3.49898	5.54517	4.05401	5.15648	5.7046	3.93721	4.37871	5.12027	5.74355	5.00447	1.94894	3.63886	5.85823	4.88266	2.80066	5.77918	5.7521	5.74261
ENSG00000138050	1.99306	2.82652	3.29298	3.53391	3.68075	3.4879	3.86396	2.03632	4.26472	3.9575	2.60321	3.05918	3.16203	3.39468	2.79114	3.56368	3.36973	3.17058	3.26132	3.37641	4.53279	3.08588	2.42951	3.33167	3.20011	3.17688	3.60474	4.10935	4.0127	3.34965	2.68764	3.06678	3.76152	3.12954	3.38343	2.56504	3.10629	2.44638	3.85544	2.50023	2.904	3.61168	3.4916	3.61652	3.52972	2.758	4.06034	2.34805	2.94706
ENSG00000057935	3.5987	4.10054	3.68192	4.03645	4.33408	3.69905	4.47705	3.46019	4.63347	4.82574	3.84036	3.81313	3.38722	3.83831	3.73133	3.99811	3.3594	3.75896	3.49579	3.76622	4.52294	3.55201	3.43111	3.60317	3.7158	4.25852	4.44378	4.30053	4.40175	4.1349	2.29216	3.85667	4.82052	3.50122	3.91931	4.41827	3.92318	2.62125	4.41926	4.70375	3.278	2.99775	4.75683	3.49701	3.64393	3.56345	4.49544	5.13436	4.08844
ENSG00000152518	5.9961	7.63974	8.04237	8.97479	8.16304	8.26758	8.82247	5.27059	8.32105	7.2092	8.03149	8.65889	8.30408	7.0896	8.27566	8.95827	8.37514	8.53442	7.34215	8.46411	7.76795	8.48376	6.17273	8.14703	8.5378	9.20207	8.81467	8.70996	8.00127	7.71409	5.9221	8.57412	8.6473	8.35865	8.49437	7.25631	7.92224	6.8458	7.91758	7.15992	8.09443	7.39357	6.90949	6.81877	8.20152	8.00671	8.04654	5.79707	6.29341
ENSG00000115970	1.68871	2.72069	3.23607	3.39042	3.26319	3.10216	3.28148	1.23984	3.3995	3.34739	2.96543	3.61725	3.50993	3.31708	3.8107	3.66578	3.47197	3.10549	2.34346	3.08789	3.4454	3.16738	1.33222	2.66076	3.37383	3.67398	3.51555	3.63972	3.46702	2.9345	1.87343	3.46732	3.41844	2.95222	3.44635	2.1827	3.06725	2.20575	3.54283	2.04085	2.73615	2.89935	3.14557	3.57611	2.45601	3.25962	3.60324	2.03979	2.15979
ENSG00000143919	1.49921	3.3718	1.98408	2.35466	2.55902	1.98174	2.20805	2.50091	2.53306	2.35046	3.36991	1.74816	1.96413	2.32504	1.71621	2.4405	2.51712	2.26021	2.6322	2.30649	2.89127	1.77058	0.839349	2.44452	1.49048	3.12727	2.59076	2.50185	2.71479	2.2445	1.88732	2.45518	2.32702	3.79125	3.2418	2.8416	3.27825	1.35077	2.47245	2.5654	2.15109	1.73233	2.11737	2.0501	3.067	1.99604	2.60316	2.36427	2.48784
ENSG00000151665	2.75318	4.69211	4.33413	4.05972	4.21632	3.98735	4.1221	2.46792	4.49531	4.2495	4.20124	4.27765	4.22082	3.69316	3.62928	4.22757	4.33971	4.27882	3.73058	3.8093	5.5445	4.13415	2.89288	4.30984	4.28927	4.10413	4.75766	4.64027	4.7899	4.42753	2.88322	4.4351	4.15327	4.23806	4.58855	3.77778	4.51076	3.16427	4.67685	3.50006	3.99862	3.96946	4.51488	3.99525	4.15531	4.6941	4.42998	3.33475	3.2328
ENSG00000119878	3.03317	3.60641	3.77163	3.63246	4.20533	3.61173	3.96681	2.72012	4.82075	4.65058	4.14123	3.37491	3.23839	3.48118	4.36389	3.52628	3.40518	3.6642	4.11082	3.48099	4.94888	3.79402	2.56457	3.74213	3.78995	3.92275	3.77413	4.64519	3.85074	4.302	2.46543	4.02984	4.29872	4.44077	3.95415	4.01894	3.85828	2.80912	4.45539	3.86012	3.86609	3.29637	4.47361	3.37925	4.33789	3.45622	3.47079	3.69698	4.22388
ENSG00000180398	5.2352	6.87962	6.99073	6.91806	6.47641	6.74562	6.67639	4.77678	6.54616	6.28427	6.32111	7.03094	6.81231	5.40664	6.60329	6.71833	7.04714	6.67886	5.43211	6.43428	6.8432	7.058	5.48318	5.7915	6.58526	7.03961	6.8591	6.59064	7.27168	6.48569	4.22488	6.75709	6.54936	6.39978	6.21041	5.99309	6.80811	4.86468	7.02985	6.24245	5.9105	6.53869	6.1827	5.07609	5.76341	6.76536	7.29829	6.54765	5.44447
ENSG00000068724	3.01119	5.15116	4.85481	4.60122	4.46133	4.24876	4.10662	3.21149	4.16594	4.62821	4.07979	4.53731	4.74729	4.1159	4.20136	4.68144	5.13392	4.83853	4.9392	4.05247	3.21663	4.18179	2.47872	4.70137	4.34328	5.59699	4.88148	3.89355	4.77584	4.20629	2.55201	4.74414	4.17382	5.34239	5.03189	4.35233	5.19053	4.29175	4.43646	4.14007	4.44132	4.70172	3.21832	5.02046	4.62639	4.22553	4.34778	3.32785	4.22162
ENSG00000143933	6.83422	8.47275	7.98805	7.78654	8.0626	7.69308	7.80629	7.35262	8.24135	8.11301	8.19689	7.6605	7.64593	7.59513	8.15715	8.1179	8.00555	8.00249	8.13459	7.13927	7.83502	7.65887	7.26447	8.33806	7.79885	8.12965	8.25172	7.58399	8.4813	8.36026	6.48044	7.87623	8.24244	8.62604	8.07511	8.79685	8.36323	7.11061	8.11444	8.82552	8.18507	7.27575	8.23317	7.77854	8.30925	7.29351	8.29188	8.54095	8.73558
ENSG00000119888	0.880364	0.212877	1.28152	1.44703	1.05344	0.648525	0.760656	1.14543	0.536881	1.06249	0.442552	0.741901	1.40022	1.79313	0.261497	0.343625	0.400402	0.238097	2.50104	0.921203	0.807208	0.988483	0.724892	2.39231	0.255952	0.959394	-0.235384	0.513849	0.672756	0.718203	1.70813	0.866376	1.34551	1.24323	2.13775	1.44174	0.745519	1.41778	0.847422	2.98961	0.382129	0.620317	0.157438	0.265029	2.40486	0.519265	0.253423	2.28283	1.25976
ENSG00000095002	1.98145	2.58851	3.21827	3.29575	4.00906	3.43759	3.44384	1.74511	3.93522	3.67635	3.11815	3.69203	3.77445	2.44987	3.76163	3.94928	3.27216	3.47373	2.2342	2.6095	4.06279	3.29252	2.02673	3.06772	3.10247	4.08308	3.53257	3.6935	4.29247	3.32099	1.70778	3.67936	4.42239	2.87489	3.32871	3.19587	3.14908	2.35345	4.3386	3.24787	2.83861	2.25501	4.07596	3.17029	3.22838	3.67291	4.13107	3.70127	2.77641
ENSG00000116062	2.69388	3.24344	4.05557	4.44865	4.46045	4.53687	4.39044	1.74219	5.29492	4.7955	3.57241	4.67389	5.074	3.50184	4.84114	4.91816	4.37792	4.33311	3.68824	3.92801	5.42704	4.40246	2.58236	4.08334	4.02003	4.96467	4.48556	4.80584	4.79242	4.18823	2.53724	4.8722	5.23192	3.37352	4.25588	3.22761	3.63514	3.10626	5.09417	3.30134	4.11512	3.92867	5.14638	4.39406	3.80759	3.8148	4.99597	3.02229	3.75439
ENSG00000162869	3.47862	4.16635	4.57397	4.86557	4.79527	4.4999	5.62742	3.79148	5.0741	4.80174	4.23812	4.55183	4.5298	5.10337	4.86881	4.39253	5.04615	4.52474	4.38722	4.57288	5.53584	4.58551	3.64033	4.80816	4.68522	4.82758	4.92133	4.98042	4.79586	4.78191	3.27891	4.28928	5.30896	4.52901	4.51953	4.87255	4.59772	3.84403	4.4566	4.9961	4.48097	4.58325	4.95514	3.1598	4.44171	4.39386	4.76692	5.31952	4.98384
ENSG00000119737	4.17872	5.32859	3.20379	4.67187	5.10235	3.69265	4.08951	3.84333	4.4718	5.46332	3.58148	3.62181	3.76157	2.10789	5.58047	4.46185	3.21161	4.17531	3.50498	3.91292	4.89322	2.70404	1.55551	3.64007	3.84164	6.40743	4.63379	4.39144	4.73699	4.37551	1.83341	4.40536	4.45088	3.71162	5.39382	3.62912	6.00175	2.05104	4.30925	3.91787	3.22654	1.80146	4.84517	1.02913	2.85268	1.97599	4.91745	4.69809	4.26757
ENSG00000068878	2.87768	3.46041	4.42248	4.80917	4.48151	4.70974	4.73226	2.18071	4.98307	4.56882	3.59436	4.45482	4.95803	3.68491	4.88672	4.75157	4.975	4.3478	3.83946	3.96945	4.7994	4.24778	2.39683	3.98398	4.40368	4.90864	4.25667	4.8542	5.0039	4.27319	3.57697	4.84338	4.88315	4.01052	4.29219	3.7797	4.19669	3.62924	5.13105	4.41734	4.00756	4.60993	4.55228	3.1832	3.96292	4.08379	4.68233	3.53101	4.04405
ENSG00000085760	4.0893	4.59118	4.89555	4.91396	5.0078	4.77484	4.64521	3.61443	4.91167	5.23805	4.06148	4.88863	5.03706	4.09141	5.39143	4.83878	5.19673	4.5813	4.52972	4.58392	5.82794	4.68034	3.28531	4.6645	5.04491	5.19936	5.11764	5.30224	5.46957	4.93839	3.94254	4.92609	5.37325	4.95783	5.01334	4.51691	5.02558	3.86366	5.2269	4.49516	4.46966	4.58748	4.78713	4.00016	4.30484	4.61607	4.81124	4.67299	4.40097
ENSG00000055813	3.48026	0.907308	2.49888	2.13672	2.70747	3.7824	5.49732	3.56508	4.90238	2.67206	0.786669	0.696748	0.836261	0.833265	0.814933	0.852756	2.69303	1.15618	1.4278	1.19083	1.58501	0.555743	2.47947	2.97772	1.09948	5.26726	0.730561	1.56294	0.871781	2.78843	0.616165	0.728767	3.77314	2.31951	0.394282	4.28765	1.59323	0.716247	1.52931	4.59303	1.13335	0.392272	2.11976	-0.0186259	2.27075	1.55029	0.829023	4.96376	4.13055
ENSG00000028116	2.214	0.86235	3.31863	4.05681	2.85654	2.47537	2.63226	1.92848	4.23377	3.83117	2.51964	3.76007	4.34578	2.86932	3.00329	2.04551	4.14289	2.63533	3.50896	1.91187	3.78049	2.53419	2.66694	4.04813	3.12019	4.2353	2.92563	3.67234	3.09371	3.09429	2.73382	3.49528	3.24075	3.40739	3.90893	3.56195	2.02777	3.11049	3.64537	3.45127	3.35933	4.09248	1.58029	2.99174	3.01562	2.31638	2.75967	1.91607	4.0462
ENSG00000014641	5.29354	6.12361	6.4742	6.09437	6.593	5.84757	6.45101	6.26883	6.39421	6.32577	6.34001	6.29423	5.91731	6.15329	5.83151	5.96619	5.91519	6.52967	6.07217	5.94041	6.96111	6.1411	6.13558	6.45097	6.21275	6.78846	6.61745	6.23574	7.29488	6.99704	4.53841	6.55258	6.39817	6.44031	5.8212	7.45053	6.59564	5.18555	6.51523	7.99704	6.34174	5.74156	6.45484	6.39771	6.25952	5.83751	6.48762	7.99712	7.05522
ENSG00000119844	3.43225	4.50705	4.5273	4.88812	4.69687	4.51734	5.04733	3.36797	5.02638	5.06175	4.20344	4.31551	4.7506	3.88088	4.63745	4.6573	5.26684	4.90686	4.27893	4.7065	5.68812	4.91916	3.26826	4.07693	4.71635	4.91872	4.97755	4.97072	5.29846	4.64157	3.1302	5.21321	5.12374	4.72616	4.79579	4.45846	4.53006	3.43816	4.77804	5.15124	4.30121	4.5749	4.80271	3.0536	4.08806	4.61893	4.97105	5.06132	4.22211
ENSG00000011523	3.47867	3.79266	4.04541	4.23656	4.8133	3.95417	4.75956	2.80479	5.2303	5.0795	3.91009	3.71806	3.6845	3.08878	4.58448	4.53643	3.57524	3.67197	3.69163	3.725	4.80463	3.2993	3.33441	3.71754	4.0014	4.06207	4.23332	4.50619	4.0841	4.65595	2.7231	4.13334	4.74843	4.18404	4.62087	4.267	4.23029	3.07561	4.01487	4.38707	3.53782	3.60771	5.41919	2.85369	4.35059	4.14354	4.33379	4.58123	4.05513
ENSG00000115956	5.11238	3.21843	5.6934	6.51837	4.29937	5.56734	5.69205	3.34886	4.57956	4.67148	5.5639	5.71513	6.65423	3.84097	5.6456	5.26584	7.50525	6.37116	4.91065	5.18542	3.79067	6.05882	4.21675	6.88639	6.24493	5.89233	5.64776	4.80804	5.64515	5.59763	4.11323	5.34554	4.81869	5.63703	5.44376	5.34678	5.35603	5.85967	5.04744	4.70495	5.4687	7.28089	3.25253	4.69388	4.38149	5.22485	3.5161	4.97737	3.7056
ENSG00000115970.1	1.68871	2.72069	3.23607	3.39042	3.26319	3.10216	3.28148	1.23984	3.3995	3.34739	2.96543	3.61725	3.50993	3.31708	3.8107	3.66578	3.47197	3.10549	2.34346	3.08789	3.4454	3.16738	1.33222	2.66076	3.37383	3.67398	3.51555	3.63972	3.46702	2.9345	1.87343	3.46732	3.41844	2.95222	3.44635	2.1827	3.06725	2.20575	3.54283	2.04085	2.73615	2.89935	3.14557	3.57611	2.45601	3.25962	3.60324	2.03979	2.15979
ENSG00000087338	3.02374	3.80239	4.2793	4.30561	4.54553	4.50904	4.52612	2.93475	4.9666	4.74172	3.7322	4.51761	4.60856	3.49939	4.15034	4.38239	4.37975	4.66088	3.65306	4.68256	4.74775	4.48983	2.66908	3.72931	4.36352	4.38298	4.16056	4.9335	4.80599	4.26215	2.52153	4.6108	5.03107	3.97054	3.85352	3.51423	4.12618	3.40496	4.70791	3.86757	3.93907	4.3345	4.38586	3.02529	3.53533	3.90428	4.82944	3.79987	3.6719
ENSG00000059728	2.97744	3.08859	4.09126	4.97112	3.66407	4.20245	4.44881	2.25481	4.21145	4.21671	4.14066	5.44715	5.23408	2.37285	3.52124	3.65253	4.00718	4.75901	3.29023	4.78262	5.22884	4.62015	2.36811	3.1422	5.44308	3.95691	3.69899	4.85797	3.7613	3.28625	1.45087	4.2033	4.68829	3.25962	3.27268	3.08566	2.99263	3.42406	4.09549	3.61147	3.6794	5.62272	4.42038	2.59406	3.82723	3.31644	4.14805	3.56926	3.81376
ENSG00000115993	4.59165	4.49258	6.13446	5.55949	5.45072	5.32443	5.80234	4.79504	5.39256	5.56229	4.71674	5.22469	5.5157	4.16629	5.88103	4.65221	5.79863	5.81921	6.29743	5.36804	5.60718	5.48432	4.35646	6.65398	5.73336	5.66044	5.19613	6.07093	6.50283	5.42302	6.0115	5.72431	5.32555	5.31684	5.26893	5.98152	5.2134	5.34612	5.41852	5.65445	5.59159	5.19628	5.18884	3.71871	5.30905	4.88337	6.09795	5.25145	5.5071
ENSG00000035141	3.45985	4.41803	5.41741	5.13559	5.19425	5.10526	5.35815	3.49418	5.54637	4.89401	5.5545	5.52774	5.63012	4.84804	6.11191	5.8047	5.28696	5.39404	4.41067	5.18905	5.87948	5.36745	4.12696	5.12055	5.20245	5.52428	5.70981	5.30191	6.02393	5.15394	3.52449	5.65103	5.57828	4.69491	5.12677	4.46427	4.74255	4.35705	5.70807	4.13928	5.50899	5.06557	5.25401	5.56091	4.7991	5.39693	5.95022	4.59971	4.15124
ENSG00000075340	3.36304	4.87732	2.62195	4.17268	4.97852	4.82411	5.3392	3.59152	6.09397	4.57551	4.1739	3.97636	3.70287	2.54998	5.76147	4.96702	3.49369	4.48176	2.50024	3.24386	4.72293	2.72138	2.91448	2.57327	5.06307	5.43076	4.69349	5.06871	3.54379	5.22152	2.05744	4.90954	5.86133	2.72021	4.42565	4.39973	3.07792	2.55292	5.33268	4.87475	3.44646	2.6161	4.86014	2.66485	2.78094	1.50816	5.26343	5.46999	4.07877
ENSG00000003137	3.01438	0.892858	1.86927	1.27932	1.67576	2.19805	2.03882	2.73662	3.58368	5.24326	1.00136	1.86393	2.52995	0.976047	0.563664	0.366222	2.50116	1.6205	0.111359	1.86917	2.24612	2.46999	1.1371	1.78331	2.04918	2.63434	1.3568	2.27187	0.529679	4.58886	2.49625	1.74911	2.91462	1.79879	0.445694	3.49876	0.887967	0.393801	2.86993	3.6263	1.40134	3.97699	5.98809	0.441571	1.30957	3.54188	0.609844	4.90298	2.50535
ENSG00000135617	4.61322	6.6786	5.79649	5.27997	5.95954	5.37008	5.48453	4.59083	5.74999	6.05484	6.4553	5.82502	5.46867	5.49135	5.66259	5.09603	5.61397	6.01353	5.57859	4.45502	4.79585	5.88573	4.99896	5.78576	5.53204	5.85447	6.48861	5.6578	6.17668	5.9609	3.90401	5.82885	6.18581	5.83744	5.67572	5.80143	6.33604	4.49644	5.99706	5.45918	6.10494	5.26064	6.41836	7.26976	5.7851	5.54025	6.21802	5.46461	5.02457
ENSG00000114956	3.92071	6.36252	6.19847	6.30636	6.23248	6.38532	6.51185	4.18124	6.63511	5.96532	6.62571	6.65943	6.22174	6.10571	6.03421	6.30645	5.90157	6.42134	5.41053	6.14103	6.50716	6.26858	4.87884	5.8566	6.06563	5.86991	6.69254	6.71007	6.59148	6.3834	5.13641	5.95918	7.0174	6.00611	5.88644	5.77542	5.69687	5.2606	6.78235	5.58318	6.45643	6.1275	6.12969	7.15122	5.80039	6.10713	6.80553	5.59734	5.0601
ENSG00000114978	4.56398	4.84499	6.59915	6.52852	6.06016	6.22667	6.27289	3.59524	6.37501	5.69754	5.62193	6.47515	6.97075	5.66842	6.73522	5.84283	7.0197	6.47412	5.7452	6.07013	5.98369	6.37169	4.63497	6.42564	6.59921	6.86692	6.37294	5.79649	6.566	5.94383	4.17035	6.40804	5.54885	6.56481	6.27365	5.29817	5.94675	5.60062	6.44383	5.2347	5.91539	6.63389	4.86142	5.33214	5.42944	6.37454	6.24697	4.60027	4.14901
ENSG00000005448	2.06191	3.02949	4.49956	4.24099	4.34262	3.96947	5.0542	2.66388	4.13688	4.00288	4.48988	4.80698	4.27496	5.98479	5.23346	4.64272	3.33441	4.65336	3.21715	4.51848	5.84263	4.92336	2.65947	3.55338	4.07551	4.7244	5.32583	4.85511	5.3865	4.00577	3.07711	4.49826	5.35989	2.89095	3.90822	3.67876	3.58164	3.06005	4.78107	3.64187	4.20304	4.129	4.18676	6.20362	4.17976	4.70538	5.14516	3.69549	3.39076
ENSG00000204822	5.26665	7.56414	7.46565	7.19631	7.00043	6.75151	6.8066	5.51821	7.15671	7.11943	7.57101	7.05706	7.03397	6.98989	6.95057	6.42076	6.89226	6.92889	6.91024	6.73438	6.82931	7.19247	6.68599	7.38697	6.76872	6.97696	7.63434	7.29367	7.3582	6.98486	6.00971	6.89527	7.34109	7.10466	6.88047	6.89501	6.94325	6.48666	7.26326	6.62523	7.34422	6.83356	6.98093	8.60806	7.24945	6.68283	7.09071	5.95227	6.31405
ENSG00000115325	3.52608	4.28901	5.19578	5.11122	4.73976	4.49264	4.0327	3.24805	4.72161	4.65388	5.08508	5.08684	5.50516	4.37673	4.42646	5.00228	5.86735	5.3997	5.02522	4.86418	3.70472	4.65645	3.72467	5.78426	5.35258	5.63134	5.96359	4.81579	5.65219	5.30299	2.97303	5.34934	4.29025	5.70119	5.43275	4.82013	5.32494	4.96127	5.03581	4.34361	5.1766	5.31742	3.43433	6.30123	4.78673	5.81843	4.69479	3.32723	3.54554
ENSG00000005436	2.38006	3.34995	3.66935	3.98695	3.9601	3.87659	4.2368	1.89667	4.17377	4.46612	2.98386	3.7814	3.49005	2.79122	4.23621	3.6339	3.51018	3.36933	3.17249	3.63629	4.48936	3.53904	2.56586	2.91613	3.4524	3.97887	3.82157	4.035	3.40119	3.74186	2.32396	3.85908	4.43454	3.25541	3.94462	3.06984	3.75299	2.6582	4.32917	3.16828	3.1475	3.41608	3.66849	3.35928	3.27216	3.27363	3.55127	3.19582	3.29778
ENSG00000186854	0.762859	0.343981	0.89119	0.241604	0.495076	0.294167	0.465739	0.788206	0.280871	0.789321	0.278331	1.14704	1.54043	0.663289	0.09377	0.291626	2.50052	0.22178	0.171085	0.456479	0.0333572	0.461829	0.819328	0.139936	0.406607	0.834286	0.681401	0.41375	0.512391	0.535612	0.649267	0.576804	0.248123	0.676322	0.432513	1.48161	0.0773915	0.624168	1.72585	1.17439	0.181012	0.746911	0.136881	0.384286	0.26243	1.21421	0.345081	2.16618	1.17592
ENSG00000034510	10.3827	8.29174	13.3114	12.6233	11.4684	12.0499	12.2195	10.1581	11.9066	10.6885	12.5604	12.648	12.8645	11.6607	10.966	12.2681	12.74	12.7231	10.6387	12.114	11.1094	13.3368	11.4732	11.8317	12.7743	11.5454	12.7977	11.7121	13.0501	12.2958	10.9197	12.6215	12.1053	11.8987	11.9728	11.6421	10.5031	12.0805	12.4849	11.3712	12.4577	12.7417	10.1301	13.2267	11.2982	11.8122	12.6633	11.8863	10.5752
ENSG00000152284	2.44432	3.0208	3.31694	3.22069	4.81982	3.91526	4.69234	1.96313	3.84414	4.587	3.56674	3.59078	3.86306	3.27605	3.64539	3.5048	3.38356	3.07171	2.98013	3.12815	5.34527	2.58362	3.65601	3.50664	2.59386	4.47031	5.00605	4.54162	3.49677	3.55786	2.34432	2.99395	4.39496	3.36848	3.99947	2.704	3.45072	2.67165	3.72421	1.73143	2.96869	3.01349	4.46295	4.60711	3.65182	3.83377	4.13773	2.23875	2.36965
ENSG00000042445	5.35657	6.77202	5.71143	6.18031	6.25466	5.73456	5.24375	4.78543	6.57988	5.41262	5.64625	5.69725	5.82177	5.34439	5.37359	5.77459	6.37694	5.94339	5.63939	5.1529	5.67744	4.92333	4.4855	6.04987	6.14059	5.68726	6.55812	5.90971	5.66296	5.70686	3.43304	6.28417	5.32563	7.12638	6.73636	6.34739	6.15611	4.91705	5.86573	5.93749	5.73038	5.43257	4.69279	4.72081	5.25154	6.93626	6.75764	4.51109	5.99708
ENSG00000042493	5.19316	5.43752	7.44144	7.82152	6.61871	7.58596	6.7835	4.99363	6.29339	6.04568	7.24862	7.44908	7.71876	7.27814	6.14014	6.90106	7.70513	7.963	7.45084	6.75176	4.54784	7.75776	5.28129	8.55975	7.47361	7.36661	7.79358	6.344	7.92484	7.09208	5.12214	7.33387	6.0424	7.581	7.56115	7.3087	7.28187	7.37599	7.31587	6.0308	7.95278	8.38757	4.83158	8.82497	7.25044	6.32056	6.88586	5.29867	5.10289
ENSG00000118640	5.18773	3.84058	7.91031	7.61339	5.71677	6.85273	6.53864	4.42462	6.01774	4.98484	7.30962	7.30039	7.62544	6.52418	6.32244	5.87433	8.27365	7.81962	6.36666	6.1271	4.45433	7.63315	5.8338	8.08345	7.88087	7.00765	7.4721	5.89511	7.10406	7.3675	5.57327	6.52587	5.13719	7.28861	6.53326	6.75629	6.27003	7.29792	5.9529	5.94154	7.50543	8.40944	3.88212	8.34601	5.70292	6.47434	5.03964	5.30403	4.39871
ENSG00000132300	3.34409	4.65475	4.17578	4.39952	4.63286	3.94043	4.69752	2.88868	4.78528	4.18145	4.29548	4.14198	4.40474	3.81897	4.77046	4.75921	4.18175	4.06522	4.03301	4.01177	5.57535	4.1352	2.90532	4.24109	4.69754	4.5409	4.51042	5.16454	4.99896	4.75916	3.04217	4.72729	4.09477	4.24398	4.71638	4.29247	5.00601	3.4112	4.73034	4.23205	3.89938	3.83965	4.89605	3.52379	4.55156	4.91322	4.64206	4.0909	4.33187
ENSG00000132300.1	3.34409	4.65475	4.17578	4.39952	4.63286	3.94043	4.69752	2.88868	4.78528	4.18145	4.29548	4.14198	4.40474	3.81897	4.77046	4.75921	4.18175	4.06522	4.03301	4.01177	5.57535	4.1352	2.90532	4.24109	4.69754	4.5409	4.51042	5.16454	4.99896	4.75916	3.04217	4.72729	4.09477	4.24398	4.71638	4.29247	5.00601	3.4112	4.73034	4.23205	3.89938	3.83965	4.89605	3.52379	4.55156	4.91322	4.64206	4.0909	4.33187
ENSG00000132313	4.4329	5.53133	5.46273	5.39177	5.46278	4.91083	5.46122	4.32531	5.73924	5.06844	5.66236	5.54839	5.07889	4.61958	5.84464	5.59298	4.98621	5.5074	5.30925	4.94793	5.98326	5.27959	4.05439	5.38127	5.76023	5.69414	5.78	5.59228	6.28599	5.75761	3.66991	5.7847	5.64774	5.76464	5.24801	5.58489	6.0062	4.59346	6.21863	6.01586	5.21952	4.88383	5.38112	4.7752	5.5827	5.12986	6.02196	5.8444	5.39335
ENSG00000068615	3.34694	2.27579	1.24123	3.22422	4.35661	4.37667	4.80688	3.06854	5.58857	4.34216	2.95393	3.18201	2.52293	3.56389	3.79283	4.14971	2.70836	3.74791	1.11383	3.18961	5.4954	1.4637	2.98075	3.23464	4.74468	5.49137	3.91082	4.80706	3.01782	4.81249	2.13243	3.40174	6.30634	2.07798	3.84421	4.59315	3.18148	2.0961	4.10617	5.3635	2.92001	1.80449	5.7355	4.24759	3.42879	2.47644	4.58979	6.08886	4.61552
ENSG00000115561	5.07291	5.40602	5.89682	6.06536	6.02404	5.50599	5.92967	4.73459	6.21053	5.35269	5.87739	5.95293	5.87215	4.68802	6.34942	5.7659	5.74185	5.76564	5.44874	5.05262	5.79092	5.95688	5.06959	5.55359	5.8504	6.25966	5.85897	5.64711	6.39183	5.85383	4.27596	5.83838	6.02135	6.14575	5.8165	5.68765	5.51013	4.90583	5.90519	6.11435	5.34012	5.69962	6.13649	4.88478	5.52316	5.64692	6.27091	6.22815	4.87254
ENSG00000125551	1.36161	0.727223	1.86588	1.25804	1.3044	1.08362	2.36658	0.318417	1.98333	1.56535	0.8121	1.51418	2.35695	1.36462	1.16491	2.66836	1.64126	0.665097	0.745442	1.30686	1.32944	0.764621	0.165395	1.27276	2.19531	1.46112	0.733624	2.49709	1.86194	1.58635	0.807602	1.94851	1.62125	0.646003	2.00974	0.558467	1.5931	2.09575	1.73782	1.31897	0.0499639	2.08066	1.63362	0.279894	0.665831	1.62368	1.83875	1.64745	0.997514
ENSG00000153574	2.89577	4.17824	5.46251	5.0957	4.49106	4.68096	5.50834	2.65315	5.29947	4.14589	4.79303	5.40114	5.65057	4.13962	3.98728	5.32979	4.9825	5.01039	3.50586	4.95165	4.96146	5.0962	4.11173	4.59145	4.66828	4.69305	5.43285	5.01597	5.5557	5.14256	3.45303	4.74788	5.12668	4.46213	4.68296	4.05598	4.19534	4.47443	5.18865	3.70295	4.8215	4.93613	5.37287	4.94496	4.49785	4.89382	5.43692	3.5359	3.53607
ENSG00000155066	0.508696	0.555093	0.432594	0.901904	0.859264	1.16615	1.55075	0.213471	1.07161	1.13246	-0.120124	0.896708	0.559569	0.620027	-0.255413	1.172	0.596879	0.213731	0.76496	0.503878	1.00161	0.205971	0.15423	0.318278	0.577061	0.683558	0.625769	1.53859	0.912883	0.539854	0.806034	0.272719	1.83433	0.201145	0.908439	0.535043	0.359732	0.385761	0.860641	0.8427	0.660498	0.72438	1.26487	0.326756	0.953139	0.4288	0.766483	0.781508	1.58361
ENSG00000144015	-0.00066647	-0.00066647	-0.00066647	-0.00066647	-0.00066647	-0.00066647	-0.00066647	-0.00066647	-0.00066647	-0.00066647	-0.00066647	-0.00066647	-0.00066647	-0.00930896	-0.00066647	-0.00066647	-0.00066647	-0.00066647	-0.00930896	-0.00066647	0.194228	-0.00066647	0.0851106	-0.00066647	-0.00066647	-0.00930896	-0.00930896	-0.00066647	0.128358	1.3282	-0.00930896	0.280431	-0.00066647	-0.00066647	-0.00066647	-0.00066647	-0.00066647	-0.00066647	-0.00066647	0.11103	-0.00066647	-0.00066647	-0.00066647	-0.00066647	-0.00066647	-0.00066647	-0.00066647	-0.00066647	-0.00066647
ENSG00000144015.1	-0.00066647	-0.00066647	-0.00066647	-0.00066647	-0.00066647	-0.00066647	-0.00066647	-0.00066647	-0.00066647	-0.00066647	-0.00066647	-0.00066647	-0.00066647	-0.00930896	-0.00066647	-0.00066647	-0.00066647	-0.00066647	-0.00930896	-0.00066647	0.194228	-0.00066647	0.0851106	-0.00066647	-0.00066647	-0.00930896	-0.00930896	-0.00066647	0.128358	1.3282	-0.00930896	0.280431	-0.00066647	-0.00066647	-0.00066647	-0.00066647	-0.00066647	-0.00066647	-0.00066647	0.11103	-0.00066647	-0.00066647	-0.00066647	-0.00066647	-0.00066647	-0.00066647	-0.00066647	-0.00066647	-0.00066647
ENSG00000121152	0.999378	0.70384	2.28744	2.49146	3.64421	3.30552	2.28444	0.304107	4.24066	3.89751	1.8773	3.42332	3.5959	0.781742	2.80746	3.94622	2.24854	2.52821	1.15444	1.47359	3.56682	2.90249	0.117922	2.33553	2.75002	2.54807	3.0253	3.34002	3.90557	3.4921	1.74221	3.26968	3.99098	0.674015	1.9208	0.872286	1.50905	2.16757	3.86642	0.495734	2.7088	2.54092	3.77921	2.48275	1.77134	0.976141	4.60751	0.966278	0.649461
ENSG00000115073	5.50819	6.46667	6.99142	6.43242	6.52459	6.12835	6.56612	5.73808	6.33855	6.42577	6.3368	6.2726	6.33865	5.89194	5.82953	6.39944	5.89735	6.64055	6.01203	6.18823	5.20636	6.5049	5.51836	6.37414	6.31656	6.73319	6.81401	6.46259	6.80086	6.67357	4.89531	6.29659	6.10719	6.15226	6.40304	6.83407	6.02981	5.49359	6.35362	7.20941	6.50346	6.18712	6.02056	6.1558	6.40681	6.8075	6.75366	6.89208	6.67014
ENSG00000075568	2.91868	4.07778	4.31481	4.60662	4.66573	3.9596	4.32375	2.42718	4.24889	4.28522	3.66815	4.45232	4.48046	3.18916	5.16211	5.28982	4.43559	4.31222	3.2365	4.19641	5.41083	4.50555	2.82586	3.79403	4.46483	4.77667	4.33092	4.52218	4.98582	3.98716	1.81132	4.77944	4.37649	4.08958	4.62735	3.81689	4.38299	3.03248	4.56992	3.61915	3.68556	4.04307	4.4951	3.20174	4.13755	4.91038	5.6386	3.81538	3.4687
ENSG00000040933	3.34894	4.34704	3.7692	4.57149	4.66946	3.89351	4.25771	3.12427	4.03036	4.33777	3.5769	4.28529	3.99088	4.32416	4.39134	4.25836	4.53601	3.87233	3.28669	3.52168	3.81442	3.61309	2.56311	3.31624	4.37768	4.88106	4.00148	4.39903	4.7013	4.19716	2.75207	4.1451	4.3878	3.91665	4.23999	4.39025	4.73993	2.81956	4.31037	4.98352	2.81158	4.14106	4.01218	2.50739	3.55212	3.7837	4.5522	5.18154	3.6951
ENSG00000115446	3.63436	5.88109	5.77079	5.99617	5.94427	5.69111	5.86591	4.20171	5.48472	5.93745	5.65188	5.85845	5.54325	5.57231	4.76882	6.38158	5.75664	5.70721	5.0894	5.92286	5.99671	5.69706	4.49563	5.528	5.98423	5.87027	6.3179	6.14538	6.19316	5.97761	3.4577	5.79271	5.43434	5.93054	6.04978	5.46459	6.05783	4.36715	6.31029	5.47586	5.87749	5.49138	5.71607	5.44878	6.04953	6.10271	6.33507	4.92271	5.38241
ENSG00000071073	3.67065	3.73573	4.87944	5.26876	4.17814	4.66027	4.94873	2.90177	4.89051	4.58076	3.97947	4.74434	5.16015	3.84606	4.96683	4.41188	6.42616	4.95693	4.69002	3.59097	5.30639	4.2242	3.14274	5.60651	5.70702	5.32527	4.45407	4.5799	4.84453	5.38251	2.98422	4.70129	3.54679	4.80342	5.06144	4.53491	4.59366	4.7225	4.42805	4.73066	3.88409	5.52803	4.28226	3.68957	3.91443	4.95231	4.89177	4.74761	3.79777
ENSG00000115514	3.35865	4.22145	5.209	5.01245	4.88822	4.64942	5.11514	2.79803	4.81216	4.24764	4.58145	5.23884	5.03225	4.38461	5.00066	4.92956	5.02081	5.30661	4.19098	4.54231	5.48093	5.08963	3.66401	4.99381	5.03397	4.7415	4.94238	4.94166	5.6543	4.92358	2.96575	4.95391	5.04677	4.94069	4.54656	4.96273	4.31386	4.09899	5.61088	4.72308	4.99019	4.92985	5.06892	4.99197	4.19038	4.54221	5.20435	4.45586	4.3179
ENSG00000115539	3.71124	4.22867	5.72376	5.8811	5.43925	5.50514	5.57977	3.85352	5.56996	5.06956	5.7088	5.99413	5.81589	5.21997	5.70459	6.06044	5.56013	5.91482	4.96559	5.30367	5.33779	6.22182	4.46227	5.45798	5.55724	5.37984	5.7794	5.42525	5.874	5.77132	3.52076	5.60837	6.07377	5.22103	5.21096	5.29495	4.90066	4.83446	5.97231	4.91819	5.81466	5.37016	4.99589	5.83499	5.26709	5.93727	5.14769	4.64696	4.82994
ENSG00000071082	7.43488	6.17497	8.58421	7.74853	7.53036	7.53516	7.21217	7.13487	7.74094	7.74402	8.28462	7.76557	7.9172	7.24075	7.91358	7.52304	7.44244	7.76991	8.09774	7.76037	8.4852	7.84223	8.17731	7.83188	7.09408	7.54225	7.43126	7.54006	8.19072	8.01575	6.95468	7.46627	7.51913	8.02283	7.67291	7.95268	7.25943	7.39293	7.85919	8.03899	8.03306	8.03471	6.77316	8.58508	7.58495	7.93574	6.62218	7.31526	7.43062
ENSG00000158435	3.64713	5.27709	5.54329	5.52852	5.41225	5.36806	5.46206	3.36081	5.83766	5.46781	5.31158	5.64396	5.54953	4.94896	4.51551	5.61024	5.7394	5.54711	4.5818	5.40216	5.80314	5.00883	4.00311	5.14666	5.46859	5.80133	5.75842	5.69426	5.98209	5.40038	3.89172	5.61257	5.03349	5.23088	5.3379	4.85183	5.08665	4.66066	6.12651	4.70528	5.09586	5.35255	5.41374	4.77065	4.61577	5.24916	4.819	4.41523	4.34963
ENSG00000115616	0.983083	0.263953	0.668974	-0.00752888	0.13444	0.0320773	0.21438	0.662068	0.727911	0.649183	-0.00752888	0.267463	0.097827	0.12922	-0.00752888	1.14591	1.98052	-0.00752888	0.376001	0.490938	0.621661	-0.00752888	0.315365	0.3868	-0.00752888	0.324312	0.454834	0.104554	1.28165	0.176283	0.0236418	0.218231	0.14522	0.454571	-0.00752888	0.967515	0.829068	0.0452352	0.36504	1.12451	-0.00752888	-0.00752888	0.840489	-0.00752888	0.2223	1.33385	0.0848246	1.21786	1.13155
ENSG00000119147	2.54474	2.63352	3.70663	3.84795	3.03234	2.56797	0.690423	2.17075	6.65714	3.0822	3.66026	2.16417	3.50844	1.39877	2.00816	2.38069	3.72187	2.76313	1.10839	0.729727	4.11538	3.00326	2.32686	4.65387	2.71001	6.32537	4.31445	2.37423	1.26384	5.20278	0.706315	1.84823	3.69921	1.35996	3.24541	2.70606	4.49757	2.2853	1.29818	3.88781	2.06949	1.60568	0.0364398	5.91898	3.7109	1.67131	1.96072	2.35053	2.72285
ENSG00000144057	2.20734	4.37357	-0.393601	0.227911	4.65473	2.85541	3.44379	1.87227	4.07659	2.86365	3.18888	2.13589	2.68451	1.19209	0.279004	2.88834	0.619071	0.801784	3.64094	0.555143	2.041	0.106601	1.20348	2.22761	-0.487218	3.99163	1.62183	3.67207	2.1799	2.41549	0.581163	1.24802	4.74386	2.17045	1.99555	2.78336	2.66639	0.0820559	1.24963	2.65518	1.8569	-0.184549	3.15187	1.55137	2.20044	1.63275	1.07381	3.72564	2.89498
ENSG00000015568	2.42728	2.37492	0.381019	0.665041	0.368626	3.71204	3.26018	0.0249451	2.79304	2.08335	2.00455	1.82911	2.38074	1.46103	2.50549	3.74825	0.246293	3.10953	0.926917	2.98334	1.06794	1.14055	0.271033	0.196301	2.28194	2.59503	0.860398	3.75597	3.47356	2.52532	2.61921	1.89227	3.03466	0.417988	1.44928	0.0674092	2.63799	2.71517	2.32684	1.95223	0.876241	0.851567	0.659086	2.0794	2.41816	2.45386	0.79406	2.66845	2.73322
ENSG00000153094	2.18174	2.70601	3.52309	4.33968	3.57054	3.53052	3.85569	1.41665	4.06323	4.11573	3.95453	4.49908	4.57678	2.9523	3.72517	3.94008	4.05705	4.19573	2.67318	3.69729	4.56057	3.33797	3.13491	2.75137	4.41106	4.61197	3.2251	4.15885	3.93436	4.31554	2.03197	3.5101	3.90998	3.39562	3.43944	2.64135	3.43827	2.65257	4.46001	2.54358	3.32725	4.76445	5.29475	2.52459	2.62062	3.51389	4.32995	2.22369	2.43846
ENSG00000153094.1	2.18174	2.70601	3.52309	4.33968	3.57054	3.53052	3.85569	1.41665	4.06323	4.11573	3.95453	4.49908	4.57678	2.9523	3.72517	3.94008	4.05705	4.19573	2.67318	3.69729	4.56057	3.33797	3.13491	2.75137	4.41106	4.61197	3.2251	4.15885	3.93436	4.31554	2.03197	3.5101	3.90998	3.39562	3.43944	2.64135	3.43827	2.65257	4.46001	2.54358	3.32725	4.76445	5.29475	2.52459	2.62062	3.51389	4.32995	2.22369	2.43846
ENSG00000153107	2.28369	2.95138	3.14287	3.53259	3.54211	3.64604	3.63243	1.75562	4.01311	3.82791	3.01512	3.5527	3.81232	2.18725	4.07607	4.00149	3.61197	3.38228	2.53608	3.46364	4.25959	3.45785	1.97385	3.07008	3.32436	3.82939	3.74166	4.15967	4.13392	3.16796	1.49663	3.96187	3.80211	2.87019	3.42647	2.79739	3.03857	2.37825	3.92577	3.03379	2.85102	3.06183	3.63401	2.40693	2.72536	3.53122	4.00318	3.38022	2.7838
ENSG00000153214	3.03736	3.12838	4.9199	4.55664	4.02615	4.20615	4.46465	2.22135	3.88458	3.99713	3.12589	4.87438	5.40631	3.34786	4.22858	4.47477	5.05106	4.33644	3.89478	3.92528	4.20679	5.07982	2.66249	4.14141	4.69921	4.16468	4.47827	3.93126	5.18027	3.97417	2.28129	4.5668	3.45821	3.78697	4.07393	3.74635	3.6967	4.00449	4.77626	3.70396	3.5737	5.18806	3.44332	2.80224	4.07495	4.68289	4.17605	3.80951	3.26238
ENSG00000144161	2.21614	2.47145	2.84521	3.09698	3.41877	2.76731	3.45694	2.16995	3.529	4.02057	2.6189	2.81218	3.02403	3.05154	2.48252	3.27085	2.53949	2.19328	2.49025	3.2435	4.10903	2.70861	1.91035	2.34145	2.93253	2.9526	2.88311	3.89225	3.44735	3.08287	1.97447	3.08025	3.71212	3.24795	3.186	2.73485	3.07876	2.04585	3.39984	3.38195	2.37771	2.79732	3.4104	1.79898	1.96513	2.96259	3.66518	3.84649	2.7083
ENSG00000125571	-0.00525915	-0.00525915	-0.00525915	0.389754	-0.00525915	-0.00525915	-0.00525915	-0.00525915	-0.00525915	0.624183	-0.00525915	-0.00525915	0.605557	0.00296557	-0.00525915	-0.00525915	-0.00525915	-0.00525915	0.00296557	-0.00525915	-0.00525915	0.328638	-0.00525915	-0.00525915	-0.00525915	0.00296557	0.00296557	-0.00525915	-0.00525915	0.00296557	0.00296557	-0.00525915	-0.00525915	-0.00525915	-0.00525915	-0.00525915	-0.00525915	-0.00525915	-0.00525915	0.333448	0.271263	0.301725	-0.00525915	-0.00525915	-0.00525915	0.357498	-0.00525915	-0.00525915	0.329813
ENSG00000115091	4.56397	5.03102	6.16904	6.44009	5.85011	6.48158	6.27958	3.72012	6.20292	5.42131	5.92137	6.33897	6.67083	5.2192	6.18551	6.27059	6.92123	6.51488	5.19855	5.74806	6.34917	6.86235	4.21851	6.17496	6.43933	6.64739	6.36051	6.30267	6.71845	6.18978	4.28004	6.46878	5.75268	5.81581	5.88606	5.36077	5.57613	5.60034	6.46592	5.23208	5.83017	6.37871	6.39019	4.96759	5.29871	6.12965	6.22435	5.23675	4.78886
ENSG00000175497	3.10046	1.89137	0.659814	0.278006	2.54655	0.349881	3.46438	2.80667	3.53181	4.84252	0.746979	0.463617	0.0704773	2.117	-0.163962	2.02536	0.1537	1.05759	2.28075	0.0303583	4.6365	0.0021611	2.59237	2.20703	0.143174	3.61067	0.811232	1.78465	0.492765	3.66587	2.04529	0.590052	2.94509	2.8713	0.628324	3.70989	1.89531	0.699872	2.52456	4.33289	1.00256	1.15347	5.85134	0.646534	1.89073	0.559146	0.555593	4.50473	3.92034
ENSG00000088205	3.35517	4.43319	5.0126	5.52252	5.01038	5.48125	5.62408	2.94989	5.71772	5.55128	4.90788	5.47077	5.47186	4.32218	5.30982	5.55806	5.32633	5.12511	4.4079	5.1251	5.72311	5.55197	3.39219	4.77594	5.32265	5.29515	5.24651	6.09481	5.62864	5.16243	3.45316	5.23943	5.34772	4.83537	4.87456	4.39102	4.86103	4.10372	5.76312	4.31823	4.9032	4.96118	5.54658	4.10569	4.54139	5.40079	5.59066	4.18351	4.50048
ENSG00000125629	3.29498	3.69178	5.36205	5.2216	4.68963	5.71396	5.81441	3.14675	4.95864	4.83284	4.60399	4.77773	4.49977	4.08465	3.66267	4.29579	4.85399	5.40128	3.84445	6.33168	6.93049	5.67839	3.34584	4.07528	5.161	4.39787	4.8126	5.91919	5.96495	5.00583	2.30956	5.23369	5.27982	4.3015	4.41827	4.43517	4.15814	3.11575	5.8043	4.72163	4.69692	4.87163	5.56839	3.4377	4.27925	4.82115	4.89363	4.86541	4.17983
ENSG00000019169	3.98887	2.08462	5.29827	5.1082	0.604613	4.31095	1.90492	1.31738	0.649833	1.43412	5.34611	5.57045	7.32657	-0.122439	1.10745	2.35893	3.33732	7.37902	1.57231	5.16353	0.151947	6.77006	0.602725	2.70155	4.71207	3.52856	3.53663	0.685913	3.74442	2.93591	-0.348961	3.19545	0.886117	1.76098	0.151947	1.17359	0.252004	2.24783	3.35525	1.73118	5.14652	6.66729	1.22007	2.95241	0.647992	1.86476	0.151947	4.77824	0.825697
ENSG00000144120	2.0372	4.27944	3.26561	3.72048	4.34277	3.95352	1.61523	2.2692	4.09326	3.56556	4.19086	4.03213	3.33058	3.02367	3.28519	4.11605	3.40617	3.72279	2.7893	3.7892	3.16327	3.58947	2.72771	3.3626	3.55478	3.20439	4.57495	4.40465	4.16157	3.84128	3.17188	3.45613	4.30294	3.54069	3.88465	3.72416	3.54985	2.25092	4.27951	3.84909	3.77709	2.63051	4.94838	3.81843	3.34263	3.86595	4.37452	3.92239	3.46378
ENSG00000088179	3.10482	2.832	2.49981	2.91431	3.43865	2.84961	3.67304	2.79949	3.87087	3.9142	2.1148	2.43592	2.94658	2.39526	3.33884	2.93007	2.9971	2.71141	3.01871	2.45014	4.65226	1.52136	2.65865	2.31548	2.7175	3.65384	2.96491	3.47117	3.47367	3.82078	1.74535	3.08256	3.86497	2.95934	3.62686	3.68005	3.23256	2.05033	3.39178	4.26182	2.08488	2.70406	4.16485	1.48465	2.9937	2.52275	3.89524	4.5976	3.31922
ENSG00000074047	1.46448	2.75597	2.60658	2.50373	3.46195	2.25572	2.46728	1.1144	1.42602	3.38773	2.15782	2.47886	3.32874	1.54073	3.52249	3.65336	1.65278	1.48893	1.4088	3.13519	2.30078	1.62318	3.06065	1.60393	1.50608	3.72763	2.202	2.03333	3.26844	1.28611	-0.0547523	1.691	1.60456	2.14763	3.2735	1.34985	2.33585	0.458183	3.34173	0.925473	1.52924	0.814895	0.0805128	2.13887	2.09661	1.5764	2.92443	1.11687	0.961413
ENSG00000115112	0.623012	1.52139	2.86434	2.24174	2.51285	0.994016	1.0904	1.27179	1.12113	1.85922	1.25802	0.797334	0.842466	0.924472	0.903527	4.01623	2.02485	1.00183	4.82063	1.42326	0.170488	1.01686	0.433716	1.84548	1.49775	3.79883	1.21586	0.647147	2.27252	0.913358	-0.00781536	2.13744	0.231736	2.26975	1.51464	0.95297	4.72228	1.41863	0.367003	1.00474	0.841035	2.02033	0.658332	1.12703	3.74313	1.65504	1.41784	0.507971	1.66873
ENSG00000155438	3.84406	5.23847	6.19403	5.97429	6.20367	6.19336	5.87612	3.42104	6.20684	5.89803	6.21952	5.96709	5.86245	5.06694	6.63037	6.72741	5.92097	5.98313	5.213	5.2871	7.53259	6.31944	4.16584	5.52976	5.77975	6.09454	6.29684	6.42088	6.67043	5.90852	4.36441	6.1921	5.9868	5.43671	5.62335	5.24316	5.59314	4.61424	6.0108	5.51532	5.85697	5.21936	6.32401	5.79472	5.39251	6.00887	6.67743	4.63909	4.51772
ENSG00000211460	4.97973	6.03235	6.50591	6.32899	6.56878	6.58509	6.48658	4.7664	6.70052	6.6912	6.35677	6.33918	6.14333	5.33867	6.44149	6.69398	6.18696	6.44511	5.52394	6.13604	6.6933	6.30418	4.90142	5.82624	6.27591	6.65111	6.41377	6.76567	6.95836	6.71329	3.91299	6.56053	6.72635	6.3175	5.88948	5.94099	6.3393	5.46987	6.87039	5.94882	6.07726	5.85735	7.07141	5.91652	6.02674	6.71922	7.131	5.87143	5.81024
ENSG00000155052	1.66012	0.407469	0.230045	0.106163	1.85279	0.905029	1.58576	1.19107	2.64272	3.85155	0.24321	2.60218	0.140337	-0.178035	0.669362	1.75508	0.106163	0.92214	0.116853	0.20842	1.00523	0.297856	1.0302	0.970491	0.984274	0.118519	1.18951	2.10278	0.847116	2.59738	-0.253232	1.99416	1.74781	0.212903	0.218005	1.8043	0.335298	1.29068	0.177723	2.956	0.263579	0.225534	4.41851	0.106163	0.951102	0.315305	0.150732	2.9888	1.35657
ENSG00000115718	0.343981	0.757989	0.562209	1.87854	1.19519	1.21498	0.951459	0.306074	0.771164	1.08821	1.62884	0.32106	0.645834	1.2268	1.02375	1.441	0.662117	0.799649	2.76871	0.709374	0.198066	0.210566	0.435942	0.819372	0.518567	0.935251	1.31959	1.43983	2.59744	0.768296	-0.229479	1.37803	0.447026	1.02416	0.451708	1.51278	1.93356	2.02876	0.729353	0.847793	1.81037	0.130524	0.552517	2.80373	1.89001	1.58174	1.69808	1.02049	0.587742
ENSG00000072163	5.94881	2.14375	2.18666	1.95773	4.75107	2.33812	1.62102	2.24652	5.25299	5.3391	1.90066	1.19495	1.41125	3.76464	1.70732	1.43186	1.74373	4.6521	2.37354	2.36961	3.26982	1.59371	1.85286	3.92381	1.63117	2.88083	3.44994	7.67276	0.855311	3.80412	2.15683	2.80696	1.6295	2.34968	2.23185	5.14331	2.41225	2.87361	1.24493	3.15722	2.33817	2.4046	6.38328	3.47693	3.34946	1.82691	1.53033	2.6229	4.10073
ENSG00000136709	3.13989	3.92948	4.22296	4.50826	4.2429	4.41707	4.62997	2.58641	4.85512	4.48707	3.88894	4.23519	4.58081	3.67196	4.05729	4.62875	4.1791	4.14716	3.39642	4.18236	3.97512	4.13351	2.94142	3.93634	4.21634	4.61706	4.28728	4.7076	4.80851	4.29432	3.10023	4.41502	4.44296	3.91091	4.32298	3.68265	4.06573	3.51385	4.76122	3.46047	3.95435	4.15983	4.75638	4.14035	3.99383	4.28613	4.84865	3.77737	3.47902
ENSG00000173349	1.10955	2.17358	1.10955	1.10955	1.10955	1.10955	1.10955	1.10955	1.10955	1.10955	1.10955	1.10955	1.10955	2.28463	1.10955	1.10955	1.10955	1.10955	1.26428	1.10955	2.65642	1.10955	1.10955	1.10955	1.10955	1.38038	3.08727	1.10955	1.10955	2.55741	1.03656	1.10955	1.11558	1.10955	1.10955	1.10955	1.10955	1.10955	2.23051	1.10955	1.17496	1.10955	4.00626	1.29638	2.46431	1.10955	1.10955	1.10955	1.10955
ENSG00000136720	5.81314	5.78232	8.18745	6.78216	6.47125	5.83475	6.28768	5.65473	6.90805	6.03395	6.46073	7.19928	7.21842	4.67869	6.55297	7.6074	6.12729	7.26758	5.53483	6.76432	4.67556	7.78922	4.81997	6.2977	7.21005	7.60476	7.73162	6.37475	8.11061	7.30998	1.9091	7.3988	6.66241	6.90388	7.36541	6.61869	6.40237	4.80038	6.89966	7.12162	6.40157	5.2673	5.78594	6.48506	6.21422	7.5256	6.79526	6.68111	5.83168
ENSG00000173302	0.121243	-0.00193871	-0.00193871	-0.00193871	-0.00193871	-0.00193871	0.199891	-0.00193871	-0.00193871	-0.00193871	-0.00193871	0.215342	0.347042	0.00123955	-0.00193871	-0.00193871	-0.00193871	-0.00193871	0.00123955	-0.00193871	-0.00193871	-0.00193871	-0.00193871	-0.00193871	-0.00193871	0.00123955	0.00123955	-0.00193871	-0.00193871	0.00123955	0.00123955	-0.00193871	0.379428	-0.00193871	-0.00193871	-0.00193871	-0.00193871	-0.00193871	-0.00193871	-0.00193871	-0.00193871	-0.00193871	0.413221	-0.00193871	-0.00193871	-0.00193871	-0.00193871	0.494186	-0.00193871
ENSG00000163046.1	0.611654	0.00621677	0.00621677	0.00621677	0.319814	0.00621677	0.610807	0.359377	0.00621677	0.393171	0.00621677	0.00621677	0.87815	0.28114	0.00621677	0.00621677	0.00621677	0.00621677	-0.0198142	0.00621677	0.57314	0.00621677	0.792705	0.250508	0.00621677	0.17122	-0.0198142	0.256799	0.00621677	0.275677	-0.0198142	0.0624853	0.761845	0.00621677	0.00621677	0.222777	0.00621677	0.0978787	0.00621677	0.652895	0.00621677	0.00621677	0.412334	0.00621677	0.164364	0.00621677	0.00621677	0.730535	0.00621677
ENSG00000163046.2	0.611654	0.00621677	0.00621677	0.00621677	0.319814	0.00621677	0.610807	0.359377	0.00621677	0.393171	0.00621677	0.00621677	0.87815	0.28114	0.00621677	0.00621677	0.00621677	0.00621677	-0.0198142	0.00621677	0.57314	0.00621677	0.792705	0.250508	0.00621677	0.17122	-0.0198142	0.256799	0.00621677	0.275677	-0.0198142	0.0624853	0.761845	0.00621677	0.00621677	0.222777	0.00621677	0.0978787	0.00621677	0.652895	0.00621677	0.00621677	0.412334	0.00621677	0.164364	0.00621677	0.00621677	0.730535	0.00621677
ENSG00000153086	0.159872	-0.276957	0.37322	0.345768	0.251226	1.17927	0.650042	-0.298261	0.836709	0.606301	-0.497372	0.112529	0.578041	0.154224	0.867622	0.16295	0.102179	0.072677	0.112009	0.432303	-0.0124255	-0.211887	-0.497372	0.258929	0.423551	3.39802	0.112009	1.1467	0.526722	0.634536	0.112009	-0.497372	-0.181383	0.2762	-0.177468	-0.497372	-0.497372	-0.497372	-0.497372	-0.207707	-0.497372	0.499906	0.891693	-0.279366	-0.497372	-0.186776	1.10153	-0.497372	0.412388
ENSG00000082258	3.36987	3.4669	4.27697	4.36819	4.36276	4.71232	5.21466	2.28491	4.86925	5.05856	3.05253	3.98533	4.62768	3.88668	4.26951	4.77917	4.42026	3.54487	3.59493	4.23629	5.22976	4.08935	2.91199	3.8597	4.54574	4.22402	4.10105	5.15918	4.82474	4.15809	3.00096	4.3721	4.69098	3.84073	4.41559	3.52633	4.18286	3.64577	4.68565	3.90492	3.07538	4.50938	5.01084	2.248	4.46184	4.43383	4.5686	4.23712	4.05755
ENSG00000115839	4.3589	4.92316	5.36761	5.60857	5.52119	5.16071	5.66584	4.05625	5.53687	5.70765	4.85096	5.56739	5.30693	4.71386	5.41608	5.44485	5.38374	5.29986	4.65181	4.9612	5.9094	5.24567	4.23748	5.01167	5.55259	5.78241	5.4973	5.49407	5.70592	5.40854	3.75064	5.42508	5.41738	5.57472	5.45834	5.24347	5.5374	4.03346	5.86145	5.61283	4.84647	4.93306	5.95069	3.35351	5.03198	5.43898	5.80758	5.96603	4.88337
ENSG00000048991	3.96486	3.40647	3.75786	3.92931	4.59616	4.08013	4.18269	3.56005	4.39003	4.80961	3.55911	4.19306	4.19479	3.01928	4.71482	4.45977	3.8054	3.76349	3.37867	3.08155	3.68456	3.47923	3.66354	3.62953	3.94471	4.7312	4.4795	4.88849	4.51515	3.87377	2.20943	4.43809	4.84757	3.47892	3.98036	4.67328	3.18815	3.09437	4.06684	5.47719	3.48296	3.69111	4.85473	2.42327	3.43418	3.28599	4.75589	5.65092	4.46511
ENSG00000115850	0.0838737	-0.0108673	0.165347	0.0478005	0.0882399	0.194673	0.0430969	0.022233	0.0453817	0.0402105	0.0402921	-0.0108673	0.132126	0.00798655	0.0587294	-0.0108673	-0.0108673	-0.0108673	0.00798655	-0.0108673	0.15946	-0.0108673	-0.0108673	0.13719	-0.0108673	0.00798655	0.0415806	-0.0108673	-0.0108673	0.00798655	0.00798655	-0.0108673	0.146438	-0.0108673	0.148496	-0.0108673	-0.0108673	-0.0108673	0.091698	-0.0108673	0.0287492	0.0765865	0.106346	-0.0108673	-0.0108673	0.0424837	-0.0108673	0.0383803	-0.0108673
ENSG00000076003	3.4596	4.26361	5.42756	5.44024	5.74341	5.38072	5.28606	2.649	6.24011	5.72853	5.21902	5.84738	6.47977	3.9228	5.39971	6.27233	5.28994	5.49847	4.21923	4.46369	5.81575	5.62363	4.11452	5.01941	5.10005	6.19522	5.57655	5.72952	5.85893	5.49661	3.49098	5.81251	5.88766	3.83699	4.80357	4.20629	4.04795	4.56299	6.77764	4.00403	4.95231	4.92124	5.59945	5.85312	4.22667	4.34698	6.38002	3.96106	3.6626
ENSG00000115866	4.59117	5.85969	6.26587	6.39446	6.67638	5.96318	6.70769	4.43781	5.79567	6.32785	5.94064	6.49594	6.01273	5.17123	5.99208	6.55037	5.89537	6.40195	5.1139	6.07303	6.46643	6.5421	4.65417	5.66353	5.78491	6.21553	5.72585	6.6272	6.60513	5.80849	4.2295	6.16919	6.43771	6.33859	5.92318	5.52997	6.23904	4.32407	6.41651	5.39708	6.32962	5.70753	5.81486	4.79492	5.47643	5.9383	6.84454	4.84594	5.41695
ENSG00000150540	4.10903	6.75436	5.45973	5.48025	6.2578	4.96269	5.99756	3.64698	5.80178	4.52705	5.40905	5.61851	6.01567	5.16359	5.16726	4.12644	6.12487	5.50033	5.53473	4.58522	3.91052	5.08716	4.54436	6.11476	6.40036	6.53281	6.05896	5.42196	5.30284	5.69538	3.02064	5.39421	5.22414	5.90837	6.31436	5.29208	6.32492	4.67988	5.6843	4.58116	5.15168	5.53519	2.78956	5.13585	4.94428	5.99492	4.47812	4.19035	4.21322
ENSG00000115919	0.546887	0.201256	1.46547	2.39848	0.717218	1.39256	1.13646	0.166099	0.782818	0.526472	1.08159	1.69998	2.51899	0.566279	1.45673	0.78259	2.46501	1.60954	0.717193	1.25579	0.467244	1.40136	0.552212	1.31231	1.91584	1.19528	1.13083	0.715875	1.01809	1.07301	0.322066	1.53976	0.475848	1.21299	1.11392	0.506715	0.71974	1.16202	1.28218	0.729763	1.16251	3.58094	0.403217	1.13538	0.399257	1.3567	0.441746	0.631172	0.231056
ENSG00000135999	3.33372	3.5242	4.45094	4.90165	5.10159	4.76198	5.33381	2.65521	5.76386	5.24631	3.91246	4.56979	4.39891	3.66075	5.38686	4.8554	4.50483	4.70642	3.94132	4.37123	4.52813	4.18785	3.28853	3.98796	4.56929	5.08607	4.64055	5.08168	5.12441	4.81194	2.75516	4.66725	5.09808	4.26953	4.56417	3.99912	4.08045	3.50629	4.95796	4.23058	3.99001	3.94331	5.15567	2.12516	4.48057	4.17619	4.93516	4.41384	3.8448
ENSG00000080345	3.00002	2.29676	3.70772	4.02316	3.84467	4.18974	4.10815	2.07759	4.50072	4.69695	2.48962	3.90917	4.22844	2.74684	5.06471	4.2617	4.03016	3.55873	3.13124	3.77061	4.8583	3.65457	2.27169	3.25595	4.00902	4.46024	3.68433	4.42793	4.48466	3.90109	2.20176	4.12513	4.35535	3.23598	4.20655	3.30806	3.84946	2.67542	4.52135	3.46855	3.03296	3.66702	4.13922	2.81723	3.51472	3.35419	4.5679	3.81882	3.53824
ENSG00000182383	0	0	0	0	0	0	0	0	0	0	0	0	0	0	0	0	0	0	0	0	0	0	0	0	0	0	0	0	0	0	0	0	0	0	0	0	0	0	0	0	0	0	0	0	0	0	0	0	0
ENSG00000115145	3.09472	4.19261	4.52259	5.20253	4.90208	4.54668	5.17566	2.12598	4.65769	4.71466	4.61689	4.51319	4.81356	4.20316	4.96122	4.93885	4.66885	4.58996	4.19732	4.28079	5.92544	4.48914	2.95222	4.42314	5.02833	4.89439	4.73438	4.9105	5.13336	4.64839	3.14196	4.79051	4.76302	4.90043	5.14761	4.06169	4.95284	3.47973	4.88865	3.86947	4.31889	4.26677	4.94605	3.70876	4.59099	4.56071	5.14267	4.01248	4.04858
ENSG00000115159.1	4.34448	5.22405	5.27973	5.24055	5.14002	4.88042	5.80534	3.87043	5.53895	5.67753	4.46063	4.87951	5.39158	3.9254	5.57754	4.93068	5.05766	4.75573	4.51584	4.03522	6.08084	5.23548	3.06845	4.69338	5.04519	5.56002	5.50787	5.29349	5.6382	5.17269	3.41602	5.63424	5.39597	5.44188	5.59332	4.90433	5.82196	3.55384	5.26075	4.98685	4.25499	4.75507	5.08846	3.80396	4.80855	5.17457	5.57754	5.46596	4.41841
ENSG00000115170	3.20222	5.49487	4.89567	4.98611	5.13915	5.17951	5.45562	2.34694	5.36787	4.89476	4.16728	5.60014	5.22376	4.18402	4.09247	4.16074	5.40486	5.1845	4.03822	4.57182	5.94297	4.54547	4.10283	3.76432	4.85497	5.30302	5.06726	5.05193	4.87383	5.05889	2.93765	4.57131	4.68416	4.53067	3.98057	3.68554	4.19152	4.0764	5.21142	4.46709	4.62032	5.66776	5.24986	2.72971	4.62492	4.46895	5.29434	4.83678	3.19501
ENSG00000007001	1.49353	2.91204	-0.687295	-0.0188328	0.490474	0.631676	0.274079	0.304553	0.403019	0.418039	0.135562	-0.0220151	-0.687295	1.31994	-0.253351	0.509712	-0.493925	-0.504738	1.03041	-0.224895	1.87188	0.202412	0.792967	0.134314	-0.104873	0.737128	0.478118	0.523618	0.0945943	0.716117	0.364284	0.0453309	-0.0593935	1.5002	0.47872	1.59042	0.783048	0.497395	-0.209753	2.45009	-0.312655	-0.535526	2.92952	0.174567	0.801664	-0.687295	-0.283724	2.05058	1.28922
ENSG00000163331	0.857122	3.02451	-0.332828	-0.332828	0.362847	0.252461	-0.11119	-0.0671089	2.17232	2.62169	-0.332828	0.722726	0.811585	0.943949	0.386134	-0.332828	0.578002	0.248901	0.881784	-0.0649641	-0.332828	-0.332828	0.215583	1.54229	-0.065639	1.06482	1.82353	4.81164	-0.332828	1.56693	0.559237	-0.332828	-0.109642	0.249925	0.414326	0.536377	-0.332828	-0.180185	1.43595	0.352186	0.645653	0.833442	-0.0886973	1.62987	-0.332828	1.38871	0.339995	-0.332828	2.00425
ENSG00000115183	2.63954	3.90071	5.06095	5.37864	4.68598	5.18945	4.97105	2.5035	4.95493	5.70808	3.81899	4.36491	4.31906	3.51959	4.64424	4.73454	4.13977	4.37583	3.65286	4.1943	4.81135	4.4039	1.68399	4.08958	4.6716	4.55096	4.81121	4.99125	5.24765	5.14132	2.58851	4.94483	4.03956	3.8327	4.4191	3.38196	4.25063	3.80332	4.94426	3.08542	3.73639	3.98727	6.10981	2.65158	4.23085	5.1412	5.49026	2.51015	3.64514
ENSG00000123636	2.45472	2.5813	3.16716	4.0191	3.79795	3.16563	3.98945	2.14001	3.70483	4.32057	2.58426	3.12584	3.33148	2.75534	3.70897	3.60497	3.54164	2.57558	3.16429	2.90536	4.29722	2.69547	2.05194	3.02583	3.34299	3.59265	2.79131	3.65749	3.70461	3.0058	1.72056	3.1656	3.78138	3.28872	3.89691	2.84531	3.73466	2.46904	3.77691	2.88229	2.28262	2.90582	3.2152	1.76137	3.64544	2.59236	4.03445	2.41952	3.21385
ENSG00000054219	1.8952	0.672213	2.9031	2.86589	1.69806	2.17013	1.77013	1.26241	1.78863	2.70592	1.37934	2.97576	4.28803	1.69512	1.41171	2.15887	4.94468	3.00629	2.46345	2.74911	1.24401	2.31672	0.917321	2.34451	3.81687	3.83046	3.27357	1.45398	3.53598	2.66581	1.46665	2.62578	1.00554	3.60013	2.68708	1.83205	2.404	1.99603	2.34431	2.53319	1.65011	3.51068	0.0175791	1.19619	1.27025	4.59708	2.40596	1.89284	1.51047
ENSG00000153246	1.50061	1.95323	2.82258	1.15439	0.832489	0.835242	0.957249	0.456383	2.05502	1.61863	1.1865	2.32476	2.96307	1.32151	1.40048	2.19435	1.65161	2.88546	-0.240224	1.55893	0.592314	2.60042	0.635836	1.28942	1.14384	2.86231	3.81183	2.19485	3.24878	1.41911	-0.0475712	1.84023	0.744343	2.52233	0.820015	0.925475	1.67871	1.68532	2.02684	0.720656	0.588703	2.39418	0.739177	0.364703	0.410276	5.37932	4.40791	1.07839	0.554639
ENSG00000136560	3.33075	4.16314	5.83861	5.75764	5.25213	4.96786	5.26579	2.83624	4.68092	4.77321	5.0273	5.00504	5.35893	4.82401	4.17396	5.39091	5.25474	5.158	4.44466	5.10902	5.30432	5.35283	2.94312	4.51335	5.24042	5.32764	4.90577	4.79544	5.7446	4.57639	3.02244	5.21392	4.45124	5.62254	5.6878	4.41663	5.06473	3.976	5.64691	4.10612	4.39369	5.39021	4.39524	4.42672	4.70195	5.53062	5.62482	3.97923	3.70397
ENSG00000144290	3.91193	3.56077	-0.610596	1.14806	4.22827	3.2596	4.13149	4.42296	3.27076	3.92571	2.61295	3.1279	0.740335	2.56073	3.50044	2.24968	1.53893	2.18993	2.07987	2.55804	3.33986	1.5155	3.13138	-0.0383546	1.58822	3.26717	3.1046	3.76382	3.51558	4.08629	1.89042	1.67864	3.77153	0.774253	0.917828	5.53988	2.95331	0.0286676	2.39042	6.36642	1.74594	-1.10584	4.16111	-1.05159	1.93652	0.960251	4.50228	6.63248	4.60427
ENSG00000197632	0.0865475	-0.00350194	0.0827922	2.94782	-0.00350194	0.623976	4.50112	-0.00350194	0.883149	0.0686679	1.55841	0.552113	3.15986	-0.180026	0.0945781	0.975967	-0.00350194	1.58198	0.0610886	1.38377	-0.00350194	3.12848	-0.00350194	-0.00350194	1.0416	2.13072	-0.180026	0.272537	-0.00350194	5.13804	-0.180026	0.409662	0.0992092	0.0707178	-0.00350194	-0.00350194	-0.00350194	-0.00350194	0.202695	0.133043	1.55318	3.84322	-0.00350194	-0.00350194	-0.00350194	2.94187	-0.00350194	0.35793	-0.00350194
ENSG00000078098	1.70644	2.12025	4.08633	3.89643	1.98455	2.69691	2.1185	1.27654	1.30633	1.47334	1.83121	5.20918	5.64271	0.312106	2.09002	1.41224	3.48887	2.19624	1.69898	3.11519	1.51162	3.03955	3.42609	1.28559	2.73792	4.42644	2.06772	0.709216	1.4673	2.71115	-1.04649	2.81292	0.995664	1.43043	1.05291	0.668987	2.07427	2.49	3.60698	0.857779	1.73281	5.80038	0.559841	2.53101	0.520398	1.45553	2.90842	1.49967	1.00792
ENSG00000082438	2.80045	1.95417	2.60724	3.22749	3.49288	2.98421	2.69573	1.73658	2.56627	2.59855	2.17498	2.18101	2.63022	3.38961	1.89711	3.03189	3.38817	1.40379	2.20527	2.30075	3.3907	1.92144	2.11671	1.62167	2.34569	3.23935	2.07888	2.77975	2.49514	2.07949	1.28129	2.93046	2.0782	3.17083	2.75379	1.45902	3.74881	2.83343	1.01625	2.11406	1.92945	2.96853	1.9944	1.3765	2.58606	2.03345	1.68017	2.2216	1.90983
ENSG00000115339	1.49986	3.2145	1.10961	2.40841	3.65685	3.69397	1.20719	0.591218	2.58103	-0.69033	0.147873	1.4214	2.34503	4.10608	2.35631	1.17879	3.15827	0.351703	1.3126	3.28755	4.00518	1.26039	-0.651975	2.45503	2.81029	3.90992	1.58411	2.5773	1.25657	1.77442	1.27974	0.975458	1.77407	2.03032	1.93234	1.1857	2.87034	1.40796	0.102799	0.933529	2.11736	2.32215	1.72975	2.26282	0.321656	1.07966	2.89608	1.4242	1.59689
ENSG00000081479	1.50628	1.37431	0.146604	2.10487	2.08202	2.02599	1.40525	1.7165	0.283718	0.251993	0.0809073	0.0728874	0.216328	0.752647	0.0854212	0.301432	0.219581	0.692259	3.19338	1.14856	0.704869	0.150836	0.332515	3.81785	0.83606	0.945569	0.393752	1.67382	1.28342	1.44393	1.66562	1.41071	2.03337	0.619352	0.966408	3.48101	2.23184	2.24512	0.44822	2.91373	2.88627	0.337412	0.951786	0.0815779	3.11462	0.513679	0.0172369	1.41375	4.40508
ENSG00000071909	-0.0186126	-0.241078	0.250244	0.145703	0.23631	1.60061	-0.0613992	-0.248482	0.170849	0.560173	-0.0737228	1.05093	0.0411105	0.360749	0.26767	0.439618	1.48383	0.33923	0.389665	-0.077544	0.497926	-0.265348	-0.067265	-0.314281	0.0956634	0.774959	0.478349	0.865836	0.336854	0.449546	0.200405	0.329215	0.511192	0.326621	-0.00996303	0.0639493	-0.0912791	-0.04403	0.861572	-0.0812695	-0.0903206	-0.226375	-0.0875519	-0.241919	0.0338275	0.188161	1.23144	0.389166	0.0385738
ENSG00000071967	5.84861	5.50153	7.41842	7.13679	6.51154	5.77994	5.65587	4.64606	6.4602	6.1463	5.86207	7.29722	6.8464	5.43794	6.13228	6.17058	6.84214	6.1915	5.68336	7.01659	6.23323	6.08607	6.91391	5.78231	6.69439	6.96609	6.38646	5.06102	5.51968	5.82995	4.04133	6.11255	4.35887	6.88647	6.04058	5.61139	6.5416	5.02517	7.16075	6.01536	5.88448	7.25159	1.94716	5.25408	6.1933	7.25697	6.88955	4.59789	5.65959
ENSG00000077380	4.92922	5.79882	6.41556	6.58551	6.70916	6.42029	6.76954	4.68172	6.57594	6.43716	6.10794	6.37362	6.07689	5.47788	6.33301	6.59079	6.23719	6.25129	6.25212	5.87099	7.24597	6.36911	4.8969	6.77907	6.72333	6.35136	6.36671	6.73527	6.60551	6.43955	4.76476	6.44858	6.58614	6.42707	6.73249	6.7621	6.13938	5.84198	6.69088	6.18484	6.65046	5.82924	6.43459	4.4019	6.77541	6.1538	6.76979	5.63962	6.93048
ENSG00000172878	2.24459	3.17487	2.93499	3.83977	3.52381	3.31925	3.35204	1.799	3.74159	4.00008	3.38751	3.08144	2.74029	2.69486	3.53597	3.62498	2.96202	2.78987	2.81739	3.76262	3.32412	2.88237	2.52937	3.17662	3.61466	3.07649	3.08155	4.18165	3.32787	3.26529	2.36964	3.09488	3.26097	3.25779	3.0046	2.7861	3.31805	2.72669	3.76944	2.53523	2.88398	2.83139	3.00983	3.04438	3.02757	3.12342	4.08036	2.4955	2.63026
ENSG00000091409	5.15329	5.00068	5.66319	4.89932	6.45774	5.2207	4.5039	3.54297	5.85624	6.38773	5.10927	4.49297	5.37815	4.50384	5.88333	6.09036	5.79998	4.80244	4.49982	4.82609	6.43592	4.37583	3.62216	5.38994	5.29952	6.85122	4.55835	5.56608	5.64112	5.08416	3.16685	5.1739	5.73121	6.20006	6.62146	5.32833	6.02669	4.48671	5.25419	4.91321	4.45546	5.08283	3.35559	4.2265	5.22659	7.78696	6.3965	4.92221	4.78482
ENSG00000091428	5.37354	4.31944	3.44846	3.29916	5.14878	3.81626	4.90042	6.92967	3.36766	6.10506	4.14153	3.75717	2.30931	3.48372	4.49728	3.81219	2.85391	3.75324	6.08821	2.83391	5.33059	2.46351	6.20219	3.74426	4.16696	4.87686	4.11028	5.00518	4.142	4.48836	4.44439	4.12786	4.71674	2.71573	3.22311	6.78831	2.10785	4.44885	3.92805	6.6483	3.15448	3.15319	4.30263	1.55163	5.67721	1.84204	4.10624	7.65876	7.80751
ENSG00000091436	3.42842	4.25773	4.71115	4.70736	4.11722	4.4337	4.61124	2.22281	4.67728	3.67107	3.65746	4.50767	4.53163	3.41616	4.80391	3.99632	4.18807	4.19306	3.46095	4.44159	4.85059	4.21343	2.70722	3.46717	4.49118	4.73057	4.28368	4.36908	4.31038	3.95866	1.75184	4.19525	4.05678	4.42314	4.16958	2.5209	4.68132	3.51827	4.71176	3.07556	3.72618	4.14576	2.51175	2.61402	2.77962	3.19692	4.34744	2.76933	2.32312
ENSG00000172840	2.39501	3.207	2.97887	3.30265	3.38661	2.04753	2.86584	2.13371	3.32399	3.58867	3.28035	3.44348	2.99021	2.04426	3.49131	3.23752	2.23051	3.02209	2.78361	3.16682	3.92139	2.90529	1.4766	2.68192	2.96791	3.13003	2.4375	4.01966	3.43444	3.20713	1.56239	3.6822	2.87153	3.2648	3.47374	2.86367	3.85182	1.91566	3.76884	3.0375	2.8436	2.18811	3.399	1.61545	3.12602	3.41469	3.87633	2.95772	2.77829
ENSG00000144306	3.68488	4.7388	4.42081	4.66011	5.17512	4.74695	5.02106	3.76329	5.10422	5.32488	4.49101	4.97212	4.52102	4.01409	4.53819	4.96396	4.68895	4.85094	4.60828	4.3725	5.4352	4.46027	3.52702	5.02996	5.02555	4.99726	5.20794	5.43274	5.39887	5.00147	3.61515	5.06867	5.36053	4.88513	5.23684	5.03054	4.96576	3.38326	5.42922	4.84905	4.42564	3.87572	5.70175	2.83838	4.54263	4.88522	5.21874	4.68969	4.7723
ENSG00000115934	0.000997809	0.000997809	0.000997809	0.000997809	0.000997809	0.000997809	0.000997809	0.000997809	0.000997809	0.000997809	0.000997809	0.000997809	0.000997809	0.000310449	0.000997809	0.000997809	0.000997809	0.000997809	0.000310449	0.000997809	0.000997809	0.000997809	0.000997809	0.000997809	0.000997809	0.000310449	0.000310449	0.000997809	0.000997809	0.000310449	0.000310449	0.000997809	0.000997809	0.000997809	0.000997809	0.000997809	0.000997809	0.000997809	0.000997809	0.000997809	0.000997809	0.000997809	0.000997809	0.000997809	0.000997809	0.000997809	0.000997809	0.000997809	0.000997809
ENSG00000154511.1	3.9513	4.42331	4.62368	4.6907	5.2054	4.82602	5.35114	3.86853	4.98594	4.94579	3.63745	5.15403	4.71991	4.82034	4.7466	4.60231	4.09687	4.46591	4.82333	3.99673	6.1413	4.07491	3.12433	5.23588	4.95052	5.3296	4.856	5.18132	5.18529	4.98752	2.45532	5.02159	5.0794	4.52495	5.12347	5.52579	5.06036	4.09115	3.85191	5.54028	4.77631	3.98585	5.11917	3.18415	5.17745	3.0291	3.71059	5.11996	5.88134
ENSG00000144320	2.67471	5.20533	4.24502	4.93833	4.82391	5.21916	5.12851	2.56345	5.24896	4.43243	3.35984	4.36959	4.47216	3.32728	4.55074	4.65889	4.68459	4.6058	3.78814	4.82815	5.98764	4.74556	2.72352	4.02487	4.74207	5.05302	4.61434	4.99505	5.09212	4.21699	2.45536	4.87174	5.25928	4.38907	4.76653	4.27116	4.48924	3.00618	5.1717	4.07086	4.20652	4.09913	4.84747	3.44356	4.22129	4.32442	5.85401	4.45549	3.75943
ENSG00000116044	4.69239	5.83085	6.8037	6.83158	6.22852	6.56268	6.56269	3.79994	6.50349	5.97775	6.12772	6.33378	6.46425	5.72574	6.67143	6.32405	6.87797	6.71685	5.84473	6.58746	7.30721	6.85763	5.12192	6.4739	6.93928	6.70869	6.6888	6.84221	6.67149	6.50029	4.3823	6.56027	5.40728	6.60122	6.50645	5.98854	6.48931	5.12796	6.85788	5.57132	6.02037	6.21566	5.64582	5.04689	6.12977	6.8247	6.752	4.90894	5.62512
ENSG00000155636	1.92552	2.90459	3.04417	3.39853	3.28798	3.42159	3.61448	1.51175	3.52624	3.44626	2.50822	3.40204	3.3905	3.40315	3.16764	3.43425	3.11246	2.85985	2.64239	3.30112	3.45077	2.7842	1.84829	3.03791	3.48218	3.43338	3.21945	3.67342	3.26245	2.86155	1.61436	3.029	3.2322	2.91072	3.76421	2.59705	3.40652	2.15282	3.56749	2.62344	2.75454	2.92788	3.30262	2.61718	2.75413	2.89444	3.30115	2.60941	2.5471
ENSG00000150722	0.93449	5.08219	1.34144	0.852905	3.91848	1.8307	0.169981	0.78341	2.02473	1.7221	3.7782	2.61259	0.18316	1.85186	3.33071	3.12752	2.62252	2.11035	4.26705	0.740731	2.61877	0.974913	1.34275	2.64593	2.33989	1.96131	2.55337	2.37835	1.72166	1.93925	0.736016	2.4449	1.61518	2.69759	3.23016	2.1604	4.74877	0.582909	2.36238	1.28633	2.53356	0.393531	0.048194	0.671401	2.31138	1.72398	1.58431	0.638689	0.90558
ENSG00000065548	4.75383	5.26294	6.36859	6.40372	6.36095	6.41357	6.41114	4.7785	6.4656	5.91452	5.9948	6.51301	6.34333	5.53639	6.94709	6.54723	6.44875	6.26325	5.73701	5.71133	7.13716	6.48389	5.19119	6.07299	6.3004	6.4222	6.69132	6.61964	7.0138	6.32524	4.67068	6.57012	6.57426	6.17181	5.85978	6.16435	5.73976	5.12779	6.71155	6.4586	6.01761	5.92268	6.55748	5.39473	5.67461	5.99356	6.60807	6.46413	5.69065
ENSG00000003436	2.02966	2.81877	4.07017	3.42002	2.88139	3.12261	3.0334	0.842228	3.30508	1.52683	2.99951	4.02234	3.58275	1.55607	2.93777	2.12042	3.73625	2.22538	0.644591	2.42777	5.10123	3.42722	4.35204	1.72921	2.79481	1.26525	3.65172	3.82779	3.10993	3.38045	1.62941	3.37704	4.13707	2.56904	2.97338	2.222	3.0461	2.85854	4.71631	0.875473	2.78786	4.97522	1.99095	3.26365	1.56785	2.0057	4.16147	1.26258	0.868915
ENSG00000081320	2.7227	3.26999	3.69824	3.73214	4.23519	4.04427	4.4914	1.87955	5.23586	4.07651	4.52205	5.32611	5.15697	3.4367	5.00909	3.63799	4.78764	3.45396	3.65439	4.89732	4.03005	3.63402	1.55949	3.21862	5.2872	5.04287	4.68092	4.45264	3.81912	4.08313	2.68875	3.71509	4.19831	4.75813	4.03899	2.42219	4.048	3.80644	4.48296	3.25521	3.73752	5.45302	2.42182	3.34467	3.50598	4.2138	2.81788	2.86891	2.01126
ENSG00000144395	0.139521	0.0016435	0.440687	1.13285	1.23356	1.01109	0.823624	0.0456907	1.29556	1.11218	0.232408	1.11355	1.23603	0.345602	0.527378	1.65652	0.605285	0.318294	0.443783	0.661784	1.76099	0.708045	0.0235966	0.46792	1.08916	0.705099	0.842267	1.71721	0.742019	0.739855	0.683494	1.13651	1.28905	0.166644	0.524901	0.142303	0.492084	0.584853	1.65066	0.104586	0.393165	0.823486	1.13429	0.833651	0.669124	0.29213	1.74052	0.152167	0.644962
ENSG00000187942.1	0.422665	0.315772	0.984156	0.928933	0.656364	0.52925	1.13984	0.113076	2.45766	0.946405	0.553998	0.702551	1.48527	5.6157	0.295292	0.880464	0.888937	0.155588	0.0655397	1.02872	0.0847397	0.318232	0.471592	0.273109	1.72742	2.76547	1.18477	0.855239	0.578046	0.642244	-0.958845	0.922495	0.434151	0.357666	1.55641	0.4796	0.767641	1.59498	0.85608	0.504775	0.668243	1.39476	0.81943	2.09977	0.311163	0.639994	0.442773	0.546795	0.183645
ENSG00000065413	2.70283	3.10293	3.09815	3.77152	3.49315	2.89393	3.68124	1.92859	4.16522	4.70992	2.3019	3.10638	3.66012	3.09653	2.83921	3.02441	4.30786	2.75396	3.36553	2.36403	3.38679	1.7381	1.59283	3.27114	3.63636	4.3593	3.0971	3.68892	2.85185	3.60523	2.41444	3.33244	3.3081	3.60504	3.68481	2.71873	3.95492	3.52481	3.12635	3.15891	2.12566	3.90694	4.35793	2.65076	2.81246	3.49227	3.78535	2.85226	3.25511
ENSG00000115896	2.96287	1.92457	2.20748	3.53298	3.80816	3.58474	3.12374	3.71682	3.63543	3.6424	1.72184	3.0266	2.02656	2.04835	1.94727	1.98199	3.07453	2.41746	4.89295	1.04069	3.32187	1.35169	2.09797	4.84219	2.23364	2.63541	2.18959	3.85925	3.21745	3.57872	3.02828	3.03257	4.36412	2.08009	2.38245	5.06791	3.04029	3.52446	4.08004	4.90308	4.10169	2.0665	3.70623	0.306876	4.36955	1.32487	1.62746	4.01836	5.53198
ENSG00000155729	2.87801	3.91568	4.05422	4.21245	4.42259	4.1002	4.21059	2.9095	3.79539	4.31377	3.73195	4.09702	4.0607	3.65199	3.94889	4.0581	4.11996	3.96956	4.1023	4.07046	5.22493	3.9288	2.94305	4.26439	3.97558	3.93368	4.33683	4.57715	4.36562	3.70911	2.62063	4.18386	4.13552	4.26616	4.23514	3.78665	4.30545	2.84944	4.34014	3.47979	4.2244	3.85088	3.94677	2.90114	4.3418	4.1021	4.0866	2.83757	3.75381
ENSG00000138356	1.83845	0.147635	1.73402	2.6185	0.810822	2.813	1.83913	0.119448	3.59785	3.09211	0.94689	2.24872	3.75168	1.02402	2.3056	1.30972	4.16712	2.52753	0.429892	2.27611	1.67124	2.9228	2.61246	1.88266	3.54806	2.5123	2.0259	1.73881	1.2054	2.65155	0.412557	1.57151	1.5094	0.641708	1.37677	0.89891	0.465814	0.663486	1.32525	1.0121	1.76593	2.78121	0.725248	0.173845	0.778374	0.381356	2.61238	1.17581	0.788867
ENSG00000082153	5.15983	6.07824	7.07365	7.28195	7.26921	7.41598	7.18663	4.49123	7.18389	6.68172	7.21325	7.23517	7.17381	5.51072	6.89157	7.35705	6.87617	7.26506	5.83651	6.81152	8.11186	7.68392	5.25338	6.61756	7.27388	7.19467	7.21496	7.41116	7.82362	7.02424	4.64258	7.40564	7.05709	6.82319	7.00815	6.13405	6.43791	5.94096	7.78697	6.10219	6.93503	6.74411	7.36137	5.64187	6.58984	6.71598	7.41772	5.77866	5.74962
ENSG00000013441	4.88074	5.67112	6.1823	6.46618	6.02625	5.99518	7.43566	4.2282	5.93601	7.01787	4.0587	5.98946	6.29758	6.08088	4.47578	6.27024	6.24872	5.18438	6.17495	6.1342	7.60165	5.02352	4.47649	5.76539	6.56733	6.0287	5.85805	6.64598	6.33333	5.61217	4.67678	5.7589	5.9479	6.10659	6.01954	5.00767	6.92789	6.11733	6.13072	5.11853	4.35205	6.42303	5.71981	5.42059	7.18823	5.88321	6.03888	5.36345	6.592
ENSG00000155744	2.78264	1.61733	2.70663	2.82889	3.02724	2.94812	3.75125	2.30206	3.5808	3.86545	1.68671	2.58626	3.25334	2.25099	3.06014	2.79444	2.86163	2.3769	2.35494	2.65221	3.6052	2.39153	2.00599	2.12041	3.04554	3.35121	2.74628	3.68497	2.95662	3.19847	1.70462	3.0038	3.38466	2.34358	2.76879	3.30064	2.51335	2.132	3.08925	4.38245	1.50508	3.03365	3.41464	0.970927	2.41928	2.61326	3.35308	4.6312	3.05226
ENSG00000119013	5.8403	7.25453	7.24999	7.06751	6.87887	7.08885	6.91951	6.23954	6.72655	6.75841	7.48723	7.0746	7.04487	6.78498	6.15569	6.96875	7.20166	7.25031	7.04301	6.57354	7.00802	7.07818	6.52061	7.30853	7.21038	6.93583	7.28014	7.33971	7.95794	6.99951	5.6723	7.28904	6.80187	7.55893	7.09445	7.16774	7.65629	6.37822	7.64412	7.01014	7.35447	6.84076	7.09738	7.48245	6.7273	6.81396	7.29215	6.92801	6.83637
ENSG00000064012	2.04751	2.3129	3.55079	3.7025	2.9287	2.82101	2.78983	1.22277	2.67902	2.33223	3.31777	3.22521	4.21984	3.21258	2.99867	3.01332	4.20322	3.26144	2.51126	3.47909	2.20917	2.52862	1.98893	3.01421	3.37277	3.51396	3.24845	2.584	3.60615	3.01798	2.37372	3.43589	1.62843	3.24791	3.24823	2.07506	2.99217	3.21025	4.23135	2.02132	2.9867	4.04959	1.15417	2.87081	2.38041	3.40491	3.87639	1.54452	1.25409
ENSG00000155744.1	2.78264	1.61733	2.70663	2.82889	3.02724	2.94812	3.75125	2.30206	3.5808	3.86545	1.68671	2.58626	3.25334	2.25099	3.06014	2.79444	2.86163	2.3769	2.35494	2.65221	3.6052	2.39153	2.00599	2.12041	3.04554	3.35121	2.74628	3.68497	2.95662	3.19847	1.70462	3.0038	3.38466	2.34358	2.76879	3.30064	2.51335	2.132	3.08925	4.38245	1.50508	3.03365	3.41464	0.970927	2.41928	2.61326	3.35308	4.6312	3.05226
ENSG00000115993.1	4.59165	4.49258	6.13446	5.55949	5.45072	5.32443	5.80234	4.79504	5.39256	5.56229	4.71674	5.22469	5.5157	4.16629	5.88103	4.65221	5.79863	5.81921	6.29743	5.36804	5.60718	5.48432	4.35646	6.65398	5.73336	5.66044	5.19613	6.07093	6.50283	5.42302	6.0115	5.72431	5.32555	5.31684	5.26893	5.98152	5.2134	5.34612	5.41852	5.65445	5.59159	5.19628	5.18884	3.71871	5.30905	4.88337	6.09795	5.25145	5.5071
ENSG00000082146	4.60701	6.19591	4.83289	5.3781	5.8203	4.88816	5.50248	3.77175	5.67856	4.64771	5.19983	5.72697	5.6362	4.57114	5.61188	5.81671	5.53836	5.5222	5.27241	5.40179	6.98393	5.60559	3.78179	5.83284	5.41047	5.61524	6.10948	6.31578	5.69496	5.8577	4.8848	6.07949	4.994	5.3493	5.80248	5.69274	5.44828	4.03564	5.60721	4.92525	5.80178	3.82915	5.56651	4.99109	5.12747	4.34802	5.86144	4.64387	5.05848
ENSG00000082126	0.326371	0.421314	1.27679	0.335694	0.216156	0.92994	0.452321	0.0338224	0.104371	0.0502029	0.262924	0.88917	0.953374	0.193408	0.127813	0.0916747	1.01542	0.538664	-0.0153044	0.258832	1.00322	0.220915	0.104484	0.113273	0.229916	-0.0153044	0.78319	0.161766	0.422304	0.514625	0.630698	0.544919	0.176234	0.0637148	0.15201	0.0388167	0.219456	0.21223	0.93727	0.254842	0.242053	0.121657	0.0581538	0.00371027	0.0900458	0.164335	0.381686	0.20996	0.0547417
ENSG00000003393	2.79831	3.49074	3.96358	3.97851	4.1225	3.84047	3.9349	2.5532	4.11307	4.24576	3.53666	3.92582	3.83385	3.43236	4.04502	4.31872	3.68028	3.84204	3.28598	3.99276	4.8158	4.04528	2.27147	3.44167	4.06359	4.14022	4.01493	4.54538	4.49116	4.44811	1.95978	4.48388	4.1205	3.58592	3.8977	3.64682	3.97224	2.69116	4.64332	3.88536	3.09201	3.40775	4.31486	2.68942	3.41535	3.73217	4.58234	4.20815	3.4744
ENSG00000055044	3.91712	4.40247	5.54264	5.60833	5.54178	6.06363	5.84434	3.39949	6.12137	5.80236	4.59421	5.76847	5.91724	4.82817	5.49657	6.18866	5.60211	5.54355	4.48187	5.44944	6.29602	5.92715	4.15599	4.87329	5.37887	5.68843	5.58254	6.05097	6.39372	5.52824	3.80966	5.68952	6.11888	4.82633	5.09541	4.62529	4.8926	4.37149	6.22984	4.99402	5.14468	5.49934	5.87473	5.51287	5.00554	5.30533	6.21284	4.76428	4.44796
ENSG00000144426	1.62052	1.44771	1.91424	2.42351	1.90938	2.29943	2.10811	0.710538	2.62134	2.43173	1.4565	2.01661	2.58934	1.11564	2.72031	1.64001	2.56831	1.51951	1.23212	2.02937	2.83186	1.82531	0.961864	1.71554	2.08431	2.28018	1.50989	2.3492	2.30789	1.60711	0.685207	2.43036	2.06747	1.18295	2.42225	1.04275	1.84155	1.15823	2.38611	1.46194	0.975794	2.01462	2.1688	0.344518	0.955787	1.76013	2.23387	1.31734	1.13208
ENSG00000119004	2.51298	2.65145	2.9909	3.15647	2.83948	3.1067	3.38919	1.20139	3.36908	3.74899	3.06252	2.8093	3.18058	2.64973	4.09444	3.58561	3.15243	3.26055	2.02049	3.12035	3.02421	2.79103	1.58182	2.44999	3.35239	3.28197	3.38272	3.57337	3.54829	3.13674	1.56336	3.50485	2.88492	2.60013	3.36468	1.88886	3.37238	2.59422	3.33946	1.79666	3.01486	3.31708	3.00737	2.67176	2.21393	2.82123	3.46164	2.22337	2.63716
ENSG00000116117	2.4671	3.41696	3.22528	3.5675	3.29909	2.57394	3.53144	1.75034	3.54553	3.17933	2.89494	2.72162	2.73037	3.24941	3.72462	3.12603	2.83686	2.41235	2.50075	3.23486	4.61414	2.29349	3.00752	2.86335	2.12395	4.10171	2.32977	3.36081	3.23751	2.28064	0.691005	2.7626	2.9901	3.57708	3.78917	2.5514	3.32802	1.9622	3.38563	2.15358	2.74274	1.98074	2.64057	2.49574	3.17963	2.46437	3.52461	1.88431	2.24294
ENSG00000114933	2.4779	1.72045	2.87502	3.10953	2.69197	3.08115	3.60795	1.04933	3.50531	3.3546	1.53109	2.50587	3.2201	2.47113	3.87763	2.82089	3.05344	2.19156	2.24579	2.92615	3.5521	2.30842	1.51994	2.38984	3.16823	3.20772	2.39355	3.45917	3.11439	2.50671	1.39095	2.78615	3.02921	2.45676	3.20736	2.02508	2.88087	2.14892	3.06301	2.06508	1.91407	2.90535	3.81564	1.5176	2.67238	2.7704	3.06796	2.29706	2.48607
ENSG00000023228	4.16945	5.79587	4.70225	5.09654	5.17957	5.12505	4.92863	3.9834	5.86154	5.73706	4.80436	5.16752	5.05619	4.33696	5.27796	5.64001	4.93362	4.76708	4.5803	4.69194	5.30996	4.45066	3.65786	4.85503	5.18684	5.48239	5.38292	6.00462	5.75325	5.62982	3.53409	5.46271	5.52923	5.01568	5.16711	5.42519	5.79775	3.83958	5.26517	5.74728	4.80132	4.45125	5.91225	3.87137	4.91982	5.52047	5.60504	5.86227	5.11072
ENSG00000144410	0.441804	0.823882	-0.352357	0.654808	0.754401	0.999555	0.34213	0.108657	0.624008	0.55605	0.557146	0.0641067	0.00572225	0.717193	-0.352357	0.445364	-0.352357	0.592214	0.44526	1.37101	1.24836	0.523471	-0.352357	0.0174909	0.461234	1.15353	0.427407	0.0266148	1.37059	0.533427	0.153996	-0.352357	-0.352357	0.787356	0.609164	-0.352357	1.07304	0.14901	0.570971	0.00699832	-0.0586025	-0.352357	0.401701	-0.0803268	0.280323	1.15021	-0.352357	0.531272	0.288175
ENSG00000163249	3.30278	3.57102	4.34426	4.73512	4.23131	4.37432	4.39087	2.85548	4.63624	4.34043	4.10769	4.21778	4.89278	2.96429	4.33052	4.78731	4.56119	4.74397	3.7111	4.13727	4.85303	4.53846	2.69355	4.41586	4.95903	4.7305	4.57652	4.82195	4.64751	4.3426	2.54326	4.66279	4.27386	4.36796	4.78765	3.96068	3.55056	3.90949	4.55602	4.34039	4.37161	4.57915	4.14231	3.05835	3.39082	4.30859	4.03606	4.15671	3.6327
ENSG00000118231	0.0660689	0.10146	-0.206639	-0.206639	-0.206639	2.17867	-0.206639	1.11189	4.24241	1.01106	2.78822	-0.206639	-0.206639	0.222946	-0.206639	0.966953	-0.206639	1.42408	0.222946	1.9915	1.24159	0.499294	-0.206639	1.01076	2.98871	0.222946	0.548913	-0.206639	0.596943	0.222946	2.23066	0.307874	-0.206639	-0.206639	2.82208	0.376935	0.895599	0.0985492	2.98422	1.3414	-0.206639	0.157786	-0.206639	0.349711	-0.206639	-0.206639	-0.206639	0.50593	0.501495
ENSG00000115020	3.44703	4.20487	4.14714	4.80699	4.88237	4.44912	4.9662	2.84226	4.87515	5.04802	3.99316	4.54638	4.65816	3.46047	5.05444	5.20789	4.70844	4.25921	4.0199	4.27301	5.47355	4.19881	3.05758	4.321	4.74785	4.91834	4.43912	4.99523	4.90941	4.64911	2.70862	4.56577	4.79631	4.49761	5.0354	4.17184	4.57775	3.45256	5.09381	4.35079	3.6363	4.26633	5.75736	1.77573	4.64386	5.22931	4.97091	4.31171	4.09567
ENSG00000078018	7.17831	6.23098	5.05987	5.61423	7.68554	6.94421	7.26307	6.87095	7.95671	8.37121	6.10977	6.28345	3.62253	4.93768	7.04947	7.35476	5.07885	6.51866	4.91833	4.46699	8.20798	4.55709	5.96754	6.34833	6.32145	6.79315	7.48656	7.77087	7.09777	7.37823	4.24696	7.19869	7.79487	5.10842	6.30999	7.52544	5.99419	4.55231	6.99275	7.81871	5.84884	4.34416	8.78412	4.92201	6.31002	7.3794	6.68458	8.48213	6.99251
ENSG00000144445	2.21542	2.50823	3.36067	3.58296	3.3758	3.0697	2.32612	1.52439	3.558	3.93814	2.56495	2.90971	2.88233	2.35762	3.38496	3.18098	2.95447	2.62543	2.18072	3.10846	4.54118	2.48389	2.29012	2.91743	3.31957	3.59611	3.18444	4.03618	3.21379	3.10661	1.41731	3.45032	3.39017	2.95108	3.60573	2.19223	3.06955	2.13571	3.08689	2.56301	2.5651	2.68904	4.01959	1.04484	3.14173	3.15215	3.3755	2.49179	2.66123
ENSG00000021826	1.81447	2.70967	2.99227	3.35204	2.11587	1.48298	1.56785	1.22456	2.88482	4.89526	2.26231	1.50161	1.31061	1.41154	0.777549	0.761154	1.83949	1.8739	2.19091	2.78476	1.44944	2.10107	1.70987	2.20867	1.49507	2.75265	1.35665	2.22578	1.74289	2.19919	1.14643	3.6714	2.77458	2.76872	3.71815	2.41906	2.23512	1.55188	4.41628	2.04356	2.18548	2.29836	2.38474	0.325804	1.71902	0.514904	4.41238	1.91529	2.31839
ENSG00000030419	1.43003	1.54096	2.22611	2.64731	2.39063	2.42109	2.70113	0.446695	3.40907	2.41165	1.71414	2.09342	2.08631	2.23339	2.59492	2.02586	2.80456	1.5892	1.98112	2.22965	3.55226	1.73873	0.599962	2.38259	2.54184	3.05229	1.89255	2.54033	1.90084	2.43097	1.29018	2.5197	2.12205	2.26177	2.78703	1.55946	2.45471	1.09327	2.01842	1.50904	1.49802	2.28451	1.91235	0.631503	1.96773	2.26247	1.05201	1.54765	2.08626
ENSG00000138363	4.11999	5.93879	5.99151	5.53282	5.47902	5.26907	4.66267	3.95083	5.63819	5.74954	5.69294	5.53845	5.53603	5.16267	5.80135	6.21962	5.83595	5.48092	5.02971	5.12174	5.74353	5.28661	4.48114	5.69126	5.146	5.46808	6.14585	5.60095	5.50888	5.64631	4.1751	5.55627	5.38368	5.42825	5.20014	5.33865	5.57798	4.58751	6.08969	5.18846	5.54516	4.92333	6.16063	5.83542	5.36319	5.59136	6.15506	5.23291	5.17049
ENSG00000079246	5.87154	6.76047	7.37613	7.34719	7.50389	7.44507	7.32129	5.07794	8.07309	7.29199	6.99362	7.57493	7.3555	6.22509	8.13392	7.55442	7.41171	7.43189	6.35275	6.82988	8.30886	7.2423	5.55943	6.96693	7.20322	7.60747	7.61807	7.73189	7.77147	7.33251	5.44317	7.47079	7.5356	6.74819	6.85036	6.57814	6.86862	6.47244	8.03564	6.72535	7.01438	6.96088	7.73447	6.89844	6.77284	7.10612	7.72042	6.76247	6.43893
ENSG00000079308	4.76034	4.6457	5.36425	5.21561	5.95148	5.59931	6.19392	3.97361	5.26406	5.23904	5.04908	5.645	5.4588	3.81094	5.81839	5.4023	5.17841	5.42799	4.93953	5.84655	5.06333	5.52865	4.07226	5.05171	5.01701	5.64693	5.40711	5.98802	5.19802	4.54536	3.27665	5.52276	4.33257	5.51378	4.61403	4.6434	5.32243	4.95878	5.87712	4.36272	4.79485	5.77227	4.76818	1.60538	4.33257	4.42463	5.26702	4.22257	4.92157
ENSG00000018280	1.8748	1.7296	4.97952	5.16738	3.16312	4.89953	4.54294	1.09235	4.3208	2.18594	3.4387	5.52269	5.88357	4.11614	3.70354	4.75379	5.01445	5.52664	4.94737	4.94224	2.38174	5.10495	1.29277	5.15386	6.12542	4.75831	4.82025	4.16106	4.68222	3.6633	3.11541	4.76177	3.25461	3.88918	3.62138	3.58967	3.67817	4.7867	3.46199	2.84648	4.89009	6.68801	1.00497	4.43876	3.06336	3.23738	2.59765	1.80947	1.24516
ENSG00000115556	1.53585	4.62995	2.1258	1.94474	2.69093	1.88848	2.69062	1.55688	2.89671	3.78021	2.00991	2.60534	2.68711	2.55031	2.54903	2.028	1.85508	2.65162	2.57931	2.63351	2.57914	1.42804	1.63156	2.21226	2.88919	2.08998	3.37438	3.30332	2.10409	2.29263	0.488605	3.05894	2.18276	2.49166	2.70563	2.21326	2.64364	1.74419	3.65138	2.30226	2.19772	1.66276	3.23401	2.35108	2.27071	3.57678	2.72067	2.02151	1.60898
ENSG00000115561.1	5.07291	5.40602	5.89682	6.06536	6.02404	5.50599	5.92967	4.73459	6.21053	5.35269	5.87739	5.95293	5.87215	4.68802	6.34942	5.7659	5.74185	5.76564	5.44874	5.05262	5.79092	5.95688	5.06959	5.55359	5.8504	6.25966	5.85897	5.64711	6.39183	5.85383	4.27596	5.83838	6.02135	6.14575	5.8165	5.68765	5.51013	4.90583	5.90519	6.11435	5.34012	5.69962	6.13649	4.88478	5.52316	5.64692	6.27091	6.22815	4.87254
ENSG00000074582	2.3908	4.29019	4.65026	4.48522	4.63674	4.14014	4.84985	2.91454	4.38162	4.95688	4.54607	4.38329	4.36597	4.07258	4.52085	4.85931	4.09148	4.23097	4.01154	4.35784	4.69899	4.366	3.68675	4.47966	4.48152	4.38839	4.55707	5.22892	4.77808	4.42028	3.49574	4.55563	4.80393	4.07898	4.35434	4.36707	4.56011	3.80958	4.76288	3.81891	4.67462	4.35758	4.92973	5.15833	4.6238	4.68875	4.87078	3.7993	4.09729
ENSG00000280537	0.0972335	-0.0145038	0.0956046	0.359429	0.0700143	0.411807	0.311087	-0.0145038	-0.0145038	0.494286	0.30209	0.406133	0.902889	0.11313	0.418224	-0.0145038	0.401263	-0.0145038	0.303552	1.00879	-0.0145038	0.0710184	0.278457	0.184129	0.124925	0.0278111	0.0278111	0.58229	0.715238	0.133273	0.0278111	0.314328	0.0787202	-0.0145038	-0.0145038	0.0526903	0.0907691	0.41915	-0.0145038	-0.0145038	-0.0145038	0.630894	-0.0145038	-0.0145038	-0.0145038	0.457126	0.611491	-0.0145038	-0.0145038
ENSG00000127824	4.439	4.00164	4.03517	2.98324	5.06247	3.97679	2.70427	5.8774	2.14175	4.96718	3.84232	4.08219	4.31885	4.80261	2.57491	1.6513	4.89751	3.52426	3.13714	4.79669	4.60049	3.60829	4.85545	3.16078	3.28967	6.05041	4.80963	4.46844	4.47518	5.19532	3.16098	4.20433	2.32163	4.74825	1.86443	7.2785	4.08368	3.41215	3.9459	7.4146	4.12261	4.06574	0.813468	3.84619	4.45866	5.48524	2.95702	7.95205	6.19822
ENSG00000054356	4.78788	0.790603	1.31201	2.5227	4.09479	5.82537	6.17683	4.43327	3.17936	4.88372	2.33229	4.69769	4.19088	2.52123	-0.693805	1.72042	1.63855	5.24653	1.89906	6.40463	2.39326	4.35102	4.55956	1.30519	4.27776	4.81442	3.79194	5.6428	2.09798	4.67928	2.24779	5.47286	5.84642	1.74471	0.676231	6.22841	0.401285	1.16991	3.56302	6.70428	3.30609	2.95722	4.63337	0.573179	2.20226	5.0978	0.0935834	7.66426	5.30057
ENSG00000182698	0.491916	0.0303543	0.0303543	0.0303543	0.0303543	0.203588	0.0303543	0.79264	0.0303543	0.474326	0.194252	0.0303543	0.0303543	2.4049	0.0303543	0.0303543	0.0303543	0.0303543	-0.0552178	0.0303543	0.0303543	0.0303543	1.30246	0.0303543	0.0303543	-0.824659	-0.824659	0.0303543	0.0303543	-0.824659	-0.824659	0.582123	0.499159	0.0303543	0.0303543	1.32044	0.0303543	0.0303543	0.826722	1.90736	0.158372	0.0303543	0.220711	0.0303543	0.0303543	0.0303543	0.0303543	3.04113	1.34808
ENSG00000123999	0.806768	2.25406	0.716311	1.82363	1.55185	1.83478	2.80371	0.703907	0.866751	1.39242	0.482295	2.47777	2.06198	2.9197	-0.256081	2.34222	0.549612	1.72743	1.79567	2.66381	1.90743	1.00558	0.801097	0.360817	0.642759	1.7888	1.87618	3.58208	1.15027	1.0789	1.44097	2.55916	2.21642	0.99082	1.70111	0.884277	1.59854	0.30389	3.08584	0.571505	1.74014	0.173772	2.36942	2.69353	1.44943	1.99678	1.33843	1.86263	0.563913
ENSG00000072195	3.29879	4.96611	4.01486	3.66978	4.24588	4.45747	5.05107	2.87346	4.73194	4.16829	3.15035	4.13262	4.13537	3.44601	1.6607	3.61752	4.41909	3.69119	3.0476	4.56479	2.80547	3.55614	2.648	3.32133	4.74329	5.00344	4.36255	4.40449	4.59658	4.14128	1.02256	4.74481	4.03782	4.83333	4.56655	3.29551	5.02431	2.157	4.02541	3.42726	2.69843	2.29114	3.49712	2.66017	2.26309	4.58236	4.39272	3.57292	3.10596
ENSG00000123999.1	0.806768	2.25406	0.716311	1.82363	1.55185	1.83478	2.80371	0.703907	0.866751	1.39242	0.482295	2.47777	2.06198	2.9197	-0.256081	2.34222	0.549612	1.72743	1.79567	2.66381	1.90743	1.00558	0.801097	0.360817	0.642759	1.7888	1.87618	3.58208	1.15027	1.0789	1.44097	2.55916	2.21642	0.99082	1.70111	0.884277	1.59854	0.30389	3.08584	0.571505	1.74014	0.173772	2.36942	2.69353	1.44943	1.99678	1.33843	1.86263	0.563913
ENSG00000114923	4.53087	4.87412	5.21594	5.59928	5.17272	4.56559	5.24951	4.24822	5.45922	4.9272	4.93849	5.619	4.50845	3.74175	5.11104	5.83069	4.05648	5.88092	3.93048	5.63156	4.00662	5.52898	4.16572	3.88168	5.61564	6.20489	6.03783	5.59685	6.7274	5.36233	2.06036	6.08838	5.93645	5.44007	5.38403	5.58152	5.77614	2.75296	5.56875	5.63179	4.55302	3.44926	5.48919	5.5081	3.23112	5.76833	5.41333	6.29674	4.63289
ENSG00000116106	3.69046	5.01722	3.4669	3.9194	4.89976	2.57854	2.2214	3.59691	5.21486	5.13838	2.68234	3.36197	3.68379	3.26334	3.58358	4.75737	3.54238	3.0554	3.03473	3.96718	3.85984	3.52347	3.14273	2.11941	3.99462	5.20622	3.36622	4.06616	3.8918	3.75693	2.13647	4.32627	5.2081	2.52256	2.62414	4.70468	3.22522	1.17597	4.40438	6.12432	2.55407	2.65807	0.181342	1.48363	3.35475	4.30567	4.72558	6.08995	4.11379
ENSG00000152049	2.70139	4.19615	5.81924	6.32833	4.468	5.86074	2.85794	2.52769	4.88185	4.25416	6.16256	6.47137	5.51794	3.01239	5.23818	4.51324	7.04834	5.9724	2.33731	3.58395	2.72982	6.69131	3.37471	3.63811	6.29784	5.65375	5.61807	4.72171	3.90672	5.10872	1.46097	5.23076	4.1275	5.4289	6.14058	3.38259	3.86694	3.72032	6.39509	2.36401	5.04178	4.85496	1.91835	3.14567	3.83973	6.27892	6.78704	2.27786	2.3706
ENSG00000152056	0.853232	0.960163	1.49464	1.54023	1.15954	1.01378	0.943742	0.520761	0.697681	1.59269	1.01044	1.0445	1.12654	1.10347	1.0168	1.6676	1.11445	1.29548	0.908412	1.29305	1.60203	1.88244	0.292853	0.902438	1.22466	2.15986	1.15682	1.42771	2.8658	1.75871	0.836313	2.73153	1.00154	1.52854	1.50346	1.04408	0.763464	0.795505	1.3933	1.0534	1.27317	1.15523	1.49625	0.61503	0.493759	1.72306	1.44876	1.23782	0.878718
ENSG00000085449	3.85003	3.74414	5.54142	5.56496	5.70155	5.17963	5.95386	3.2252	5.344	5.52434	5.18854	5.63071	5.26356	4.11289	5.86789	5.65405	5.36842	5.29359	4.46103	5.24283	6.48782	5.18468	4.10493	4.82624	5.53473	5.29111	5.47768	5.71995	6.07188	5.51176	3.14129	5.65315	5.64186	5.24266	5.18137	4.64342	4.8475	4.56264	5.87286	4.94162	5.04752	5.60097	5.57776	3.43253	5.13207	5.15053	5.99725	4.87932	4.45638
ENSG00000124019	1.84115	0.608061	2.09363	2.71199	2.83557	2.93416	3.21376	0.676421	1.3022	2.1566	2.62081	1.19512	2.58287	3.57648	1.26949	1.59349	3.07067	0.808469	1.74887	0.830651	1.49304	0.565401	0.96238	1.22671	2.50725	2.79487	2.02914	2.91156	2.52087	1.84595	0.63709	1.94434	1.6566	3.13153	2.06552	-0.332487	1.31652	2.02191	2.44194	1.98702	1.0124	2.21567	1.95035	0.482434	1.40334	2.31511	2.55865	1.34328	0.618594
ENSG00000036257	3.42097	4.45917	4.53079	4.72253	5.07432	4.9031	5.02207	3.08352	5.12915	4.91117	4.42129	4.61912	4.6076	4.23347	5.18298	4.96888	4.79977	4.73779	4.07974	4.21316	5.65748	4.7951	3.33427	4.43748	4.56591	5.0128	4.98573	5.33398	5.30069	4.80854	3.19512	4.93702	5.43756	4.53456	4.63373	4.29145	4.62724	3.28274	5.06213	4.74579	4.34479	4.40636	5.27637	3.8005	4.44834	4.84371	5.23857	4.78661	3.95782
ENSG00000042304	-0.00786313	0.0475329	-0.00786313	0.0799515	0.0676892	-0.00786313	-0.00786313	0.181649	0.155947	0.210591	0.0688108	-0.00786313	-0.00786313	0.0584152	-0.00786313	0.0881589	0.158448	-0.00786313	0.00965065	-0.00786313	-0.00786313	0.0651221	-0.00786313	0.141332	-0.00786313	0.259224	0.00965065	0.0707517	0.158934	0.0807724	0.00965065	-0.00786313	-0.00786313	0.284134	0.15272	-0.00786313	-0.00786313	0.0997821	-0.00786313	-0.00786313	-0.00786313	0.404371	-0.00786313	0.150539	-0.00786313	-0.00786313	-0.00786313	-0.00786313	0.326108
ENSG00000153832	1.73717	3.96221	2.52442	2.96356	3.88349	2.1121	2.96901	1.61334	3.40347	2.67412	3.50563	3.22073	2.48651	3.94472	3.41141	3.90164	3.20541	2.93517	2.97769	2.61504	3.40786	3.3572	1.08543	2.90843	3.80271	3.95487	3.70276	3.89721	3.41813	3.30608	1.75817	3.66143	3.45671	4.0075	4.04393	2.9621	3.32494	1.69758	3.9182	2.62105	3.39584	0.606419	2.01792	2.6075	3.3658	3.23626	2.57345	2.34569	2.94691
ENSG00000163053.1	3.36745	2.48928	2.87985	3.54867	4.12224	3.71729	4.17179	2.76388	3.91113	4.37128	2.97982	3.54519	3.12301	3.10275	3.56439	3.38182	3.9633	2.56795	1.9142	1.49879	5.0979	1.6663	3.53673	3.66339	4.0835	3.47152	3.01087	4.48407	2.52592	4.75636	2.19663	3.58796	5.0867	4.16517	4.1039	3.5376	3.20397	2.94473	3.55715	4.03613	3.22936	3.49313	5.4678	1.38813	3.73309	4.08222	2.9887	4.40815	3.39947
ENSG00000135898	0.469263	0.0677749	0.578645	0.873046	0.853512	1.44361	0.380659	0.256611	2.41042	0.530487	0.570971	0.0752185	1.83213	1.23867	0.488517	-0.0568636	2.01082	0.994112	0.273981	0.482583	0.311856	1.09376	0.261214	1.04878	2.00313	2.83314	0.766391	0.935726	0.30213	1.48523	0.658566	0.710051	0.603096	1.2194	1.36001	0.338129	0.197965	0.993788	0.272929	1.4089	0.798097	0.874931	0.225697	1.29117	0.249449	1.03145	0.574289	1.43205	0.253685
ENSG00000079263	0.946782	0.306039	1.66825	2.04975	1.10312	1.77284	2.06347	0.491751	1.22606	1.16625	1.61168	1.55051	2.18064	1.64626	1.08433	0.872864	3.64211	1.96557	1.63338	1.71554	1.41241	1.36366	0.879765	2.38129	2.41202	2.37214	1.15229	1.38243	1.87503	1.89727	1.17888	1.69163	1.25978	3.06925	1.8654	1.24446	1.29313	1.96485	0.931545	1.66523	2.10042	3.26919	0.433979	1.66705	1.17648	1.67151	0.573347	1.52333	0.670541
ENSG00000135898.1	0.469263	0.0677749	0.578645	0.873046	0.853512	1.44361	0.380659	0.256611	2.41042	0.530487	0.570971	0.0752185	1.83213	1.23867	0.488517	-0.0568636	2.01082	0.994112	0.273981	0.482583	0.311856	1.09376	0.261214	1.04878	2.00313	2.83314	0.766391	0.935726	0.30213	1.48523	0.658566	0.710051	0.603096	1.2194	1.36001	0.338129	0.197965	0.993788	0.272929	1.4089	0.798097	0.874931	0.225697	1.29117	0.249449	1.03145	0.574289	1.43205	0.253685
ENSG00000144524	2.63687	3.66203	4.43051	4.22993	4.61175	4.22495	4.57631	2.81296	4.63729	4.64251	4.42489	4.7325	4.43039	3.75262	3.78471	4.76867	4.32184	4.20179	3.53458	4.20629	4.39549	4.40772	3.26097	4.18229	4.33806	4.67135	4.86499	4.76712	4.81115	4.5933	2.9768	4.7293	4.88139	4.12489	4.40012	4.18795	3.77763	3.58286	4.70257	4.01995	4.41835	3.827	4.77246	4.71413	4.39512	4.30815	5.05338	4.01373	4.37697
ENSG00000163273	1.52754	1.14098	0.298517	1.96544	3.66559	2.42894	1.09272	2.20721	1.92048	1.48648	1.05362	0.783772	1.12261	0.141492	0.0771496	0.0771496	0.0771496	1.60902	1.3437	0.703279	0.387426	1.01819	1.98167	0.428688	0.314509	4.05912	1.00742	4.46934	0.628635	1.41743	-0.355319	1.45892	1.19913	0.726196	0.277639	3.17768	0.92188	0.990072	1.58002	4.1439	1.2658	1.046	2.45943	1.26211	1.27839	0.0771496	6.77602	3.01243	2.78671
ENSG00000144535	1.89282	2.57419	2.48296	3.14424	3.30184	2.58172	3.19867	1.93218	3.31856	3.21716	2.48743	2.95658	2.71128	2.59964	2.30792	3.35792	2.85958	2.66529	2.76374	2.7166	2.95364	2.68137	1.80939	2.86312	2.75053	3.34198	2.95717	3.47919	3.26177	2.70789	1.72183	3.03653	3.19528	2.26705	2.87016	2.80237	2.84565	2.56818	3.27236	2.75334	2.56571	2.59527	3.62416	2.51788	2.88781	2.57048	3.70309	2.6781	3.28996
ENSG00000115474	1.73064	0.628118	-0.171008	0.070879	0.156557	0.153846	0.259629	-0.171008	0.352215	0.136717	-0.171008	-0.0457179	0.126628	0.170474	-0.171008	0.0922348	-0.034151	-0.0552329	0.0995147	0.393614	0.585102	-0.0660487	1.22623	0.0411811	-0.0299766	0.691899	0.154086	0.55282	0.192969	0.0995147	0.418446	-0.171008	-0.0540498	0.14477	0.0570102	0.448593	0.372046	-0.0169948	-0.171008	1.37352	-0.171008	0.09939	-0.171008	2.4156	0.205792	0.149225	0.402218	0.0340417	0.442836
ENSG00000066248	5.61451	1.04263	4.54034	1.23714	4.31004	1.08275	1.4801	4.90353	3.19122	4.71034	2.67978	3.01578	2.99241	4.11028	0.160398	2.18864	0.845118	2.43539	1.39709	3.19602	4.74062	2.55835	3.53549	1.94163	1.30386	6.02801	5.50556	3.38088	3.55892	4.09675	1.82946	2.21426	3.3886	3.16612	4.24215	6.20419	1.92405	1.14891	1.41417	7.19557	2.05593	2.40284	3.49436	3.62256	2.95766	2.55209	1.03642	7.22282	5.6062
ENSG00000085978	2.89822	3.26908	4.49746	4.24281	3.79706	3.96565	4.30152	2.71005	4.25315	4.00528	3.55955	4.12073	4.39738	3.61589	3.18736	4.10341	3.86384	4.0103	3.12781	4.19827	4.13777	4.05274	2.71066	3.64707	4.08	4.3704	4.6192	4.33544	4.46037	4.17718	2.78449	4.4172	3.86227	3.80636	4.11366	3.79186	3.52926	3.21678	4.03299	4.53785	3.43142	4.02586	4.1557	3.44162	3.67999	3.91696	4.2826	4.29327	3.79797
ENSG00000077044	2.91839	2.49975	3.81525	4.42059	4.32608	4.57666	4.9853	2.09986	4.74609	4.57598	3.54278	4.01175	4.33748	4.43682	4.17616	4.90282	3.90276	4.10548	3.34314	4.2745	4.85444	4.04076	2.4515	3.79007	4.40047	4.80145	4.20001	5.16531	4.35867	4.79287	3.1412	4.28491	4.9709	3.56966	4.04046	3.41096	3.57808	3.66188	4.24449	3.71386	4.23121	4.09216	4.70095	3.15844	3.84795	3.2341	4.82808	3.31017	3.93279
ENSG00000167165	0.000443711	0.000443711	0.000443711	0.000443711	0.000443711	0.0755077	0.000443711	0.000443711	0.000443711	0.000443711	0.000443711	0.000443711	0.000443711	-5.7695e-05	0.000443711	0.000443711	0.000443711	0.000443711	-5.7695e-05	0.000443711	0.000443711	0.000443711	0.000443711	0.000443711	0.000443711	-5.7695e-05	-5.7695e-05	0.000443711	0.000443711	0.176442	-5.7695e-05	0.000443711	0.000443711	0.000443711	0.000443711	0.000443711	0.000443711	0.000443711	0.000443711	0.000443711	0.000443711	0.000443711	0.000443711	0.000443711	0.000443711	0.000443711	0.000443711	0.000443711	0.000443711
ENSG00000123485	1.72882	0.557523	3.07892	2.80848	4.01397	3.81508	2.79725	0.177904	4.78624	5.1913	2.59228	4.24076	4.34719	0.970507	3.41079	4.91536	2.69149	3.38299	1.29127	2.07835	4.21058	3.71695	0.54253	2.93297	3.70849	4.11007	3.93984	4.28583	5.52686	3.8108	3.44991	4.29633	4.85982	0.484551	3.01684	0.67625	1.93517	3.03221	4.72311	0.106796	3.1025	3.55034	4.64779	3.49991	2.02694	1.52419	5.27744	1.17955	-0.134286
ENSG00000072080	0.00022391	0.00022391	0.00022391	0.00022391	0.00022391	0.00022391	0.00022391	0.00022391	0.178244	0.00022391	0.00022391	0.00022391	0.00022391	-0.00343915	0.00022391	0.00022391	0.00022391	0.00022391	-0.00343915	0.30399	0.00022391	0.00022391	0.121446	0.00022391	0.00022391	-0.00343915	-0.00343915	0.00022391	0.00022391	-0.00343915	-0.00343915	0.00022391	0.00022391	0.00022391	0.00022391	0.00022391	0.185844	0.00022391	0.00022391	0.00022391	0.00022391	0.00022391	0.00022391	0.225502	0.00022391	0.00022391	0.00022391	0.00022391	0.00022391
ENSG00000188042	3.99644	6.18596	8.21252	7.78261	6.01663	7.83247	7.32406	3.92393	7.01259	5.94431	6.51216	8.51679	7.18263	6.67248	7.35514	7.26522	6.90088	7.97152	5.11174	7.3792	8.08272	7.613	3.45124	5.43448	8.43683	6.70755	7.6873	7.79166	8.43257	7.19948	4.95356	7.6269	7.60849	6.2397	6.77362	5.31115	6.58902	4.70726	7.49783	5.43038	7.19697	8.62881	5.48385	5.61078	7.31729	6.83505	7.11836	5.70395	4.57475
ENSG00000130147	3.89116	2.88432	5.31344	4.67369	5.15648	5.00485	4.5419	2.71179	5.94081	5.9325	4.27744	5.60829	4.67753	3.64588	5.04998	5.43827	4.27038	4.69717	4.09289	4.22441	5.63007	4.47336	2.58147	4.14136	5.14196	4.36189	5.48597	6.06717	5.87907	5.31831	3.17167	4.94952	5.99833	3.64248	4.82802	4.23247	3.98487	3.97935	4.80368	3.99072	4.30441	4.78863	6.37997	3.11273	4.80313	5.73335	4.97428	3.63325	4.64634
ENSG00000157985	5.01074	4.07173	4.90006	4.94263	5.23768	4.83293	5.06196	4.66529	5.58032	5.42143	4.42335	4.42636	3.71243	3.62911	4.7362	5.14622	3.86858	5.06175	5.04038	4.48383	5.95737	4.41874	3.54725	4.47623	4.34179	4.22877	5.42327	5.74703	6.45823	5.88917	3.70346	5.38557	5.87527	3.10497	4.6745	5.68452	4.28969	4.23423	4.54799	5.77574	4.81942	4.08948	6.76594	3.11699	5.45427	4.26156	4.9892	5.64686	5.89027
ENSG00000071677	0	0	0	0	0	0	0	0	0	0	0	0	0	0	0	0	0	0	0	0	0	0	0	0	0	0	0	0	0	0	0	0	0	0	0	0	0	0	0	0	0	0	0	0	0	0	0	0	0
ENSG00000132330	1.46001	2.90538	1.91898	2.35597	2.77777	2.16947	2.06775	1.34228	2.57667	2.47012	2.51716	2.40053	2.43528	1.97326	2.6588	2.75988	2.28427	2.42663	2.07061	1.97069	2.14363	2.05975	0.817655	2.66699	2.03228	2.70152	2.47456	2.83918	2.83418	2.46405	1.61411	2.49891	2.46899	2.15376	2.29532	2.41228	2.44211	1.82343	2.9312	2.00845	2.30007	2.2443	2.30953	2.47063	2.01725	2.43682	3.1621	1.59559	2.52387
ENSG00000063660	5.65241	5.10891	7.99118	7.91003	6.9742	7.43267	6.30672	4.81164	8.4032	7.51043	5.33388	8.07424	8.49207	5.38656	6.04196	8.37165	6.53233	7.59751	4.51281	6.96169	6.753	7.22329	3.61797	5.68133	7.81862	6.32653	7.94691	7.29332	9.58355	7.24822	4.00239	8.18333	7.05579	4.9409	7.39184	5.77718	6.03658	5.51717	7.30922	5.78471	6.39919	6.25528	6.9481	7.37143	6.28336	6.51297	6.44298	6.26392	5.35271
ENSG00000144504	1.23888	2.2119	1.57492	2.36592	2.11605	1.51634	2.39527	0.814147	2.06824	2.23764	1.64743	2.08499	2.11203	2.74617	1.99908	2.01332	1.97198	1.85781	1.60047	1.83767	1.67244	1.4809	1.16368	1.72168	1.97407	2.32549	1.90623	2.21309	2.37275	1.7796	0.766172	1.9587	1.86107	1.57219	1.75346	1.5062	2.26003	1.58907	2.02275	1.63436	1.47682	2.05987	1.74949	2.78636	1.84139	1.94857	2.22753	1.73234	1.89
ENSG00000142327	3.98753	4.57511	5.31109	5.14748	4.75338	4.46555	4.8895	2.8234	4.31048	4.79724	5.06277	4.94569	4.98194	4.00036	5.204	4.91472	5.38832	5.05191	4.58609	4.48083	3.24836	4.52039	3.31803	5.16343	5.2798	5.2434	5.71428	4.82626	5.4482	5.28756	3.88093	5.29036	3.90522	4.71884	5.12412	4.83343	4.90452	4.7736	4.94074	4.00635	5.05265	5.35417	4.86485	5.95748	5.10958	4.85548	5.16993	3.72536	3.98888
ENSG00000142330	2.44217	3.54604	3.69964	3.87067	3.65807	3.29322	4.0149	2.50987	3.67954	3.52235	3.61805	3.62218	3.63248	3.30068	2.40525	4.24583	3.24328	3.99173	3.0933	3.90793	2.07695	3.22175	2.58608	3.33675	3.75981	3.54103	3.9916	4.3894	4.19808	3.95647	2.81718	4.00726	4.02093	2.81769	3.82059	3.63395	3.63065	3.07539	3.72396	3.58124	3.4599	3.55265	3.73407	4.56254	3.95045	3.95056	4.37451	3.76577	3.48207
ENSG00000178623	1.16965	0.949637	1.53196	1.45854	1.37789	2.37615	3.10154	-0.00069306	2.48437	1.98995	1.71654	0.768283	1.93202	2.24995	0.188115	2.00779	2.73158	0.905743	1.6418	1.47274	1.19364	0.80567	0.681016	1.69441	2.37216	1.89797	2.28919	2.14073	1.77257	2.09733	1.00676	1.45451	1.94575	1.80217	1.67002	0.928004	0.996643	1.93002	2.04756	1.05944	1.13218	2.83093	1.56412	2.5029	2.11102	2.25322	0.862306	0.784434	1.12666
ENSG00000185176	0.0792385	0.00169988	0.00169988	0.00169988	0.121752	0.248832	0.00169988	0.0419902	0.980139	0.00169988	0.00169988	0.00169988	0.00169988	-0.00619935	0.00169988	0.079679	0.225274	0.00169988	-0.00619935	0.00169988	0.00169988	0.00169988	0.135456	0.00169988	0.00169988	-0.00619935	-0.00619935	0.295624	0.00169988	-0.00619935	-0.00619935	0.00169988	0.0677674	0.00169988	0.00169988	0.116318	0.00169988	0.131014	0.00169988	0.406872	0.00169988	0.00169988	0.00169988	0.00169988	0.00169988	0.592111	0.00169988	0.0697604	0.0611111
ENSG00000162804	3.07425	1.32052	3.98935	2.56999	2.46604	2.00241	2.28246	1.45768	2.47598	2.4222	1.64344	4.48443	2.97286	2.26538	2.53928	2.38596	2.41417	3.18037	0.540793	3.04292	1.94952	3.26497	2.69375	2.00776	3.79383	2.59012	2.44191	2.97556	2.99364	2.89582	0.562647	3.0509	1.59661	1.76545	1.85527	1.75119	2.0609	1.86512	2.85297	2.54858	1.97441	4.09593	1.56814	1.29879	1.96145	4.48444	2.00878	2.6704	2.6256
ENSG00000122085	2.56845	4.48559	3.22303	3.77278	3.99346	3.40065	4.46435	2.75173	3.63626	4.19037	3.36687	3.42524	3.67353	2.91595	2.76172	4.40394	2.92726	3.34441	3.44108	4.05136	4.34419	3.23556	2.73098	3.65062	3.21425	3.69454	3.5478	4.2556	3.7927	3.84055	2.85334	3.31802	3.63148	3.80234	3.69851	3.59306	3.94953	3.04298	3.86483	3.55103	3.11242	3.37903	4.06724	3.23668	3.58668	3.52665	3.86065	3.3022	3.72751
ENSG00000146205	0.559875	0.505376	1.05638	1.14357	1.25749	1.32336	0.368654	0.554132	0.939522	0.793598	0.715626	0.54759	1.27282	0.575947	0.567391	0.869618	1.00204	0.979369	0.769579	1.83564	0.703797	1.15235	0.825142	1.21273	0.918654	2.15749	1.05872	1.90632	0.953757	0.546147	0.771502	0.854879	1.0111	1.00731	0.898509	1.18641	0.586052	0.668511	0.643759	1.12699	1.32339	0.793879	0.525167	1.18012	1.19861	1.68602	1.48381	2.15791	1.78004
ENSG00000115677	5.60554	6.46516	6.78195	6.8991	6.64231	6.54192	6.77474	4.83169	6.71466	6.55863	6.30761	7.25627	7.16661	5.58411	7.98223	6.60829	6.99676	6.97048	6.05876	6.86032	6.96187	6.79096	5.78662	6.45009	6.75653	7.08547	7.19292	7.18865	6.83725	6.77487	4.96346	7.06636	6.5312	6.08126	6.47085	6.16359	6.17807	5.68362	7.09152	6.08017	6.60227	6.95035	6.80488	6.3675	5.91897	6.39089	6.87153	6.19778	5.80246
ENSG00000006607	2.63918	2.87184	3.31935	3.37341	3.65527	3.23473	3.80878	1.74097	3.81427	4.0451	2.8333	3.58195	3.42139	2.54977	3.82365	3.35182	3.22969	3.30995	2.8259	3.0399	4.31822	3.41644	2.318	3.26146	3.48449	3.68364	4.23833	4.63135	4.08031	4.65928	1.65349	3.85618	3.78227	2.86242	3.45566	3.23611	2.97173	3.07723	3.50512	2.95924	3.1773	3.19899	4.10367	2.30319	3.29536	2.75707	3.92218	2.99969	3.47896
ENSG00000115694	4.6046	5.73378	5.55252	5.6431	5.9294	5.42416	6.06141	4.46184	5.98908	5.80766	5.49558	5.58916	5.51014	5.07528	5.16371	5.9631	5.46842	5.61327	5.26789	5.63677	5.28491	5.45208	4.69384	5.48441	5.59775	5.7918	6.21378	6.04105	6.07745	5.71677	4.46967	5.54287	6.0133	5.35538	5.55098	5.79179	5.29437	4.93572	5.46383	5.71612	5.41725	5.39228	5.97168	6.01185	5.6821	5.55683	6.16242	6.14678	5.59641
ENSG00000134121	4.79459	6.65812	5.73836	7.9532	6.88343	7.76082	5.9601	4.46622	7.02647	6.8643	6.39407	7.24257	5.12444	3.76098	8.6774	7.54088	7.10181	7.43908	4.44617	5.96486	3.93212	7.79873	3.74558	4.32483	7.70282	6.58698	6.32787	5.28509	7.11643	7.09533	1.27879	7.28594	6.51185	6.73184	7.66215	5.81044	6.8472	4.58037	7.63112	6.25558	5.09211	3.03251	7.35449	4.13514	5.50737	7.70601	7.76424	6.82144	5.2676
ENSG00000134115	0.790769	0.185756	0.848356	1.37187	0.764007	1.2707	2.41245	1.02018	1.13305	1.33676	0.435181	0.409967	0.479605	0.420189	0.422995	0.323079	0.80904	0.567188	-0.126638	0.829811	2.76036	0.676813	0.800834	0.281019	0.62158	0.110156	0.0179729	1.08194	0.977524	2.37164	-0.56922	1.23237	1.95302	0.611843	0.294032	1.84164	0.603615	0.935956	0.499314	1.67461	0.458277	0.369217	4.72477	0.256855	0.445059	4.84491	0.473606	1.60972	1.61471
ENSG00000144619	1.49325	0.396269	1.56876	0.299781	1.27759	0.940255	2.24237	1.67373	1.17968	1.17057	0.344419	0.0961918	0.62877	0.540556	0.872007	0.582967	1.65568	0.608553	0.265419	0.591125	1.08168	1.85189	2.51081	0.679944	0.797738	1.28807	0.692458	1.28101	0.447067	2.11377	0.373469	1.14581	2.16419	0.525818	0.390271	2.23891	0.579399	0.49811	0.17893	2.95243	0.203131	1.46843	2.79891	0.0370301	0.791996	0.887563	0.560921	3.33242	1.90203
ENSG00000091181	0.0876461	0.0211213	0.0211213	0.953925	0.0736501	0.0775972	0.0211213	0.0211213	2.03082	0.269567	0.125851	0.196273	0.122023	4.41741	0.351935	0.0211213	0.346292	0.0771877	-0.00150669	0.353384	0.0211213	0.0211213	0.0605065	0.0211213	0.0897271	0.798182	-0.00150669	0.179299	0.0211213	0.410281	-0.00150669	0.0211213	0.699854	0.0758735	0.0211213	0.0211213	0.354674	0.300555	0.746354	0.0211213	0.0211213	0.355349	0.0834296	1.40008	0.0211213	0.0767185	0.0211213	0.261225	0.0720483
ENSG00000072756	2.18256	3.10455	3.4567	3.61082	3.66877	3.75444	4.01693	1.56231	4.37399	4.13004	3.45588	4.03129	4.05365	3.13986	3.3851	4.05293	4.25009	3.61674	2.93849	3.63527	4.41438	3.92784	2.20148	3.64974	3.99095	3.85946	3.98068	4.40356	4.41308	3.67555	2.39461	4.01434	3.95938	3.58141	3.91723	3.39457	3.40478	2.75792	4.05557	3.38591	3.36875	4.09063	4.47081	2.49623	3.27242	3.5112	3.89382	3.53445	3.15753
ENSG00000113851	3.4069	3.87988	3.75329	4.43888	4.65746	4.11173	4.47676	3.18402	4.40108	5.01437	3.92923	3.97634	3.80558	3.57446	4.37028	4.28081	4.0818	3.84945	3.91311	4.02268	5.53379	3.88279	3.21555	4.46002	4.25147	4.33671	4.08451	4.70421	4.70682	4.57292	3.28582	4.02483	3.99172	4.65854	4.37545	4.53105	4.34132	3.43051	4.4237	4.86875	3.91896	3.95919	4.36707	2.71107	4.653	3.98919	4.36749	4.59576	4.58856
ENSG00000071282	2.35723	3.36995	3.768	3.52957	3.21607	2.5376	3.42958	1.78187	1.4502	2.92914	3.3279	3.43713	3.90889	2.19538	2.69739	2.68684	3.62551	3.74771	2.65395	2.58828	2.07996	5.01684	1.92135	2.73944	2.3985	3.49334	3.31662	2.81318	3.12595	3.89829	1.86466	3.92347	2.67665	3.48938	2.86961	2.48318	4.71512	2.63788	3.43414	2.33404	2.80398	4.46778	3.79171	3.40431	3.60537	4.33491	4.02085	1.92835	2.49628
ENSG00000125046	0.344295	0.181424	-0.0462055	0.0921406	0.176175	0.411448	0.136835	0.188221	-0.0525601	0.336348	0.286635	0.219219	0.502586	0.76935	-0.0353074	0.840417	-0.125791	-0.125791	0.0670139	0.12012	0.67207	0.112713	0.228132	0.12362	0.32517	0.105037	0.129978	0.702894	0.329994	0.0976153	0.0670139	-0.125791	0.804185	0.817486	0.014297	-0.0268381	0.0233106	0.494095	1.07753	-0.125791	0.723927	-0.0122983	0.609793	0.0556467	0.49079	0.499678	0.0365119	-0.125791	-0.125791
ENSG00000070950	1.32839	2.43163	2.45246	2.82682	3.87378	3.28641	2.81573	1.05869	3.84963	3.48088	3.08018	3.8812	3.36108	2.15157	3.68512	4.38497	2.79333	3.36595	1.83454	2.63339	4.24665	3.48999	1.50971	2.44421	3.1823	3.34526	3.74012	3.55585	3.70502	3.1507	0.822362	4.19415	3.81575	2.99772	2.77971	1.61549	2.99457	2.09267	4.25258	1.98562	2.94892	2.92077	3.19262	2.92088	2.76412	3.40235	4.45319	2.20963	1.87001
ENSG00000156983	2.75165	3.56599	3.87455	4.41193	4.17191	4.26004	4.34543	1.87407	4.68195	4.73457	3.73381	4.3448	4.74491	3.05713	3.89613	4.56866	4.33911	4.43317	3.18423	3.9708	4.27432	4.53188	2.53963	3.76717	4.11296	4.46299	4.4571	4.77898	4.89658	4.22861	2.83263	4.46446	4.66234	3.82198	4.03958	3.65119	3.75286	3.47696	4.16958	3.90402	3.79861	4.35912	4.80244	3.25972	3.96778	4.30919	4.80403	3.57166	3.22762
ENSG00000171148	5.17071	6.59566	6.51199	6.80539	6.84631	6.56252	6.35226	4.75239	6.69852	6.44335	7.01888	7.01186	6.49587	5.9485	7.31062	6.77498	6.59967	7.08509	5.5898	6.49771	6.67771	6.69065	4.99507	6.48647	6.5946	6.73753	7.45314	6.55194	7.55471	6.78331	5.35781	7.04959	6.28409	6.70642	6.47078	5.93885	6.52674	5.32415	6.6596	5.82123	6.81484	6.10455	6.73499	7.86114	6.56851	6.86145	7.38233	5.39333	5.76546
[truncated: 3,286 more rows]
[truncated: 161 more columns]
